# Supplementary material for: Genetic basis for phenotypic differences between different Toxoplasma gondii type I strains
Source: BMC Genomics. 2013 Jul 10;14:467. doi: 10.1186/1471-2164-14-467 (PMC3710486; doi:10.1186/1471-2164-14-467)
Supplement: Additional file 1: Table S1 — List of single nucleotide polymorphisms and insertions/deletions present between RH-ERP and GT1 through whole genome sequencing. A total of 1,394 SNPs/indels were identified between RH-ERP and GT1, with 230 SNPs/indels in predicted gene coding regions, 484 SNPs/indels in predicted genes (outside coding regions) and 680 SNPs/indels outside predicted genes. SNPs/indels with gene IDs have been annotated with ToxoDBv8 descriptions, Toxoplasma arrays for parasite gene expression between RH-ERP, RH-JSR and GT1 [15,22] and RNA-seq data for RH-ERP and GT1. SNPs/indels have also been annotated whether they are present in 1000 bp upstream of predicted ATG start (5′UTR) or 1000 bp downstream of predicted end codon (3′UTR). For SNP/indels in 5′ or 3′ UTR, the corresponding genes have been annotated with Toxoplasma array parasite gene expression levels and RNAseq data. [file 1471-2164-14-467-S1.xlsx]

## Sheet: Sheet1
SNPs between RH-ERP and GT1 leading to nonsynonymous amino acid changes														ToxoDB version 8 annotation											RNAseq rpkm values					5' or 3' SNP/indel present in 1000bp upstream or downstream of predicted ATG start or end codon	Microarray expression values
Chromosome	SNP position	Coverage(total - trimmed)	GT1_ref	RH_SNP	Context	Gene	Product Description	Codon Change	AA change	Gene Strand	Gene Type	Conserved in amino acid change?	Possible duplications/repetitive stretches	Genomic location start	Genomic location end	[SignalP Scores]	[SignalP Peptide]	[EC Numbers]	[Annotated GO Function]	[Annotated GO Process]	[Annotated GO Component]	[Predicted GO Function]	[Predicted GO Process]	[Predicted GO Component]	GT1	RH-ERP	ToxoDB version 4 ID	ToxoDB version 7 ME49 ID	ToxoDB version 8 ME49 ID	5' or 3' SNP/indel present in UTR	RH-ERP_Yang_1	RH-JSR_Yang_1	GT1_Yang_1	GT1_Khan_1	GT1_Khan_2	GT1_Khan_3	RH-ERP_Khan_1	RH-ERP_Khan_2	RH-ERP_Khan_3	RH-JSR_Khan_1	RH-JSR_Khan_2	RH-JSR_Khan_3	GT1_Davis_1	GT1_Davis_2	GT1_Davis_3	GT1_Davis_4	RH-ERP_Davis_1	RH-ERP_Davis_2	RH-ERP_Davis_3
TGGT1_chrIa	1415497	58 - 53	A	C	AGGCGCGAAGCAGCGGACAGCTGTTCTTCCATCTCCCTGTATTCCGGAGTATCCGTCGCTTGCAAGGCGAGCAGGCGGGCCTCGACAGAAGGGTTAATCA	TGGT1_075470	rhoptry antigen ROP8, putative	GAT to GAG	Asp to Glu	reverse	protein coding	Y	NO	1412837	1416429	null	null	null	null	null	null	ATP binding, protein kinase activity	protein phosphorylation	null	670.372	891.599	83.m02145	TGME49_095110	TGME49_295110	NA	11.04	11.26	11.36	12.46	12.58	11.4	11.01	11.38	7.63	12.15	12.12	12.13	11.79	11.71	11.91	11.77	11.2	11.02	11.15
TGGT1_chrVIII	1184946	19 - 14	C	G	GGCTCGACTCTCAACGGACCTGGCGAACTCGGAAAGCCGCTGCATTCTTCCCGGTGTCGAAAATGCGCTGCGCCACCGGGTCTTCCTCCAAATGCATCAT	TGGT1_116720	phosphatidylcholine transfer protein, putative	GGG to GCG	Gly to Ala	reverse	protein coding	Y	POSSIBLE	1177730	1189013	null	null	null	null	null	null	null	null	null	22.5739	15.8782	44.m02630	TGME49_031000	TGME49_231000	NA	7.03	7.3	7.34	7.75	7.88	7.23	6.79	6.95	6.5	7.07	7.44	7.31	6.5	6.5	6.5	6.72	6.76	6.9	6.71
TGGT1_chrVIII	1670992	8 - 7	A	G	CCTGCTGCTGTAGTGGTTGATGCACAACAGACCCTTGTGCCTGATGCTGTAGTGGTTGATGCACAAGAGACCCTTGTGGCTGCTGCTGTAGTGGTTGATG	TGGT1_115800	hypothetical protein	CTA to CCA	Leu to Pro	reverse	protein coding	N	YES	1668504	1674884	NN Sum: 3, NN D: .64, HMM Prob: .99	HMM: MKVRSVLSVGFWAAACIAF, NN: MKVRSVLSVGFWAAACIAF	2.3.1.48 (Histone acetyltransferase)	null	null	null	null	null	null	19.8148	32.9707	44.m02689	TGME49_031960	TGME49_231960	NA	6.5	6.5	6.5	8.33	8.55	8.96	8.7	6.99	9.32	8.23	8.17	8.41	6.5	6.5	6.5	6.5	6.5	6.5	6.5
TGGT1_chrVIII	1670997	7 - 6	T	A	TGCTGTAGTGGTTGATGCACAACAGACCCTTGTGCCTGATGCTGTAGTGGTTGATGCACAAGAGACCCTTGTGGCTGCTGCTGTAGTGGTTGATGCACAA	TGGT1_115800	hypothetical protein	CAA to CAT	Gln to His	reverse	protein coding	N	YES	1668504	1674884	NN Sum: 3, NN D: .64, HMM Prob: .99	HMM: MKVRSVLSVGFWAAACIAF, NN: MKVRSVLSVGFWAAACIAF	2.3.1.48 (Histone acetyltransferase)	null	null	null	null	null	null	19.8148	32.9707	44.m02689	TGME49_031960	TGME49_231960	NA	6.5	6.5	6.5	8.33	8.55	8.96	8.7	6.99	9.32	8.23	8.17	8.41	6.5	6.5	6.5	6.5	6.5	6.5	6.5
TGGT1_chrVIII	1671119	12 - 9	G	A	TAGTGGTTGATGCACAACAGACCCTTGTGGCTGCTGCTGTAGTGGTTGGTGCACAACATTCCCTTGTGGCTGATGCTGTGGTCGATGGTGCACAAGAGAC	TGGT1_115800	hypothetical protein	CAC to TAC	His to Tyr	reverse	protein coding	N	YES	1668504	1674884	NN Sum: 3, NN D: .64, HMM Prob: .99	HMM: MKVRSVLSVGFWAAACIAF, NN: MKVRSVLSVGFWAAACIAF	2.3.1.48 (Histone acetyltransferase)	null	null	null	null	null	null	19.8148	32.9707	44.m02689	TGME49_031960	TGME49_231960	NA	6.5	6.5	6.5	8.33	8.55	8.96	8.7	6.99	9.32	8.23	8.17	8.41	6.5	6.5	6.5	6.5	6.5	6.5	6.5
TGGT1_chrVIII	1671136	14 - 11	G	C	CAGACCCTTGTGGCTGCTGCTGTAGTGGTTGGTGCACAACATTCCCTTGTGGCTGATGCTGTGGTCGATGGTGCACAAGAGACCCCTGTTGCTGCTGCTG	TGGT1_115800	hypothetical protein	CCA to CGA	Pro to Arg	reverse	protein coding	N	YES	1668504	1674884	NN Sum: 3, NN D: .64, HMM Prob: .99	HMM: MKVRSVLSVGFWAAACIAF, NN: MKVRSVLSVGFWAAACIAF	2.3.1.48 (Histone acetyltransferase)	null	null	null	null	null	null	19.8148	32.9707	44.m02689	TGME49_031960	TGME49_231960	NA	6.5	6.5	6.5	8.33	8.55	8.96	8.7	6.99	9.32	8.23	8.17	8.41	6.5	6.5	6.5	6.5	6.5	6.5	6.5
TGGT1_chrVIII	254208	14 - 12	G	A	CGGAAGAGGACGAGGAGGCAGAGCCTGTAGAAACGGAGACGCAGCTGTGAGAAGCCGCGGACGACTGGGGAGTCGAGACCGATGAGACGGGAGACTCAGA	TGGT1_118230	zinc finger (C3HC4 type, RING finger) protein	TCT to TTT	Ser to Phe	reverse	protein coding	N	POSSIBLE	253367	259661	null	null	3.1.26.4 (Ribonuclease H)	protein binding, zinc ion binding	null	null	protein binding, zinc ion binding	null	null	11.941	13.3952	44.m02543	TGME49_029440	TGME49_229440	NA	6.5	6.5	6.5	6.5	6.5	6.5	6.5	6.5	6.5	6.5	6.5	6.5	6.5	6.5	6.5	6.5	6.5	6.5	6.5
TGGT1_chrVIII	2659152	60 - 58	G	A	ATATAGCGCTTTCAGCAACCATTGCTGCGATGATGACATCTCCTCTTTCGGTGGCCAGCATGACATCCCCTCTCTTAACTTGGGACGGCAACAAGGTTAC	TGGT1_114020	SRS29A (= SRS1)	GTG to ATG	Val to Met	forward	protein coding	N	NO	2659011	2660273	null	null	null	null	null	membrane	null	null	membrane	186.597	210.884	44.m00008	TGME49_033450	TGME49_233450	NA	11.18	11.18	10.44	12.26	12.28	12.49	12.79	12.45	12.74	12.63	12.57	12.57	9.21	9.13	9.29	9.19	9.07	9.04	9.25
TGGT1_chrVIII	2670429	38 - 33	C	T	TGGCGGGAAGCGCGGCGGAGGTCAGGGGGGTGGAGGGAGTTTGGCAGGATCCGATTCTCGGCAGGGAAGTGCACGTCACTCGCTGCCTTCTGGCATGGCG	TGGT1_113990	SRS29C (= SRS2, P35)	TCC to TTC	Ser to Phe	forward	protein coding	N	NO	2668921	2671666	NN Sum: 1, NN D: .33, HMM Prob: 1	HMM: MATRASLARQKTGAACLAVLTASPSVVAAK, NN: MATRASLARQKTGAACLAVLTASPSVVAAKPWKRWVGVSVILASAFAVGVSAG	null	null	null	membrane	null	null	membrane	1528.52	1343.89	44.m00010	TGME49_033480	TGME49_233480	NA	12.07	11.96	12.03	13.68	13.71	13.37	13.49	13.4	13.52	13.48	13.45	13.5	11.64	11.84	11.82	11.68	11.66	11.59	11.57
TGGT1_chrVIII	3100992	43 - 40	T	G	ACGACGACGCATCGGCCGGACCAGACAGGGGAGGAGGAGGAGGAGAGAAATGATGAGGAAGAGAAGAAGAGGAAGAAGGAGGAGAGGTAGAAGAAACGAG	TGGT1_113190	hypothetical protein	CAT to CCT	His to Pro	reverse	protein coding	N	NO	3084613	3101164	null	null	null	null	null	null	null	null	null	2.16753	2.34478	59.m03718	TGME49_074010	TGME49_274010	NA	6.87	6.61	6.55	6.6	6.55	6.92	6.77	6.86	6.54	6.51	6.5	6.5	6.5	6.98	7.23	6.82	6.71	6.5	6.67
TGGT1_chrVIII	4210614	31 - 25	C	A	GTGTACGTACACCCAAGAGTCCCGAAGGTGCCACGACCAACTTATAGGCACCATCAACGGGTCGCCTTTCTTCGTTGCCGCCGGAAAGCACGACCCACGG	TGGT1_111040	kelch motif domain-containing protein, putative	GGT to GTT	Gly to Val	reverse	protein coding	Y	NO	4207042	4210771	null	null	null	null	null	null	protein binding	null	null	14.5237	12.45	59.m03606	TGME49_072020	TGME49_272020	NA	6.5	6.5	6.51	6.5	6.5	6.5	6.5	6.58	6.5	6.73	6.88	6.68	6.68	6.57	6.5	6.5	6.5	6.5	6.5
TGGT1_chrVIII	5164470	51 - 48	A	G	TGTCATGAGGCTCTTCTCCCTCTCCAGGCTAGCGGCCTTGGACGGGGAAAAGCAGCACTCGAAGAAACGAGAAGGGCAAGAAAACAGGGAGGGGCGGACG	TGGT1_109140	conserved hypothetical protein	AAG to AGG	Lys to Arg	forward	protein coding	Y	NO	5149103	5166689	NN Sum: 0, NN D: .11, HMM Prob: .72	HMM: MPSDLEAHRSPTTRPVSDSVGVSVAACGALAATAAARAS, NN: MPSDLEAHRSPTTRPVSDSVGVSVAACGALAATAAA	null	null	null	null	null	null	null	2.81704	2.81756	-	TGME49_070590	TGME49_270595	NA	-	-	-	-	-	-	-	-	-	-	-	-	-	-	-	-	-	-	-
TGGT1_chrVIII	522797	17 - 9	C	G	GTGCCGGTAAAAGGCCTGGAGCTGCGGTGTGGGGAGACAATTCTCCGGCGCGAGGGGCAGGAGCCGGAGCCAGATGTGCGGGGCAGACTGTGCAGCCGGC	TGGT1_117880	conserved hypothetical protein	GCG to CCG	Ala to Pro	reverse	protein coding	N	POSSIBLE	505615	526187	NN Sum: 2, NN D: .39, HMM Prob: .72	HMM: MAGNLVWGELTGLLASAI, NN: MAGNLVWGELTGLLASAIPSCRLT	null	null	null	null	protein binding	null	null	1.15708	2.2098	44.m02570	TGME49_030000	TGME49_230000	NA	8.78	7.47	7.67	8.33	8.79	8.91	8.28	8.26	8.98	8.67	9.01	8.64	7.87	7.7	7.43	7.83	7.54	7.7	6.79
TGGT1_chrVIII	5845973	59 - 58	C	T	TTTTCAACGTGTTGTAACCACCGATTAAAGACGAGAGCTGTACCTGGTCTCGCAACTGTGATGATGTTCCCCTGTCTGTCCAGGAGAATTTGCGGTGTTA	TGGT1_107690	conserved hypothetical protein	GAG to AAG	Glu to Lys	reverse	protein coding	N	NO	5842132	5847419	null	null	null	null	transport	integral to membrane	null	transport	integral to membrane	15.8893	14.3813	59.m03451	TGME49_069390	TGME49_269390	NA	6.5	6.5	6.5	7.34	7.36	6.93	7.01	6.86	6.5	6.5	6.5	6.5	6.5	6.5	6.5	6.5	6.5	6.5	6.5
TGGT1_chrVIII	5881248	48 - 46	A	C	TCTTCAGATGAAATATGTGAGATGACGAAGGAAACGAAAAGGAACAAAGAAGAAACTGAGGCTTCCGCCACCTGTGTAAAGTAAGAGAAAGTATCGAAAC	TGGT1_107650	conserved hypothetical protein	GAA to GAC	Glu to Asp	forward	protein coding	Y	NO	5872184	5881281	null	null	null	null	null	null	null	null	null	0.0201544	0.0195963	59.m07756	TGME49_069350	TGME49_269350	NA	6.5	6.5	6.5	6.5	6.5	6.5	6.5	6.5	6.5	6.5	6.5	6.5	6.5	6.5	6.5	6.5	6.5	6.5	6.5
TGGT1_chrVIII	6086190	34 - 29	G	A	GACGGATGGTGAAAGCATCCTCCTCTCGCCTAACGAGGCAGCTGACAGACGGCGAATCTGCCGGAAGTCGAACCGACGCTCTGGAGGCTCCGGCCTGTCG	TGGT1_107260	hypothetical protein	CGG to CAG	Arg to Gln	forward	protein coding	N	NO	6076109	6089638	NN Sum: 4, NN D: .48, HMM Prob: .9	HMM: MRVIPSSLRVAPFFAFLLLDAE, NN: MRVIPSSLRVAPFFAFLLLDAEVDDLWPQARGA	null	null	null	null	null	null	null	0.928955	0.472925	59.m03429	TGME49_069070	TGME49_269075	NA	6.5	6.5	6.5	6.59	6.74	7.4	6.5	6.5	6.5	6.5	6.5	6.5	6.5	6.5	6.5	6.5	6.5	6.5	6.5
TGGT1_chrVIII	6886425	49 - 46	T	C	GTCTCCTCTGTCTGATTCTTCTTCATCTCCTGTGTCACTTCCTAGTCTTTTTTTTTCTTTTCCCTTCCCTTCGTCTTCTCCTGCTCCTGCTCTTTCTTCT	TGGT1_060660	hypothetical protein	TTT to TCT	Phe to Ser	forward	protein coding	N	NO	6885755	6889635	NN Sum: 3, NN D: .55, HMM Prob: .99	HMM: MSASATLIWASPAPSWLLGASSFLFFLLGFFSASQCR, NN: MSASATLIWASPAPSWLLGASSFLFFLLGFFSASQCR	null	null	null	null	null	null	null	5.27698	4.5081	8.m00192	TGME49_000440	TGME49_200440	NA	6.5	6.5	6.5	6.5	6.5	6.5	6.5	6.5	6.5	6.5	6.5	6.5	6.5	6.5	6.5	6.5	6.5	6.5	6.5
TGGT1_chrVIII	741695	33 - 27	C	G	TCGCCGCGGACGAGCAGCCCCAGAAGAACGAAGCAACGCATGCAAGTGCGCGTGCAGTCGGCACACTGCAGACAGATCCATTTGGATGGCAGCGGGACTC	TGGT1_117580	conserved hypothetical protein	CGT to GGT	Arg to Gly	forward	protein coding	N	NO	741362	745929	null	null	null	null	null	null	null	null	null	9.76077	6.21365	44.m04612	TGME49_030390	TGME49_230400	NA	6.5	6.5	6.5	6.5	6.5	6.5	6.5	6.5	6.5	6.5	6.5	6.5	6.5	6.5	6.5	6.5	6.5	6.5	6.5
TGGT1_chrVIII	97513	29 - 28	G	A	TGAGGCGCGGAAGCGGGGGGAAGTTTTCGAGTTTCAGAAGTTCGTTGTCTGTGAAGTCGATGCATTCGAAGTGATCCTGCGTCACGCCCAAGTTTTCAAT	TGGT1_118630	U2 small nuclear ribonucleoprotein, putative	ACA to ATA	Thr to Ile	reverse	protein coding	N	NO	93683	98976	null	null	null	protein binding	null	null	protein binding	null	null	49.0181	45.7741	44.m02527	TGME49_029210	TGME49_229210	NA	9.84	9.67	9.72	8.4	8.32	8.54	8.78	8.63	8.82	8.57	8.32	8.3	8.98	8.63	9.08	9.03	9.34	9.57	9.6
TGGT1_chrVIII	996642	52 - 48	C	G	CGGGAGCGTTTTTGCCGCGCCCGAATGTGCGATGGAATGAGGTTGGCGGCCTCAGTGAGGCCAAGAAGGAAGTGGAGGAACGGATTCTTTTCCCTCTCAC	TGGT1_117040	ATPase, AAA family protein	CTC to GTC	Leu to Val	forward	protein coding	Y	NO	992729	999151	null	null	3.6.-.- (Acting on acid anhydrides.)	ATP binding	null	null	ATP binding, nucleoside-triphosphatase activity, nucleotide binding	null	null	6.61685	5.43589	44.m02615	TGME49_030710	TGME49_230710	NA	6.95	7.19	6.97	6.76	6.8	7.06	6.5	6.72	7.49	6.5	6.5	6.5	6.5	6.5	6.5	6.5	6.5	6.5	6.5
TGGT1_chrIX	1012486	50 - 46	C	T	CCTGCAAGAAGAACGAGACCTGGACGCGCTCCTCGCGTCTTCTCTCCAGTCTTCTTCCCGCTCTTCTTCTCGTACGTCTGCTGCTTCCGCCTCTCCGGCT	TGGT1_075840	hypothetical protein	TCT to TTT	Ser to Phe	forward	protein coding	N	NO	1011954	1013645	null	null	null	null	null	null	null	null	null	13.4916	11.6538	-	TGME49_067090	TGME49_267090	NA	-	-	-	-	-	-	-	-	-	-	-	-	-	-	-	-	-	-	-
TGGT1_chrIX	1299786	45 - 41	C	A	CGCAGCCAACTCGCTATCAGAGTGAACAGACACCGCTTGGGACGGGTGTTCGCCGCCCTGAAGGTATGAATCAACACACACCTAGTGGCCCACGAAATCC	TGGT1_076350	thioredoxin, putative	GAA to TAA	Glu to STOP	reverse	protein coding	N	NO	1297932	1300628	NN Sum: 4, NN D: .61, HMM Prob: .25	HMM: MICIGPVCVPIWQLGIVGAF, NN: MICIGPVCVPIWQLGIVGAF	null	null	null	null	null	cell redox homeostasis	null	64.6582	71.3456	57.m00027	TGME49_066620	TGME49_266620	NA	9.89	10.42	9.95	9.09	8.83	8.69	8.54	8.73	8.46	8.56	8.67	8.48	8.76	8.87	9.05	9.15	9.13	9	9.19
TGGT1_chrIX	2212389	24 - 21	G	A	GCTCTCGCCGGCGCGGCTGAACGGGGCGGACCGAGGCAGGTGGGGCAGAAGGCCAGAGGAATCCCGCGCGGATGCTCGACAACGACAATCTGCAGGCGCG	TGGT1_033930	conserved hypothetical protein	CTT to TTT	Leu to Phe	reverse	protein coding	N	NO	2207948	2212944	null	null	null	null	null	null	null	null	null	24.8302	27.6469	80.m02205	TGME49_089290	TGME49_289290	NA	6.92	6.86	6.89	7.09	7.1	7.22	6.98	7.06	7.22	7.15	6.75	7	6.69	7.07	6.91	6.83	7.16	7.1	7.14
TGGT1_chrIX	234214	342 - 285	A	C	CACGTTGAGAAAGTCTTTCACCTCGGGCCATCTCAGACTCTAGGTGTGTTAGACTTCTCCAACAGTGCGAGTTACTTGCCGGCAAGCCCCGCCAGCGAGA	TGGT1_056550	hypothetical protein	TTA to TTC	Leu to Phe	forward	protein coding	N	YES	234026	235267	NN Sum: 4, NN D: .72, HMM Prob: 1	HMM: MASVPVRVVCLAVLMASMQHCATSE, NN: MASVPVRVVCLAVLMASMQHCATSE	null	null	null	null	null	null	null	0.24296	0.17602	57.m01785	TGME49_066350	TGME49_266330	NA	6.5	6.5	6.5	6.5	6.5	6.5	6.5	6.5	6.5	6.5	6.5	6.5	6.5	6.5	6.5	6.5	6.5	6.5	6.5
TGGT1_chrIX	234333	401 - 301	C	A	TCAGGTCGGCAGCAGTGCTTTTGCGTTTGAGAACGGTAAGTGCAACTTCGCAAGGGTCATCGGGTACAACCAACTCTTCCCCGGATACGAGACACCCCTG	TGGT1_056550	hypothetical protein	GCA to GAA	Ala to Glu	forward	protein coding	N	YES	234026	235267	NN Sum: 4, NN D: .72, HMM Prob: 1	HMM: MASVPVRVVCLAVLMASMQHCATSE, NN: MASVPVRVVCLAVLMASMQHCATSE	null	null	null	null	null	null	null	0.24296	0.17602	57.m01785	TGME49_066350	TGME49_266330	NA	6.5	6.5	6.5	6.5	6.5	6.5	6.5	6.5	6.5	6.5	6.5	6.5	6.5	6.5	6.5	6.5	6.5	6.5	6.5
TGGT1_chrIX	3317299	41 - 38	A	G	GAAGGCGAGTCGCGGACGAGAACGCCGCCAAGAGAGCGAAGAAGGAGCGAATGTGCCTTGTCCTTTGCTGACGCTCGAAGACGTCCACAACAGCGACGAA	TGGT1_031880	conserved hypothetical protein	AAT to AGT	Asn to Ser	forward	protein coding	N	NO	3313268	3321287	null	null	null	null	null	null	null	null	null	0	0.026309	80.m05391	TGME49_091340	TGME49_291340	NA	6.5	6.5	6.5	6.5	6.5	6.5	6.5	6.5	6.5	6.5	6.5	6.5	6.5	6.5	6.5	6.5	6.5	6.5	6.5
TGGT1_chrIX	3553782	36 - 32	C	G	TGGCCGCATTATCTCGGCAACGCGACTCGCGCATGTCACGGACTGGGTCGCGTTCAAAGAAGTGACAATAACATCGGCTTCGAGGACCATTCTTATGTGC	TGGT1_031540	conserved hypothetical protein	GCG to GGG	Ala to Gly	forward	protein coding	Y	NO	3536589	3564410	null	null	null	null	null	null	null	null	null	2.88087	3.85435	80.m02347	TGME49_092020	TGME49_292020	NA	6.5	6.5	6.5	6.5	6.5	6.5	6.5	6.5	6.5	6.5	6.5	6.5	6.5	6.5	6.5	6.5	6.5	6.5	6.5
TGGT1_chrIX	4644244	18 - 16	A	G	CTGCGGCAGGAACTTGGGCTTCCCACGTCACGGGTTCGACGGAAACTGCAAAGGTCTGCTCTGGCGGGGGAGTGTTTGTTGGTGCCAGTGAGGCGGTGTC	TGGT1_041780	conserved hypothetical protein	TTT to TCT	Phe to Ser	reverse	protein coding	N	NO	4637437	4644518	null	null	null	null	null	null	phosphatase activity	dephosphorylation	null	0.0870415	1.79124	541.m01192	TGME49_105790	TGME49_305790	NA	6.5	6.5	6.5	6.5	6.5	6.5	6.5	6.5	6.5	6.5	6.5	6.5	6.5	6.5	6.5	6.5	6.5	6.5	6.5
TGGT1_chrIX	4858479	40 - 34	C	A	AGGCGCAGCCAGAGTGTCTGACGGAATTCTGCAGTCTGATCTCTCGCAGCCAGGACTTGTGGACCTCGAAGAAGGCCGTCGCTCCGCAGACGCATGCCCC	TGGT1_041270	DEAD/DEAH box helicase, putative	CAG to AAG	Gln to Lys	forward	protein coding	N	NO	4857561	4867762	null	null	null	ATP binding, ATP-dependent helicase activity, helicase activity, nucleic acid binding	null	null	ATP binding, ATP-dependent 3'-5' DNA helicase activity, ATP-dependent helicase activity, helicase activity, nucleic acid binding	DNA recombination, DNA repair, DNA replication	null	8.25359	5.78959	541.m01215	TGME49_106080	TGME49_306080	NA	6.5	7.01	6.79	6.5	6.5	6.5	6.5	6.5	6.5	6.5	6.5	6.5	6.5	6.5	6.5	6.5	6.53	6.5	6.55
TGGT1_chrIX	4928966	8 - 8	G	A	AGAAGCAGATGAGGAAGATGAGGAAGAACAGGAAGAAGCAGAGGAAGAGGGGCCGGAATCCGCTGGAACCGATGGCAGTAAGAGAAGGGGACACTCTGTC	TGGT1_041090	hypothetical protein	CCC to TCC	Pro to Ser	reverse	protein coding	N	YES	4928506	4929233	null	null	null	null	null	null	null	null	null	0.358363	0.010725	-	-	-	NA	-	-	-	-	-	-	-	-	-	-	-	-	-	-	-	-	-	-	-
TGGT1_chrIX	5308175	21 - 15	A	C	CGAACGACGTCGGAGAAGCGAGATCTGGACAGTCGTGTTCCATAGCTCGAAGGATAGCAGAGACGTCTGCGGCGAGGCTCGTTCGAATGTCCTCGCCACG	TGGT1_040670	RNA pseudouridylate synthase, putative	CTT to CGT	Leu to Arg	reverse	protein coding	N	NO	5297395	5317002	null	null	null	RNA binding, pseudouridine synthase activity	pseudouridine synthesis	null	RNA binding, protein binding, pseudouridine synthase activity	RNA modification, pseudouridine synthesis	null	3.71458	4.16105	541.m02065	TGME49_106660	TGME49_306660	NA	6.5	6.5	6.5	7.23	7.43	7.82	7.38	7.16	7.49	8.24	8.02	8.31	6.5	6.5	6.5	6.5	6.5	6.5	6.5
TGGT1_chrIX	681364	21 - 19	G	C	AGGAGGGACGCGAGGGCGATCGGGGCAAGGGCAGAAGGAGCGTGCAGCCGGATGACCGCGAAGCGCGGGGACAGGCGCAGAGCGCGTACGAGAGAGGGGG	TGGT1_057870	conserved hypothetical protein	GAT to CAT	Asp to His	forward	protein coding	N	NO	675111	685083	null	null	null	null	null	null	nucleic acid binding	null	null	10.45	6.91581	57.m01733	TGME49_065250	TGME49_265250	NA	7.64	7.26	7.38	7.43	7.19	8.51	7.9	8.03	8.08	7.83	7.64	7.52	7.16	7.56	7.37	7.48	7.45	7.47	7.45
TGGT1_chrIX	737948	76 - 72	T	C	TCCTCTCGGATCTTTCTCTGCTTCTCTTTGTCTCTCTGTGTCTGCATTTCTTTCTCTCGTTTTCTCGCCAATTGCACTGGTATGGTGTATCTGATGCATC	TGGT1_058040	conserved hypothetical protein	AGA to GGA	Arg to Gly	reverse	protein coding	N	NO	736771	737996	null	null	null	null	null	null	null	null	null	0	0	-	-	-	NA	-	-	-	-	-	-	-	-	-	-	-	-	-	-	-	-	-	-	-
TGGT1_chrIX	930744	42 - 42	T	G	ACAGCCGAGGGAAGGCTAGAGAGAAAAGAGAGAAAAGAGAGGAAAGAGAGTAAAGAGAGAAAAGAGAGGAAAGAGAGAAAAGAGAGAGAGAAGCGTCACG	TGGT1_075680	chromatin regulatory protein sir2, putative	TAA to GAA	STOP to Glu	forward	protein coding	N	NO	924301	930746	null	null	2.4.2.31 (NAD(+)--protein-arginine ADP-ribosyltransferase)	DNA binding, NAD binding, NAD-dependent histone deacetylase activity, zinc ion binding	chromatin silencing, protein deacetylation, regulation of transcription, DNA-dependent	chromatin silencing complex	NAD+ binding, zinc ion binding	protein deacetylation	null	1.37502	2.07545	57.m01849	TGME49_067360	TGME49_267360	NA	6.5	6.5	6.5	6.5	6.5	6.5	6.5	6.5	6.5	6.5	6.5	6.5	6.5	6.5	6.5	6.5	6.5	6.5	6.5
TGGT1_chrX	1158017	13 - 12	T	C	CCCCGCGACGAGGTTCGCAGCCGAGGGCACAAAGTTGATTTTTCTCTCGGTTAAAGCCACGACGACGGCGTCCGAGGTTGTCTGCGCTGTCCGCGTCCCT	TGGT1_082420	ubiquitin carboxyl-terminal hydrolase, putative	ACC to GCC	Thr to Ala	reverse	protein coding	N	POSSIBLE	1150751	1158155	null	null	3.1.2.15 (Ubiquitin thiolesterase)	ubiquitin thiolesterase activity	ubiquitin-dependent protein catabolic process	null	ubiquitin thiolesterase activity	ubiquitin-dependent protein catabolic process	null	6.01237	6.72405	42.m03540	TGME49_026940	TGME49_226940	NA	6.5	6.5	6.5	6.5	6.5	6.5	6.5	6.5	6.5	6.5	6.5	6.5	6.74	6.76	7.15	7.07	6.58	6.69	6.68
TGGT1_chrX	1700386	35 - 32	G	A	CAGGTGGCGGTTCTGGCTACCGGAAGCCGCCCGCGTACCCCATCTGCCTGGTCCTTTCGCCCACCCGCGAGCTCGCCATGCAAATCTACGAAGAAGCGCG	TGGT1_081400	ATP-dependent RNA helicase, putative	GTC to ATC	Val to Ile	forward	protein coding	Y	NO	1699423	1703744	null	null	5.99.1.3 (DNA topoisomerase (ATP-hydrolyzing))	ATP binding, ATP-dependent helicase activity, helicase activity, nucleic acid binding	null	null	ATP binding, ATP-dependent helicase activity, helicase activity, nucleic acid binding	null	null	102.657	85.3378	42.m00117	TGME49_026250	TGME49_226250	NA	8.05	7.55	7.92	9.57	9.46	9.23	9.96	9.36	9.42	10.38	10.34	10.54	7.92	7.2	8.09	7.62	8.13	8.45	8.58
TGGT1_chrX	1701611	49 - 44	C	T	AGATGCTAGCGAAGGATTTCCTGGAGGACTACATCTACCTTGCGGTTGGCCGCGTGGGGAGCACCAACGAGTTCATTCGGCAGCGCCTGCAGTACGCAGA	TGGT1_081400	ATP-dependent RNA helicase, putative	CGC to TGC	Arg to Cys	forward	protein coding	N	NO	1699423	1703744	null	null	5.99.1.3 (DNA topoisomerase (ATP-hydrolyzing))	ATP binding, ATP-dependent helicase activity, helicase activity, nucleic acid binding	null	null	ATP binding, ATP-dependent helicase activity, helicase activity, nucleic acid binding	null	null	102.657	85.3378	42.m00117	TGME49_026250	TGME49_226250	NA	8.05	7.55	7.92	9.57	9.46	9.23	9.96	9.36	9.42	10.38	10.34	10.54	7.92	7.2	8.09	7.62	8.13	8.45	8.58
TGGT1_chrX	1702338	11 - 11	C	A	CGACTGGCGCACGACCCCCGGTGGCAGCCGTCCGATGGGTGGCTTCCGGGCTGCGGTTATGAGCAGCGACCGCCCTGGGGGCATGGATGCGTGGTAGACA	TGGT1_081400	ATP-dependent RNA helicase, putative	GCT to GAT	Ala to Asp	forward	protein coding	N	POSSIBLE	1699423	1703744	null	null	5.99.1.3 (DNA topoisomerase (ATP-hydrolyzing))	ATP binding, ATP-dependent helicase activity, helicase activity, nucleic acid binding	null	null	ATP binding, ATP-dependent helicase activity, helicase activity, nucleic acid binding	null	null	102.657	85.3378	42.m00117	TGME49_026250	TGME49_226250	NA	8.05	7.55	7.92	9.57	9.46	9.23	9.96	9.36	9.42	10.38	10.34	10.54	7.92	7.2	8.09	7.62	8.13	8.45	8.58
TGGT1_chrX	1836280	20 - 16	T	C	CTTCGCGCTTCCCTTGCTTCTCTGCTGCTCCCTGCGGACTGTCTCGTCAGTTGTTGGTGCTCGTCGCCCCTGCCTTCCGGACGCTGGCTCCACAGCCGCC	TGGT1_081110	protein kinase, putative	ACT to GCT	Thr to Ala	reverse	protein coding	N	NO	1836209	1849570	null	null	2.7.-.- (Transferring phosphorous-containing groups.)	ATP binding, protein kinase activity	protein phosphorylation	null	ATP binding, protein kinase activity, protein serine/threonine kinase activity, protein tyrosine kinase activity	protein phosphorylation	null	2.72609	2.60515	42.m03467	TGME49_025960	TGME49_225960	NA	6.5	6.5	6.5	6.5	6.5	6.5	6.5	6.5	6.5	6.5	6.5	6.5	6.5	6.5	6.5	6.5	6.5	6.5	6.5
TGGT1_chrX	1934351	34 - 31	G	A	ACAGGAGCGCGGGCCTGATCCAGTTCGTTCTCTTCACACTTACACTCGCAGAAGACTCCTCATCCTTTTCATCCTCGTTGCGAACGGAGGTAATAATCGA	TGGT1_081000	conserved hypothetical protein	TCT to TTT	Ser to Phe	reverse	protein coding	N	NO	1930900	1935987	null	null	null	null	null	null	null	null	null	22.3933	37.5546	42.m03456	TGME49_025860	TGME49_225860	NA	8.92	9.26	8.75	8.21	8.1	7.5	7.64	7.84	6.5	7.78	7.54	7.51	7.84	8.01	7.65	7.77	8.2	8.08	8.17
TGGT1_chrX	202631	34 - 33	G	C	CTCCGTTCTGACTCCCTTCTGTCTGGTAGCTCTCCTTCTCCCTCATTGGAGTCCTCTCTTGGTTCTGAAGGTTCTGAAACCTTTTCGAACTCTTCTTCTC	TGGT1_084220	protein transport protein sec7, putative	GAC to GAG	Asp to Glu	reverse	protein coding	Y	NO	197590	209854	null	null	null	ARF guanyl-nucleotide exchange factor activity	regulation of ARF protein signal transduction	intracellular	ARF guanyl-nucleotide exchange factor activity	regulation of ARF protein signal transduction	intracellular	5.78842	4.41584	42.m03631	TGME49_028650	TGME49_228660	NA	6.5	6.5	6.5	6.5	6.5	6.5	6.5	6.5	6.5	6.5	6.5	6.5	6.5	6.5	6.5	6.5	6.5	6.5	6.5
TGGT1_chrX	297357	36 - 33	C	G	GATTCTCAAGTGTCTGGGTCCGAACCAGCCAGCCCTTCTTCGCAGCGAAGCGATTCGAATCGTAACGATTGTGTGCCGCCGGAAGACTCGGCGCGCTGTG	TGGT1_083960	conserved hypothetical protein	GCG to GGG	Ala to Gly	forward	protein coding	Y	NO	287369	304578	null	null	null	null	null	null	null	null	null	1.61977	2.50054	42.m00112	TGME49_028390	TGME49_228390	NA	6.5	6.5	6.5	7.15	7.05	7.47	7.85	7.71	7.95	6.9	6.83	6.76	6.5	6.5	6.5	6.5	6.5	6.5	6.5
TGGT1_chrX	3114301	25 - 17	A	G	TCTCCTTCTCACGGCTGTCCTCGCTCTTCTCTGTCTTATCATCGCTCGCGACGCGAAGCCCAGCGGACCTCCGCTCCCTGCCTTCCACGGAGCTGCGCTG	TGGT1_078750	PHD-finger domain-containing protein, putative	GTC to GCC	Val to Ala	reverse	protein coding	Y	NO	3093800	3116042	null	null	null	protein binding, zinc ion binding	null	null	protein binding, zinc ion binding	null	null	8.12053	4.89112	42.m03344	TGME49_024260	TGME49_224260	NA	7.36	6.87	7.31	7.89	8.13	8.73	8.03	8.32	8.47	8.78	8.75	8.75	6.5	6.5	6.5	6.5	6.5	6.5	6.5
TGGT1_chrX	3581319	35 - 31	A	C	TCCTCGCGGATGTCCCGGAAATGCTTCAAAACCGCATTGAACTCGTACAGATCCGGCCCAACAGCATTATTCCTCAGGTGACACTTGCCTGTCTTCTGCT	TGGT1_078070	TPR domain-containing protein, putative	GAT to GAG	Asp to Glu	reverse	protein coding	Y	NO	3577505	3586249	null	null	null	null	null	null	protein binding	null	null	21.3821	14.4376	42.m03303	TGME49_023710	TGME49_223710	NA	7.09	7.46	7.39	7.41	7.26	7.76	7.38	7.72	8.28	7.18	7.35	7.17	6.5	7.51	7.07	7.17	7.3	7.68	7.57
TGGT1_chrX	3581320	35 - 31	T	G	CCTCGCGGATGTCCCGGAAATGCTTCAAAACCGCATTGAACTCGTACAGATCCGGCCCAACAGCATTATTCCTCAGGTGACACTTGCCTGTCTTCTGCTC	TGGT1_078070	TPR domain-containing protein, putative	GAT to GCT	Asp to Ala	reverse	protein coding	N	NO	3577505	3586249	null	null	null	null	null	null	protein binding	null	null	21.3821	14.4376	42.m03303	TGME49_023710	TGME49_223710	NA	7.09	7.46	7.39	7.41	7.26	7.76	7.38	7.72	8.28	7.18	7.35	7.17	6.5	7.51	7.07	7.17	7.3	7.68	7.57
TGGT1_chrX	4133755	19 - 16	G	A	GGCCCTCTGCGGCGACGCCTGTCGAGAGATCAGAGGCGCAGAGGGACGGAGAGCATTTCGCCCAACAGGCACGGCCTCAGGCGGGTGGCGAGCGTGGAAA	TGGT1_071670	conserved hypothetical protein	GAG to AAG	Glu to Lys	forward	protein coding	N	NO	4132579	4140549	null	null	null	null	null	null	null	null	null	9.77024	9.57378	46.m01591	TGME49_034220	TGME49_234220	NA	6.5	6.5	6.5	6.5	6.5	6.5	6.5	6.5	6.5	6.5	6.5	6.6	6.5	6.5	6.5	6.5	6.5	6.5	6.5
TGGT1_chrX	4599867	16 - 10	G	A	GTTTCCTGTTTCGGCCAATCGGGCCAGAGTAGCTCCGGGGCAAGAGGGGGGGAGCGCCAGGGGCCGCAGCCTTCGCGTCACCCCGCGCTGCCGCGAGATT	TGGT1_070950	conserved hypothetical protein	CCC to CTC	Pro to Leu	reverse	protein coding	N	POSSIBLE	4589936	4603551	NN Sum: 1, NN D: .13, HMM Prob: .56	HMM: MSQDSSLNSMAGGAMFTGAVSAF, NN: MSQDSSLNSMAGGAMFTGAVSAFPSHAS	null	null	null	null	binding	null	null	25.2924	20.5086	46.m01635	TGME49_035160	TGME49_235160	NA	8.49	8.39	8.33	8.13	8.16	8.26	8.33	8.29	8.46	8.45	8.06	8.38	7.88	7.79	7.73	8.1	8.16	8.12	8.08
TGGT1_chrX	5040338	49 - 42	G	T	GACATGCAGAAGTCCCCAGAAATCATAAGCGAACGGATGACAGGTGTTTTGTGCATCTACAGTCTACTCTTTATGCGCTTCGCTTACATGGTGCAGCCAC	TGGT1_069890	apoptosis-regulating basic protein, putative	TTG to TTT	Leu to Phe	forward	protein coding	N	NO	5039582	5040503	null	null	null	null	null	null	null	null	null	123.788	93.3918	46.m01671	TGME49_035880	TGME49_235880	NA	9	8.76	9.09	9.3	9.25	9.4	8.78	8.55	9.15	9.13	8.77	8.86	8.57	8.19	8.98	8.89	8.52	8.49	8.48
TGGT1_chrX	508064	18 - 13	G	C	GGTGACGGCGCGGCTGCAGCAGCAGCCAAGTGTCTCTCGCGTCCCCCGGAGGAGGGCCCAGCGAGTTGGTCGGCGGGGTCAGTTGAGCCCGCTGCGCTGC	TGGT1_083390	conserved hypothetical protein	GAG to GAC	Glu to Asp	forward	protein coding	Y	POSSIBLE	502014	520113	null	null	null	null	null	null	DNA binding	response to hormone stimulus	nucleus	4.45747	4.24464	42.m03605	TGME49_028120	TGME49_228120	NA	6.5	6.5	6.5	6.5	6.5	6.5	6.68	6.5	6.7	6.5	6.62	6.58	6.5	6.5	6.5	6.5	6.5	6.5	6.5
TGGT1_chrX	5399386	39 - 37	A	T	ACTCACCTCTCTTGGTTTCCGCGAAGATAAGGATCTTGGAGCCATCCATGATTCTTCGGAGAAGGCTCATCAGCTGGCCGCGCTTCTCGTACTCCTGTGA	TGGT1_069190	DEAD/DEAH box helicase, putative	ATC to AAC	Ile to Asn	reverse	protein coding	N	NO	5397966	5402835	null	null	5.99.1.3 (DNA topoisomerase (ATP-hydrolyzing))	ATP binding, ATP-dependent helicase activity, helicase activity, nucleic acid binding	null	null	ATP binding, ATP-dependent helicase activity, helicase activity, nucleic acid binding	null	null	223.649	281.861	46.m00027	TGME49_036650	TGME49_236650	NA	9.31	8.56	8.79	11.49	11.48	11.92	11.76	11.8	12.04	11.53	11.41	11.45	8.43	8.09	8.74	8.23	9	9.24	9.32
TGGT1_chrX	558025	28 - 24	C	T	GCAACTGTCCCGTCTTCTGGCGTGCGGCGCAGCCGTCGATGTTCTTGAGGCAGACAGCGCTGCATCGGCCGCAAGCGTCGTGCCTCTGCTTTCTCGGCAA	TGGT1_083330	conserved hypothetical protein	GCA to GTA	Ala to Val	forward	protein coding	Y	NO	553380	581691	null	null	null	null	null	null	zinc ion binding	null	intracellular	1.80219	1.64502	42.m03601	TGME49_028070	TGME49_228070	NA	6.56	6.5	6.5	6.5	6.5	6.5	6.9	6.72	7.28	6.56	6.5	6.5	6.93	6.5	6.5	6.5	6.5	6.5	6.5
TGGT1_chrX	5634913	16 - 16	T	C	CGTGTACCCTAACTTTCTCGATGGAAGGTCCCCGCAAAAGGTCCCGCAGATGTCGTGCCCGCCTTCGCCCTTCTCTTCGTCGACCTGCGCCGGGGCGAGT	TGGT1_068820	conserved hypothetical protein	ATG to ACG	Met to Thr	forward	protein coding	N	NO	5631309	5639708	null	null	null	null	null	null	null	null	null	35.5431	50.2995	46.m01733	TGME49_037090	TGME49_237090	NA	6.5	6.5	6.5	6.5	6.5	6.5	6.5	6.5	6.5	6.5	6.5	6.5	6.5	6.5	6.5	6.5	6.5	6.5	6.5
TGGT1_chrX	812583	54 - 47	C	T	CTGCGTTGTCGTAGTGCTTCTGTCACTCTCCACATTCGCGAGTTTCTTGCCAACGGTCACCATGCCCCTTCCAGCTGCTTCTTTGGCCACCTTGAAACCC	TGGT1_083030	28 kDa antigen, putative	GGC to AGC	Gly to Ser	reverse	protein coding	N	NO	812014	813421	NN Sum: 4, NN D: .82, HMM Prob: 1	HMM: MFAVKHCLLVVAVGALVNVSVRAA, NN: MFAVKHCLLVVAVGALVNVSVRAA	null	null	null	null	null	null	null	4528.95	6689.9	42.m00015	TGME49_027620	TGME49_227620	NA	12.85	12.95	13.01	13.76	13.58	13.71	13.81	13.8	13.84	13.63	13.64	13.69	12.97	12.87	12.91	12.92	12.83	12.74	12.69
TGGT1_chrXI	1016749	35 - 32	C	G	GGAGACTGACAGTGATGAGGAGGAGGAACCAGCTGATGAGTTTCGCGATCCAGAGCAGGTGGAACAGACGACATCCAATGCCTTCCGCTTGGTGCAGAGA	TGGT1_086750	calcium/calmodulin-dependent 3', 5'-cyclic nucleotide phosphodiesterase, putative	TGG to TCG	Trp to Ser	reverse	protein coding	N	NO	1004768	1018783	null	null	3.1.4.17 (3',5'-cyclic-nucleotide phosphodiesterase)	3',5'-cyclic-nucleotide phosphodiesterase activity	signal transduction	null	catalytic activity	signal transduction	null	1.76821	2.81371	583.m05366	TGME49_110520	TGME49_310520	NA	6.5	6.5	6.5	6.5	6.5	6.5	6.5	6.5	6.5	6.5	6.5	6.5	6.5	6.5	6.5	6.5	6.5	6.5	6.5
TGGT1_chrXI	1136041	44 - 41	G	C	GTACTGGCCGTGAATATCACCGCATATCTTTATCGGGGCCTCAAGCTCCAGCAGAATCGGCTGACTGATGAAGATTTCCCGAGATTTGTGACAGAGGCCT	TGGT1_086920	serine/threonine protein phosphatase, putative	CTG to GTG	Leu to Val	reverse	protein coding	Y	NO	1134719	1136194	null	null	3.1.3.16 (Phosphoprotein phosphatase)	hydrolase activity	null	null	hydrolase activity	null	null	174.852	210.703	583.m05380	TGME49_110700	TGME49_310700	NA	10.41	10.31	10.39	10.45	10.27	10.24	10.15	9.56	10.08	10.31	10.1	10.15	9.5	9.24	9.62	9.71	10	10.02	9.92
TGGT1_chrXI	1220869	69 - 65	C	T	TTTCTCAAACATCGACGTTGTTGACATCGAGACGCCTCTCCCCGTGGATCCCCGCAAAGGTTTTTCCTCTTTCAAATTTGTTCCAGGGACCGGAGACAAA	TGGT1_087130	apyrase, putative	CCC to CTC	Pro to Leu	forward	protein coding	N	NO	1217640	1221425	null	null	3.6.1.5 (Apyrase); 3.6.1.6 (Nucleoside-diphosphatase)	calcium ion binding, pyrophosphatase activity	null	null	calcium ion binding, pyrophosphatase activity	null	null	20.1681	16.2913	583.m05389	TGME49_110810	TGME49_310810	NA	6.5	6.75	6.69	8.08	8	7.69	7.08	6.93	6.93	8.06	7.77	7.7	6.5	6.5	6.5	6.5	6.97	6.75	6.9
TGGT1_chrXI	2037303	30 - 21	A	C	CGTCGTCCAGGGTCGAGACTTGACTGTCGACGAGAGCTCGCTTACTGGCGAAAGCGATATGATTCGAAAGGCGCCTTTCCAGCAGTGTCTCAACGAAGCG	TGGT1_088340	calcium dependent ATPase, putative	GAA to GCA	Glu to Ala	forward	protein coding	N	NO	2035235	2042586	null	null	3.6.3.8 (Calcium-transporting ATPase)	ATP binding, ATPase activity, coupled to transmembrane movement of ions, phosphorylative mechanism, catalytic activity, hydrolase activity, acting on acid anhydrides, catalyzing transmembrane movement of substances	cation transport, metabolic process	membrane	ATP binding, metal ion binding, nucleotide binding	cation transport	membrane	26.3802	37.8754	583.m00010	TGME49_112100	TGME49_312100	NA	6.5	6.5	6.5	6.5	6.5	6.5	6.5	6.5	6.5	6.5	6.5	6.5	6.5	6.5	6.5	6.5	6.5	6.5	6.5
TGGT1_chrXI	2197084	38 - 31	T	C	TCGCCGGAAGAAGCAACATGCGAATCAGACGCTTCTCCAGCCTCTTCCGCTTGCCGGAATACCATCTCCCTTTCACCACTCTGTCTCTGTCCTGCTGGAC	TGGT1_088570	hypothetical protein	AAG to AGG	Lys to Arg	reverse	protein coding	Y	NO	2196525	2197289	null	null	null	null	null	null	null	null	null	8.27294	4.29325	583.m05476	TGME49_112300	TGME49_312300	NA	6.5	6.5	6.5	7.71	7.56	6.84	7.05	6.81	6.5	6.61	7.65	6.69	6.5	6.5	6.5	6.5	6.5	6.5	6.5
TGGT1_chrXI	2410370	27 - 23	C	G	AGAGAGACGTCGGTTTCGAGCAGCAAAGCAAAGAACGTCGCGATCAGGCTCTGAAAATCCCTCTCACTCCTCGATCCGTCATGGCGCTCCCACTCTCTGA	TGGT1_088870	conserved hypothetical protein	CTG to GTG	Leu to Val	forward	protein coding	Y	NO	2408765	2414682	NN Sum: 4, NN D: .64, HMM Prob: .99	HMM: METLKSLVAFLVLPLCPGRQQ, NN: METLKSLVAFLVLPLCPGRQQAV	null	null	null	null	null	null	null	13.7871	16.6766	583.m05498	TGME49_112580	TGME49_312580	NA	7.02	6.65	7.06	7.42	7.11	7.06	6.99	6.89	6.5	6.86	6.84	6.56	6.5	6.5	6.5	6.5	6.5	6.5	6.5
TGGT1_chrXI	2557768	26 - 22	T	A	CTTGACATCGATCGTGGCTGTGGATGCCAGCCGAGAGGACGATCTGCTCCTCTCGCTCGGCTCCGACGCGAAACTGTTTCTCTGGCGATGGAAGTTCACT	TGGT1_089040	conserved hypothetical protein	CTC to CAC	Leu to His	forward	protein coding	N	NO	2556660	2557964	null	null	null	null	null	null	protein binding	null	null	11.3252	17.4047	583.m00663	TGME49_112840	TGME49_312840	NA	6.93	6.5	6.5	6.66	6.71	7	6.5	6.5	7.02	7.62	7.52	7.52	6.5	6.5	6.5	6.5	6.5	6.5	6.5
TGGT1_chrXI	2835261	8 - 6	T	C	CCCACTTTGTCCTTCCGGGCATGGAGGGCACAGTCGTCGCAGGGTATCTCTCTTTCATGTCTCTCGGCCAGCGGGTCCCGCCGCCGGCGCCGCCCCCGAT	TGGT1_089650	conserved hypothetical protein	TCT to CCT	Ser to Pro	forward	protein coding	N	YES	2831857	2837108	null	null	null	null	null	null	null	null	null	7.19326	4.77223	583.m09122	TGME49_113260	TGME49_313270	NA	6.5	6.5	6.5	6.5	6.5	6.5	6.5	6.5	6.5	6.5	6.5	6.5	6.75	6.63	6.5	6.5	6.5	6.5	6.5
TGGT1_chrXI	3408079	16 - 14	C	G	GTAGAACAACGAGGCAAGCCTATGGGCGCAGAGGGTTGGCAGCCGACGCACGACGATGAAGGAAACAAAGAAACGGAGGAAAGACTGAAGCAGCAGGAAG	TGGT1_090540	calmodulin-binding domain containing protein, putative	CAC to CAG	His to Gln	forward	protein coding	N	POSSIBLE	3401927	3409901	null	null	null	null	null	null	protein binding	null	null	2.58019	4.8484	583.m05586	TGME49_113900	TGME49_313900	NA	6.61	6.65	6.57	6.57	6.65	6.66	6.5	6.5	6.68	6.5	6.5	6.5	6.5	6.5	6.5	6.5	6.5	6.5	6.5
TGGT1_chrXI	4688932	39 - 36	A	C	AACGATAATGGCAATTCTTGCTTCCTCCTCCCCCGGCAAATAGAGCAGACAACGCTGTGAACCCCAGCGTTTCAGATGCCCCCTTCCCACAGCATGCAGA	TGGT1_093610	DNA-directed RNA polymerase II 13.3 kDa polypeptide, putative	TGT to GGT	Cys to Gly	reverse	protein coding	N	NO	4688834	4691827	null	null	null	null	null	null	DNA binding, DNA-directed RNA polymerase activity	null	null	26.5526	17.8229	583.m05716	TGME49_115920	TGME49_315920	NA	7.31	7.5	6.69	7.61	7.58	7.4	7.92	7.71	7.82	7.41	7.78	7.42	6.81	6.5	6.51	6.5	7.23	7.04	7.33
TGGT1_chrXI	4750816	23 - 19	T	G	AGGATGGGAAAGGAGATGGATAGACGGAAGAGGATGGGGAAGGAGATGGATAGACGGAAGAGGATGGGGAAGGAGATGAAGACGAAATTGTCTCAGCTCG	TGGT1_093810	ribosomal protein S15, putative	TAT to TCT	Tyr to Ser	reverse	protein coding	N	NO	4746569	4750910	null	null	null	structural constituent of ribosome	translation	intracellular, ribosome	structural constituent of ribosome	translation	intracellular, ribosome	4.0649	2.06684	583.m05725	TGME49_116110	TGME49_316110	NA	6.5	6.5	6.5	6.5	6.5	6.5	6.5	6.5	6.5	6.5	6.5	6.5	6.5	6.5	6.5	6.5	6.5	6.5	6.5
TGGT1_chrXI	4911717	37 - 35	T	G	AGACGTGAAGAAGGGCAGCAACCACCCGTCGCCGAGTGCACTGGCAGCCATAGCTATTCAGCAATTCACACGCACGACTTTTCAGCGTCGATGAACTACT	TGGT1_094250	fkbp-rapamycin associated protein, putative	CAT to CAG	His to Gln	forward	protein coding	N	NO	4905996	4921066	null	null	2.7.11.1 (Non-specific serine/threonine protein kinase)	phosphotransferase activity, alcohol group as acceptor	null	null	binding, protein binding	null	null	1.76883	1.52483	583.m05752	TGME49_116440	TGME49_316430	NA	6.5	6.5	6.5	6.5	6.5	6.5	6.5	6.5	6.5	6.5	6.5	6.5	6.5	6.5	6.5	6.5	6.5	6.5	6.5
TGGT1_chrXI	5751998	44 - 42	T	C	AGACTCACCGTAGAGGTTCTTGATCAGGGGAACGTCGACCGCGTCAGCCATTTTGCGGCAAAAGAAAACAGGGGGAAGAAAACGAAAAAAGAAGACTGTG	TGGT1_098160	Coronin, putative	ATG to GTG	Met to Val	reverse	protein coding	N	NO	5741300	5751998	null	null	null	null	null	null	protein binding	null	null	78.1241	60.738	35.m01587	TGME49_016970	TGME49_216970	NA	8.79	8.58	8.96	8.97	9.18	8.69	8.64	8.55	8.49	9.28	9.45	9.36	9.1	8.52	9.32	8.9	7.77	8.03	8.31
TGGT1_chrXI	6019461	36 - 31	G	T	AAATCGGGTGTTTCTGCGTTTTCTGTCGCGTCGCAGGTTTCATTTTCCTCGTTCAGCTGATGGGAAATGACATCTACATCGACGAGCTTCCAGGAGGAGC	TGGT1_098520	EF hand domain-containing protein, putative	GTT to TTT	Val to Phe	forward	protein coding	N	NO	5996616	6027123	null	null	null	calcium ion binding	null	null	null	null	null	13.124	5.74783	35.m00895	TGME49_016620	TGME49_216620	NA	8.03	8.27	8.22	8.53	8.39	8.62	7.59	8.23	6.5	8.04	8.36	7.97	6.84	7.31	7.04	7.07	6.72	6.72	6.92
TGGT1_chrXI	6101735	24 - 20	A	G	CTGCACCTCGGCGCCTGTTCGAGTCGAGATCCACCTTGGCCACTGGCCATACAAAGCGGCGGAGTTGTTCGCGGCCGCGCCCTCGTTTGCTCCTGTGTGC	TGGT1_098740	hypothetical protein	TAT to CAT	Tyr to His	reverse	protein coding	N	NO	6095563	6104204	null	null	6.1.1.9 (Valine--tRNA ligase)	null	null	null	ATP binding, aminoacyl-tRNA ligase activity, nucleotide binding	tRNA aminoacylation for protein translation	cytoplasm	2.84418	2.85023	35.m00886	TGME49_016500	TGME49_216500	NA	6.5	6.5	6.5	6.5	6.5	6.5	6.5	6.5	6.5	6.56	6.58	6.54	6.5	6.5	6.5	6.5	6.5	6.5	6.5
TGGT1_chrXI	618352	45 - 40	A	G	TGTAAGTACAAGCACCACTCCAGCCAAGTCGTCGGCAGACACATCAAAGGACCCGAAAAACAAACTGAGTTCGGCGAGGAAAGAGAAACGAATAGGCAAG	TGGT1_086050	sushi domain-containing protein / SCR repeat-containing protein, putative	GAC to GGC	Asp to Gly	forward	protein coding	N	NO	617937	623111	NN Sum: 4, NN D: .85, HMM Prob: 1	HMM: MKTPFGCVFFFCLIALWGFSAAL, NN: MKTPFGCVFFFCLIALWGFSAAL	null	null	null	null	null	null	null	48.2437	64.1189	583.m00597	TGME49_110010	TGME49_310010	NA	9.09	8.93	9.03	9.86	9.84	8.98	8.57	8.76	6.5	8.84	9.13	8.76	8.64	8.78	8.75	8.6	8.67	8.58	8.78
TGGT1_chrXI	767865	18 - 17	G	A	AGCTCGTACCGTTAACGCTGAAGCCGTTGGCAAGACCCTCCCCGAAGACGGGGACACCAGTCGGAGGGGATGATGGAGCGCTATGATAAACGGGGTCAGC	TGGT1_086450	conserved hypothetical protein	CCC to CTC	Pro to Leu	reverse	protein coding	N	NO	766832	769198	null	null	null	null	null	null	null	null	null	9.79315	10.7642	583.m05339	TGME49_110210	TGME49_310210	NA	6.5	6.5	6.5	7.09	7.23	7.71	7.7	6.85	7.81	7.19	7.25	7.01	6.5	6.5	6.5	6.5	6.5	6.5	6.5
TGGT1_chrXII	1010988	25 - 20	A	T	GAACGGTGAAAAAGGGCATCTTGAGCGCGCCGTTGGCGTCGCTGTACACAATCTCGAATTCGGATTGCCACCTGGTGTCGTTCAGGCTGGAAACTCCGCC	TGGT1_030300	acid phosphatase, putative	ATT to AAT	Ile to Asn	reverse	protein coding	N	NO	1008433	1011319	NN Sum: 1, NN D: .35, HMM Prob: .98	HMM: MAGAPVAAAPAASSRVAGDSGRSRALSSFFSVFSLCVFSVFLATPTAVVAQ, NN: MAGAPVAAAPAASSRVAGDSGRSRALSSFFSVFSLCVFSVFLATPTAVVAQ	3.1.3.2 (Acid phosphatase)	null	null	null	null	null	null	639.865	905.576	38.m01061	TGME49_019320	TGME49_219320	NA	9.84	9.76	9.96	12.09	11.98	11.48	11.85	11.81	10.45	12.02	11.9	11.89	9.51	8.88	9.71	9.18	9.33	9.64	9.81
TGGT1_chrXII	1724147	51 - 50	T	C	CCGCATTTTCTCTATCTCCAGTACAGATTAAAGATATATGCTGCAGCGCTTTCGGAAGGGGAGGTATTTGAGGAACAAATAACAAACCCGCATTTGAATT	TGGT1_028930	hypothetical protein	AAA to AGA	Lys to Arg	reverse	protein coding	Y	NO	1723861	1728219	null	null	null	null	null	null	null	null	null	0	0	-	-	TGME49_218215	NA	-	-	-	-	-	-	-	-	-	-	-	-	-	-	-	-	-	-	-
TGGT1_chrXII	1741666	39 - 37	A	G	CTGTGAGATCCCCCAGGACGGAGCGAGAACTACGCGCGGACCCATAGGGTACACCACGCCGTTTCCGCAAACTGGCTTCGATTCTCCAATTTCCACTCTC	TGGT1_028910	UDP-N-acteylglucosamine pyrophosphorylase, putative	TAC to CAC	Tyr to His	reverse	protein coding	N	NO	1740479	1746102	null	null	2.7.7.64 (UTP-monosaccharide-1-phosphate uridylyltransferase)	null	null	null	nucleotidyltransferase activity	metabolic process	null	14.2042	16.0966	38.m01035	TGME49_018200	TGME49_218200	NA	6.5	6.5	6.5	6.61	7.04	6.78	6.96	6.74	6.97	6.72	6.56	6.87	6.5	6.5	6.5	6.5	6.5	6.5	6.5
TGGT1_chrXII	229099	32 - 29	G	T	AGAAAGAAAAGAAGAAGAGGAAGAAGAGGAAGAAGAGAGAGGCGTAAGGTGCGTGTCTGGAGAGACCCTGTTGGGTCGGCAGGCCTCGGCTGCTGCACGA	TGGT1_095140	conserved hypothetical protein	CAC to AAC	His to Asn	reverse	protein coding	N	NO	225124	230472	null	null	null	null	null	null	null	null	null	19.177	14.4462	145.m00336	TGME49_100150	TGME49_300150	NA	6.72	6.5	6.71	6.57	6.91	6.81	6.5	6.5	6.5	6.5	6.5	6.62	7.14	6.66	6.66	6.71	6.72	6.8	6.79
TGGT1_chrXII	281062	47 - 40	C	T	CGGCAGAGTGTACGTGGAAGAGGCGACGTGGCCACTTTTGATGACCCCGACAACCGGGTGATACGCGTACTCGAGAGCGACAGTGACCGTGCGGTTTCGG	TGGT1_095330	microsomal signal peptidase 23 kD subunit, putative	GTC to ATC	Val to Ile	reverse	protein coding	Y	NO	280979	283210	NN Sum: 3, NN D: .58, HMM Prob: .88	HMM: MDTYLNRGNAVVCTLLAALALAA, NN: MDTYLNRGNAVVCTLLAALALAA	null	null	signal peptide processing	integral to membrane, signal peptidase complex	peptidase activity	signal peptide processing	integral to membrane, signal peptidase complex	68.7784	61.7671	-	TGME49_100060	TGME49_300060	NA	-	-	-	-	-	-	-	-	-	-	-	-	-	-	-	-	-	-	-
TGGT1_chrXII	3056503	48 - 44	G	A	CCGGATGAGGACCACAGAATTGACCGGCCGGCCTGCTCAGAGGATTACTGGATCAACACTGCTCTGTGGTTTGCAGCGCACACTGGAACCCTTGACGCTC	TGGT1_026200	acylamino-acid-releasing enzyme, putative	TGG to TGA	Trp to STOP	forward	protein coding	N	NO	3044482	3056587	null	null	3.4.19.1 (Acylaminoacyl-peptidase)	serine-type peptidase activity	proteolysis	null	serine-type peptidase activity	proteolysis	null	27.4372	19.2935	50.m03138	TGME49_046800	TGME49_246800	NA	8.17	8.52	8.8	7.75	7.98	8.49	6.5	6.96	6.5	8.58	8.1	8.17	7.47	8.38	8.16	8.06	8.39	8.32	8.21
TGGT1_chrXII	3284071	37 - 29	G	C	AATGACAGACGGCTCCGCCTCGACGACCGCATTGAGGTGCTTCTTCCCGTGGTTCAAGCCGACGTGCAGAAGAGACACCGCCGCCTCCTGGACAGAACAC	TGGT1_025700	NBP2B protein, putative	CAC to GAC	His to Asp	reverse	protein coding	N	NO	3281535	3288011	null	null	null	null	null	null	binding	null	null	23.2971	22.5113	50.m03160	TGME49_047300	TGME49_247300	NA	6.5	6.5	6.5	6.5	6.5	6.5	6.5	6.5	6.5	6.5	6.5	6.5	6.5	6.5	6.5	6.5	6.5	6.5	6.5
TGGT1_chrXII	3357324	16 - 9	G	A	CGATGCCGTCTGTCTCTAGCGCTGTGCCGCGAGACGCGGTGGGCGGGTGCGGCGGGAGGCTGTCGCTCGACGAACAGCGGAGAGGCGAGAGGGAGTCCGA	TGGT1_025510	hypothetical protein	GGC to AGC	Gly to Ser	forward	protein coding	N	POSSIBLE	3353415	3368846	NN Sum: 0, NN D: .07, HMM Prob: .73	HMM: MDEKRKKKRRRRAQASSPALPASRSAALCASGPSSVVCS, NN: MDEKRKKKRRRRAQASSPALPASRSAALCASGPSSVVCS	3.6.1.3 (Adenosinetriphosphatase)	ATP binding	null	null	ATP binding, nucleoside-triphosphatase activity, nucleotide binding	null	null	0.954178	0.8452	50.m03166	TGME49_047390	TGME49_247390	NA	6.5	6.5	6.5	6.5	6.5	6.56	6.52	6.5	6.98	6.79	6.75	6.9	6.5	6.5	6.5	6.5	6.5	6.5	6.5
TGGT1_chrXII	3973559	25 - 18	A	G	GGAAAAACAGAGACACAGAGGGACTCTCCCACGGAGACTCAGACGCTCAAAGAAGAGGCGAACTCCGGCAACTCGCGCATCATCCTCGTTTTGCTGGCGG	TGGT1_024340	conserved hypothetical protein	TTT to CTT	Phe to Leu	reverse	protein coding	N	NO	3939959	3980206	NN Sum: 4, NN D: .8, HMM Prob: .98	HMM: MLHRLLTFLLTRLLLALNIDCK, NN: MLHRLLTFLLTRLLLAL	null	null	null	null	null	null	null	0.574346	0.685796	50.m05639	TGME49_048510	TGME49_248510	NA	6.91	6.51	6.5	6.52	6.6	7.34	7.22	7.65	7.56	7.88	8.13	7.95	6.5	6.5	6.5	6.5	6.5	6.5	6.5
TGGT1_chrXII	4396102	58 - 55	G	A	GTGTGAGATTCTTTTTTCTACTATTATCTCTGGTTTTTTCGCAGAACGCGGCCTATGGCGAGAACTGAGTGTTGGAGGCTTCTCCAAACCCAGTGGGGTG	TGGT1_100730	small GTP-binding protein domain-containing protein	GGC to GAC	Gly to Asp	forward	protein coding	N	NO	4394976	4404634	null	null	null	GTP binding	small GTPase mediated signal transduction	intracellular	GTP binding, GTPase activity	GTP catabolic process, intracellular protein transport, nucleocytoplasmic transport, protein transport, signal transduction, small GTPase mediated signal transduction	intracellular, membrane	4.79208	3.06187	50.m03280	TGME49_049170	TGME49_249170	NA	6.5	6.5	6.5	6.5	6.5	6.5	6.5	6.5	6.5	6.5	6.5	6.5	6.5	6.5	6.5	6.5	6.5	6.5	6.5
TGGT1_chrXII	4687778	49 - 48	C	A	GAATTTTGCTGTGCCCAGCGTTTCCTCGAGCGTCGTCACTCGCCCGACTTCTCGCTTTCCTCCGGTTTTCGCTTCAAGCAGATTCAGCCGCTCTTCGCCC	TGGT1_101220	DNA-directed RNA polymerase alpha chain, putative	TTC to TTA	Phe to Leu	forward	protein coding	N	NO	4687312	4690625	null	null	2.7.7.6 (DNA-directed RNA polymerase)	DNA-directed RNA polymerase activity, protein dimerization activity	transcription, DNA-dependent	null	DNA binding, DNA-directed RNA polymerase activity, protein dimerization activity	null	null	5.03458	4.46488	50.m03314	TGME49_049560	TGME49_249560	NA	6.67	7.09	7.19	6.5	6.5	6.5	6.5	6.5	6.5	6.5	6.5	6.5	6.5	6.5	6.5	6.5	6.5	6.64	6.6
TGGT1_chrXII	5397293	34 - 30	G	C	ACCTCGCACCATGCGAACGGCAGCGCGCTGGGCAACGTAGTACTCTAGTCGGTGACTCCACGTGCCTTCAATGGCCTCGGCATCTCTCCTTAAGTTCGAA	TGGT1_102640	conserved hypothetical protein	CGA to GGA	Arg to Gly	reverse	protein coding	N	NO	5395664	5399054	null	null	null	null	null	null	translation initiation factor activity	translational initiation	null	85.1464	46.3503	50.m03386	TGME49_051170	TGME49_251170	NA	6.5	6.5	6.5	6.5	6.78	7.01	6.99	6.91	7.69	6.77	6.5	6.89	6.5	6.5	6.5	6.5	6.5	6.5	6.5
TGGT1_chrXII	6030424	31 - 27	C	G	TCGGAGTCAACGAACTATTTTCTGTTGCCTCGCATTCGCTCTGCTCTTCACTATGGGTTTGCTGGCTGCCCTCCGAAAAAGGAGAAGACCCGCGGGCCTC	TGGT1_103920	protein inhibitor of activated STAT protein, putative	AGT to ACT	Ser to Thr	reverse	protein coding	Y	NO	6029347	6033534	null	null	null	zinc ion binding	null	null	zinc ion binding	null	null	3.10963	2.55438	65.m01182	TGME49_078640	TGME49_278640	NA	6.5	6.5	6.5	6.5	6.5	6.5	6.5	6.5	6.5	6.5	6.5	6.5	6.5	6.5	6.5	6.5	6.5	6.5	6.5
TGGT1_chrXII	604726	257 - 212	A	G	TCTGTCCTGGACTCAGCTGAGCGAAAGGGGGCTGAGACTGAACTGCCACAACATCGGAGGGAAGTAAAAGCCTGCGTCTGTCCCGTGCCTCCTCTGGACT	TGGT1_042710	rhoptry antigen, putative	GTT to GCT	Val to Ala	reverse	protein coding	Y	YES	603121	605986	NN Sum: 4, NN D: .93, HMM Prob: 1	HMM: MATKLARLATWLVLVGCLLWRAGAV, NN: MATKLARLATWLVLVGCLLWRAGAV	null	null	null	null	ATP binding, protein kinase activity, protein serine/threonine kinase activity	protein phosphorylation	null	515.078	2138.83	551.m00238	TGME49_108080	TGME49_308090	NA	10.25	9.81	9.29	11.58	11.73	11.32	11.36	11.44	9.27	12.07	11.65	11.77	9.7	9.32	9.77	9.71	10.56	10.52	10.48
TGGT1_chrXII	6405110	29 - 19	T	C	CAACATCGACGAACGAGTGCGGCTGCAGAAGCAACTCGAATCTCTCGTCCTCGCCATGTCGGAGACCCTGGGGATCGCGGCCTGGGCGTTCGACACCCAC	TGGT1_104520	conserved hypothetical protein	CTC to CCC	Leu to Pro	forward	protein coding	N	NO	6402394	6412912	null	null	null	null	null	null	null	null	null	12.6126	14.5316	65.m01144	TGME49_078030	TGME49_278030	NA	6.7	6.5	6.64	7.75	7.87	8.64	8.5	8.43	8.84	8.66	8.66	8.39	6.5	6.5	6.5	6.5	6.5	6.5	6.5
TGGT1_chrXII	793818	14 - 10	C	A	TTCTTCGGCGTTCCACAGGCGCCCGCGATTCCGAGTCGCGCTCTCGGTCGCGATGCGCATCACGTTCCATGTCGCGCTCTCGGTCGCGTCTCGTACTACG	TGGT1_030540	membrane attachment protein, putative	CGC to CTC	Arg to Leu	reverse	protein coding	N	POSSIBLE	788198	804397	NN Sum: 3, NN D: .43, HMM Prob: .9	HMM: MRAHELKQLYLMRKPWKMPSWLLPVSAIGLFVAVRLSAD, NN: MRAHELKQLYLMRKPWKMPSWLLPVSAIGLFVAVRLSA	null	null	null	null	null	null	null	0.0629333	0.117087	38.m01902	TGME49_019660	TGME49_219660	NA	6.5	6.5	6.5	6.5	6.5	6.5	6.5	6.5	6.5	6.5	6.5	6.5	6.5	6.5	6.5	6.5	6.5	6.5	6.5
TGGT1_chrXII	793825	11 - 8	C	T	GCGTTCCACAGGCGCCCGCGATTCCGAGTCGCGCTCTCGGTCGCGATGCGCATCACGTTCCATGTCGCGCTCTCGGTCGCGTCTCGTACTACGTTCCATG	TGGT1_030540	membrane attachment protein, putative	GCG to ACG	Ala to Thr	reverse	protein coding	N	POSSIBLE	788198	804397	NN Sum: 3, NN D: .43, HMM Prob: .9	HMM: MRAHELKQLYLMRKPWKMPSWLLPVSAIGLFVAVRLSAD, NN: MRAHELKQLYLMRKPWKMPSWLLPVSAIGLFVAVRLSA	null	null	null	null	null	null	null	0.0629333	0.117087	38.m01902	TGME49_019660	TGME49_219660	NA	6.5	6.5	6.5	6.5	6.5	6.5	6.5	6.5	6.5	6.5	6.5	6.5	6.5	6.5	6.5	6.5	6.5	6.5	6.5
TGGT1_chrIb	159088	20 - 19	T	G	CAGGGTGAGCTGTCAGAAGAATGGTCTCGCTTGAAGAAGACTCGGGAGTTTGCAGCCGTGCCACAGGAGACGGGCAACGGGACTAAAGATGCGGACGAAC	TGGT1_020470	conserved hypothetical protein	TTT to TTG	Phe to Leu	forward	protein coding	N	NO	113409	159481	null	null	null	receptor activity	null	null	chitin binding	chitin metabolic process	extracellular region	2.85747	1.41141	25.m02918	TGME49_007480	TGME49_207480	NA	6.56	6.5	7.19	6.7	6.73	6.63	6.5	6.5	6.57	6.5	6.5	6.5	6.5	6.5	6.5	6.5	6.5	6.5	6.5
TGGT1_chrIb	1642701	9 - 7	T	C	TGGGGGCGGTTGTCTCCATTCCTGTGGCAGGGGTCCCTCCACGGCGCCCTTCTGAGTGCTCCCGCCTTCGGCCTCAGGCAGCAGAACATTACTGTCGCCT	TGGT1_064740	protein kinase domain-containing protein, putative	AAG to GAG	Lys to Glu	reverse	protein coding	N	YES	1640679	1643213	NN Sum: 4, NN D: .69, HMM Prob: 1	HMM: MRTSVALFFAALGSISLPCTLHVSLAA, NN: MRTSVALFFAALGSISLPCTLHVSLAA	2.7.10.2 (Non-specific protein-tyrosine kinase)	ATP binding, protein kinase activity	protein phosphorylation	null	ATP binding, protein kinase activity, protein serine/threonine kinase activity	protein phosphorylation	null	0.317755	1.7606	-	-	TGME49_321700	NA	-	-	-	-	-	-	-	-	-	-	-	-	-	-	-	-	-	-	-
TGGT1_chrIb	281665	58 - 49	T	G	CAGAAGATGGTTGCGTCTCTCTTCTTCGCTCGGATTGTCAGGCGACCGACTGCGACATTTAAAGATGTGTGAACCTGTGGAGCAGCCAACCCTTGGGTGG	TGGT1_020630	conserved hypothetical protein	CTG to CGG	Leu to Arg	forward	protein coding	N	NO	277863	285369	null	null	null	null	null	null	null	protein N-linked glycosylation	membrane	15.7604	64.9378	25.m00186	TGME49_007750	TGME49_207750	NA	10.61	8.29	8.43	8.5	8.56	8.61	11.17	11.25	10.8	7.09	7.37	7.22	7.36	7.99	8.04	7.96	9.71	9.79	9.84
TGGT1_chrIb	627493	60 - 54	G	C	CCGTTGCATACGGTCCCGTACGAACTCTGAAGATCGATGCAGTACAAGTTGAACGGAGGCTTCGCTGCAAACTGCAGAGCTGTACACGAAGAAGAACCGC	TGGT1_021310	pinA, putative	TTC to TTG	Phe to Leu	reverse	protein coding	N	NO	626022	628994	null	null	null	null	null	null	protein binding	null	null	15.535	24.5761	25.m01800	TGME49_008310	TGME49_208310	NA	8.23	8.23	7.77	7.58	7.57	7.65	7.92	7.93	7.98	7.65	7.38	7.35	6.83	7.05	6.8	6.79	6.99	6.85	6.95
TGGT1_chrIb	84158	41 - 33	A	G	GGTACGTCAGTGCGTAGCGCAGTCTGTTTCGCAGCAGCACCACCAGAGGAACGCTCTCGCGGAGCTTGTGCGGACCTGAAAGAACGCGGAGACAATAAAC	TGGT1_020420	40S ribosomal protein S4, putative	GTT to GCT	Val to Ala	reverse	protein coding	Y	NO	82489	85937	null	null	null	RNA binding	null	null	RNA binding	null	null	1570.71	2266.18	25.m00221	TGME49_007440	TGME49_207440	NA	12.32	12.33	12.34	12.51	12.55	12.67	12.28	12.43	12.42	12.66	12.64	12.59	11.53	11.12	11.6	11.51	12.14	12.2	12.28
TGGT1_chrII	1095161	29 - 28	C	A	GTCGGCTGGATGGGAGACGAAGAAGACTCTTGGGCGCAGGATCGAATGCACATCGAACGGAACGAAGCCGTAGAGGTATCGAACGCTCAAAGATCGATTG	TGGT1_066280	conserved hypothetical protein	CAC to CAA	His to Gln	forward	protein coding	N	NO	1084048	1099070	NN Sum: 4, NN D: .54, HMM Prob: .68	HMM: MYTQGGSPMYGADGLWLNLFRGFLNVAWIIAAFLRCLYACVQGA, NN: MYTQGGSPMYGADGLWLNLFRGFLNVAWIIAAFLRCLYAC	null	null	null	null	null	null	null	21.9553	16.5754	41.m02364	TGME49_022670	TGME49_222660	NA	7.91	7.28	7.82	8.56	8.46	8.38	8.53	8.45	8.24	8.07	8.22	7.85	6.63	7.09	7.25	6.93	7.11	6.93	6.92
TGGT1_chrII	1165839	58 - 53	G	A	CTGGACAGTGTCTTGATCGTTCAGGCAACAGAAAAGGAGAGTTCCGTCGAGACCGAGAGAAGCAAGGATGAAGTACGAACCAAACGGCGACCACTGCATG	TGGT1_066370	hypothetical protein	CTC to TTC	Leu to Phe	reverse	protein coding	N	NO	1162837	1175880	null	null	null	null	null	null	RNA binding, nucleic acid binding, translation initiation factor activity	translational initiation	null	146.894	132.602	41.m00006	TGME49_022860	TGME49_222860	NA	10.59	10.63	10.86	10.63	10.43	10.82	10.57	10.83	10.55	10.8	10.8	10.63	10.27	10.52	10.37	10.43	11.02	11.12	11.06
TGGT1_chrII	1312510	44 - 42	G	T	GCATTTGTCAAGCTCTGGGAGCGAGCTGAAGAAGAGGGAGAAATAAAGGAGAGAGCCGTTTGGACCCCTTGCTTCCTCAAACTCACGGTATGCTAGGCCT	TGGT1_066600	MORN repeat-containing protein, putative	GAG to GAT	Glu to Asp	forward	protein coding	Y	NO	1294694	1317513	null	null	null	null	null	null	null	null	null	3.93507	2.31302	41.m01389	TGME49_023060	TGME49_223060	NA	6.7	6.5	6.5	6.5	6.5	6.5	7.92	7.88	8.32	6.5	6.5	6.5	6.5	6.5	6.5	6.5	6.81	6.57	6.5
TGGT1_chrII	2219683	42 - 40	G	C	AGGGCGCAGAACCCTTTGTAGCGTTAAGTGCTGCAGATGAGGTAGCTGCAGCCGGAAGCTTAGGTGCAGCGATAAACGAAAGACTCATTGACTTGTATAA	TGGT1_096080	conserved hypothetical protein	GCC to CCC	Ala to Pro	forward	protein coding	N	NO	2219017	2224318	null	null	null	null	null	null	null	null	null	7.02137	6.32945	113.m00812	TGME49_098030	TGME49_298030	NA	6.5	6.5	6.5	6.5	6.5	6.5	6.5	6.5	6.5	6.5	6.5	6.5	6.5	6.5	6.5	6.5	6.5	6.5	6.5
TGGT1_chrII	380423	40 - 33	T	A	GTCACTCTCAGACTCTCGTTCGTCTTCTCTAGCGCGTTCCGAACCGCTGCTCTTGTCCAGTGCCGTCTCCGAACGCCGACGCGGGGCCGCGGCCAGGTGT	TGGT1_065470	conserved hypothetical protein	AGC to TGC	Ser to Cys	reverse	protein coding	N	NO	377446	382145	null	null	null	null	null	null	null	null	null	7.45869	7.764	41.m01308	TGME49_021600	TGME49_221600	NA	7.54	7.23	7.23	6.5	6.5	6.99	6.5	6.5	6.82	6.61	6.95	6.5	7.37	7.25	7.09	7.28	7.54	7.5	7.55
TGGT1_chrII	519766	39 - 36	T	C	ACGGATGCGCGAGAGACGCCCAGAGGCGAAGAGTGGCTGACCCGAGGCGCTAATGTCATTCCTGGAAACCACCGAAGAAAGGAAAGAAAAACTGCACGAA	TGGT1_065610	subtilisin, putative	AGC to GGC	Ser to Gly	reverse	protein coding	N	NO	515624	528934	null	null	3.4.21.66 (Thermitase)	null	null	null	serine-type endopeptidase activity	proteolysis	null	1.08221	0.363117	41.m01321	TGME49_021830	TGME49_221830	NA	6.5	6.5	6.5	6.5	6.5	6.5	6.5	6.5	6.5	6.5	6.5	6.5	6.5	6.5	6.5	6.5	6.5	6.5	6.5
TGGT1_chrII	61495	49 - 44	G	C	GTGTGGACCGAGATCGCGTCACCCTCGAAAAGCACTCTGTAGGCCGCCTTGTGCCGCGTTCCGCTTCTCTGCACTTGCAAAGGAGAAAACGGAGACATCA	TGGT1_065060	hypothetical protein	TGT to TCT	Cys to Ser	forward	protein coding	N	NO	61305	63110	null	null	null	null	null	null	null	null	null	2.78855	1.43408	41.m01281	TGME49_021220	TGME49_221220	NA	6.5	6.5	6.5	6.5	6.5	6.5	6.5	6.5	6.5	6.5	6.5	6.5	6.5	6.5	6.5	6.5	6.5	6.5	6.5
TGGT1_chrIII	1086488	42 - 40	G	C	CAACCAAGAAGTTGACGACACAATTTTTACGAAGGTGGATGATCAGCGTCGTGAAAACCATACATCTCTGTCGACAGATGCCCGAGGAGCTCCGCAGCAA	TGGT1_002840	conserved hypothetical protein	CGT to CCT	Arg to Pro	forward	protein coding	N	NO	1085599	1088418	null	null	null	null	null	null	null	null	null	0	0.0526077	52.m01603	TGME49_053670	TGME49_253670	NA	6.5	6.5	6.5	6.5	6.5	6.5	6.5	6.5	6.5	6.5	6.5	6.5	6.5	6.5	6.5	6.5	6.5	6.5	6.5
TGGT1_chrIII	1086497	38 - 37	A	C	AGTTGACGACACAATTTTTACGAAGGTGGATGATCAGCGTCGTGAAAACCATACATCTCTGTCGACAGATGCCCGAGGAGCTCCGCAGCAAAACAGTGAA	TGGT1_002840	conserved hypothetical protein	CAT to CCT	His to Pro	forward	protein coding	N	NO	1085599	1088418	null	null	null	null	null	null	null	null	null	0	0.0526077	52.m01603	TGME49_053670	TGME49_253670	NA	6.5	6.5	6.5	6.5	6.5	6.5	6.5	6.5	6.5	6.5	6.5	6.5	6.5	6.5	6.5	6.5	6.5	6.5	6.5
TGGT1_chrIII	1249549	30 - 26	T	G	GCCTCGCTGGGTGCAAGGAGCATGGCGAAGAGGACAGAGAGGCTGGAGAGTAGAACGAGGGAAGAAGAAGAGCGAGCACCGCCCCGAAGTTGAATGGGCC	TGGT1_003040	conserved hypothetical protein	TAC to TCC	Tyr to Ser	reverse	protein coding	N	NO	1237761	1253432	null	null	null	null	null	null	null	null	null	1.14669	0.72959	52.m02691	TGME49_053870	TGME49_253870	NA	6.5	6.5	6.5	6.5	6.5	6.5	6.5	6.5	6.5	6.5	6.5	6.5	6.5	6.5	6.5	6.5	6.5	6.5	6.5
TGGT1_chrIII	1758011	19 - 12	C	G	CGGACTCAGCGGCCATCGGATTGACGCCCAGAGACTCTGTCTCGGCTGCACGCTCTTCTGTGGGTATCTCCTCAGCTGCCGGCGCGTCTCGCGTCCGCAA	TGGT1_004040	WD-40 repeat-containing protein, putative	CGT to CCT	Arg to Pro	reverse	protein coding	N	POSSIBLE	1755366	1758909	null	null	null	null	null	null	null	null	null	11.9206	9.36579	52.m01657	TGME49_054480	TGME49_254480	NA	6.5	6.5	6.5	6.5	6.5	6.54	6.67	6.79	6.73	6.68	6.7	6.94	6.5	6.5	6.5	6.5	6.5	6.5	6.5
TGGT1_chrIII	2073734	45 - 40	G	A	CTTGTGACTCGACAAACGAGGGCTTTACTTATTGTGAGCCGTCTCACGGCGCCTCTTCCGCCTCCTGTATAATGTTAGATGCCGTAGATGCGCCTCAGCA	TGGT1_006490	conserved hypothetical protein	GCC to ACC	Ala to Thr	forward	protein coding	N	NO	2073206	2076547	null	null	null	null	null	null	null	null	null	7.13426	13.4506	129.m00509	TGME49_099270	TGME49_299270	NA	6.5	6.5	6.5	6.5	6.5	6.5	6.5	6.54	6.54	6.5	6.5	6.5	6.5	6.5	6.5	6.5	6.5	6.5	6.5
TGGT1_chrIV	1162941	56 - 48	A	C	GTTCTATTCGAGCTCGCTCCACTGGATCATCTGGTTTGTGATCTTTCGTCACGCAGTCGGCAACAAGTCTCCCCTGGTGGTTCCGCCTGGCCAAAACAAC	TGGT1_122460	hypothetical protein	GTG to GGG	Val to Gly	reverse	protein coding	Y	NO	1162238	1164097	null	null	3.1.3.16 (Phosphoprotein phosphatase)	null	null	null	catalytic activity	null	null	80.1442	100.292	641.m00170	TGME49_118660	TGME49_318660	NA	10.54	10.17	10.29	9.89	9.74	9.89	9.84	9.89	9.84	9.45	9.12	9.33	9.89	9.84	10	9.91	9.95	9.91	9.94
TGGT1_chrIV	577481	17 - 16	C	G	GAGCAAATACTCCGCATTTGGCCGCACGACGCCCCGCGAGGACTTCAGCACACTGAAGCAGAAGAGGTGGAGCCGCAGCACAAACAAGTCGCTCCCAAAC	TGGT1_121380	conserved hypothetical protein	GTG to CTG	Val to Leu	reverse	protein coding	Y	NO	569666	579496	null	null	null	null	null	null	null	null	null	10.1099	8.95816	641.m01547	TGME49_120010	TGME49_320010	NA	6.5	6.5	6.5	6.62	6.5	6.81	6.5	6.5	6.5	6.53	6.91	6.54	6.5	6.5	6.5	6.5	6.5	6.5	6.5
TGGT1_chrIV	959069	66 - 60	A	C	GCGCTAGCATCGATCTGGGCATCGAGGGAGCAGCGTATGTACCATCCGGGATTGGGCAGTGGACCCTGTTGTCCAGAGTAATACCTGAGATCTGGTCGCG	TGGT1_121810	hypothetical protein	AAT to AAG	Asn to Lys	reverse	protein coding	N	NO	956975	959206	null	null	null	null	null	null	null	null	null	0	0	641.m03161	TGME49_119390	TGME49_319390	NA	6.5	6.5	6.5	6.5	6.5	6.5	6.5	6.5	6.5	6.5	6.5	6.5	6.5	6.5	6.5	6.5	6.5	6.5	6.5
TGGT1_chrV	1340203	36 - 33	C	G	AATCCGTTTCCGGTGTGTGGATGCAGATTTCTGCGGCGAGCTTCCTGGAGCTGCAGGAGCCGACATGCACAACTCTGAGCGCGCTTTTGGAGAAAACAAA	TGGT1_038590	conserved hypothetical protein	CTG to GTG	Leu to Val	forward	protein coding	Y	NO	1335888	1344373	null	null	null	null	null	null	DNA binding, protein binding	null	null	9.01888	7.90728	31.m00899	TGME49_013890	TGME49_213890	NA	6.5	6.5	6.5	6.5	6.5	6.5	6.5	6.5	6.5	6.88	6.98	7.07	6.5	6.5	6.5	6.5	6.5	6.5	6.5
TGGT1_chrV	3044653	47 - 46	G	T	CCATTTGTCTTCATTATACGCTGGAATGCTTCAAGAGCGAGGTCAAACATGTTTTCCTTCCAGAATCGCCCCCCCCGAAGAGTTGCAGCCAGATGATCGT	TGGT1_035520	conserved hypothetical protein	AAC to AAA	Asn to Lys	reverse	protein coding	N	NO	3039810	3045877	NN Sum: 0, NN D: .22, HMM Prob: .53	HMM: MSWNAQGRFIASPSAVALGGDSSGI, NN: MSWNAQGRFIASPSAVALGG	null	null	null	null	protein binding	null	null	0	0	76.m01539	TGME49_083500	TGME49_283500	NA	6.5	6.5	6.5	6.5	6.5	6.5	6.5	6.5	6.5	6.5	6.5	6.5	6.5	6.5	6.5	6.5	6.5	6.5	6.5
TGGT1_chrV	922361	28 - 23	A	C	TCAGAGGAGGCTGGAGGCAGTCACTCTGGACGTCGAGAGACAGCAGCAGGAGGCGAAGGCCGAGCACCTGCGTGCCCTGGAAGCGAAGCAGTCCGAGTGC	TGGT1_039260	conserved hypothetical protein	GAG to GCG	Glu to Ala	forward	protein coding	N	NO	916398	927362	null	null	null	null	null	membrane	null	null	null	11.1583	12.5289	31.m00877	TGME49_013390	TGME49_213392	NA	8.37	7.31	7.29	8.2	7.68	8.14	8.52	8.52	8.46	8.91	8.93	8.94	6.87	6.73	6.5	6.5	6.65	6.69	7.18
TGGT1_chrVI	1273993	42 - 41	G	T	CAGGGAGGAGAAGGGAAGAGATCGGAGGACTCTGGATCTGGACAGATTTGGTGAAGTGAGAAAGTCTCACGTAAGACAGGCGAGATTAACTCTGAGGGGC	TGGT1_050450	CDKl1/4, putative	CAC to CAA	His to Gln	reverse	protein coding	N	NO	1267413	1274685	null	null	2.7.12.2 (Mitogen-activated protein kinase kinase)	ATP binding, protein kinase activity	protein phosphorylation	null	ATP binding, protein kinase activity, protein serine/threonine kinase activity	protein phosphorylation	null	4.3263	2.56995	49.m03210	TGME49_040420	TGME49_240410	NA	6.5	6.5	6.5	6.5	6.5	6.5	6.5	6.5	6.5	6.5	6.5	6.5	6.5	6.5	6.5	6.5	6.5	6.5	6.5
TGGT1_chrVI	1318932	40 - 37	G	A	CGCTCCTCGACGATCGATAAACTGGCGTCGCAGATGATCTTCGGGAAAAAGGCCTACTCGCCGCAGGTGCCTGTTTGTGCAAGTCGCATGGAGGCGGTCT	TGGT1_050330	conserved hypothetical protein	CTT to TTT	Leu to Phe	reverse	protein coding	N	NO	1316475	1321361	null	null	null	null	null	null	null	null	null	32.883	36.6098	49.m05674	TGME49_040540	TGME49_240540	NA	6.57	6.5	6.5	7.76	7.72	7.64	7.69	7.56	7.86	7.88	7.87	8.07	6.5	6.5	6.5	6.5	6.5	6.5	6.5
TGGT1_chrVI	21148	22 - 19	C	T	GCAGGTCCCTTGCCGATCGGCCCCCAGTGTGTTTGATGGGCTTGCCGCTTCCCTTCTTGATGAACCAGATGGTGGGAAAGCCGGTGACTTTGAAGTCGGG	TGGT1_052810	thioredoxin, putative	GGA to GAA	Gly to Glu	reverse	protein coding	N	NO	19923	28464	null	null	1.8.3.2 (Thiol oxidase); 1.8.4.9 (Adenylyl-sulfate reductase (glutathione)); 5.3.4.1 (Protein disulfide-isomerase)	antioxidant activity, oxidoreductase activity	null	null	null	cell redox homeostasis	null	22.7645	13.9408	49.m03081	TGME49_038040	TGME49_238040	NA	9.02	9.71	9.58	7.56	7.59	7.47	7.01	7.21	6.5	7.12	7.01	7.2	9.36	9.88	9.51	9.77	9.96	9.82	9.89
TGGT1_chrVI	3393229	26 - 22	T	G	CGGAGCTGCTCCTCCGAAGAAGCGACAGACTGCCTTGCGGTGGGCGCCGCTGCCTGGGCCAAGACAACTCGGAGGCGCCAGTTTCTTCTTCGGGCAGGAA	TGGT1_045220	zinc finger (C3HC4 type, RING finger) protein	CTG to CGG	Leu to Arg	forward	protein coding	N	NO	3391401	3394335	null	null	null	protein binding, zinc ion binding	null	null	protein binding, zinc ion binding	null	null	11.2424	17.0639	49.m03426	TGME49_044610	TGME49_244610	NA	6.5	6.5	6.5	6.5	6.5	6.5	6.5	6.5	6.5	6.5	6.5	6.5	6.5	6.5	6.5	6.5	6.5	6.5	6.5
TGGT1_chrVI	487285	50 - 37	G	A	CTTTGTGTGGGGTGTCCGAGGAAGGAGGGACGCGTCAAACCGGCCGAGAGGAGGGAGCAGCGCCGCAGCGGAGTTCGAGTGGAGAGGGAAATCGGGAGCG	TGGT1_051830	protein kinase, putative	GAG to AAG	Glu to Lys	forward	protein coding	N	NO	484327	490016	null	null	2.7.10.2 (Non-specific protein-tyrosine kinase); 2.7.11.25 (Mitogen-activated protein kinase kinase kinase)	ATP binding, protein kinase activity, protein tyrosine kinase activity	protein phosphorylation	null	ATP binding, protein binding, protein kinase activity, protein serine/threonine kinase activity, protein tyrosine kinase activity	protein phosphorylation	null	3.8203	3.68891	49.m03131	TGME49_039130	TGME49_239130	NA	6.5	6.5	6.5	6.5	6.5	6.5	6.5	6.5	6.5	6.5	6.5	6.5	6.5	6.5	6.5	6.5	6.5	6.5	6.5
TGGT1_chrVI	505938	40 - 38	C	G	TGGATGTTATCACGCAACACCTTTCGGTGACGCTTCGCGCCTCCCTTTCCCAAACCCTTTCCGCCCTTGCCTCGGCCCGACATTTTGCAGAAAAGACAGG	TGGT1_051710	histone H4, putative	TTG to TTC	Leu to Phe	reverse	protein coding	N	NO	505512	506088	null	null	null	DNA binding	null	null	DNA binding	nucleosome assembly	nucleosome, nucleus	4.41795	16.5337	49.m03134	TGME49_039260	TGME49_239260	NA	6.5	6.8	6.5	6.5	6.5	6.5	6.6	6.7	7.37	6.5	6.5	6.5	6.5	6.5	6.5	6.5	6.5	6.5	6.5
TGGT1_chrVIIb	1206797	52 - 47	C	A	TGCGCGGTCTCTCAAGCCATTCCCAAAGCAGGCCTTCACGAGCAGAGGAGCAAGAAGACGAGGACGAGAAAGAAGATGAAGCAGGGGGAGCGTGAGAGAA	TGGT1_007580	cyclophilin, putative	TGC to TTC	Cys to Phe	reverse	protein coding	N	NO	1203357	1206885	null	null	5.2.1.8 (Peptidylprolyl isomerase)	peptidyl-prolyl cis-trans isomerase activity	null	null	peptidyl-prolyl cis-trans isomerase activity	protein folding	null	10.6375	9.31559	55.m00179	TGME49_062520	TGME49_262520	NA	6.5	6.5	6.5	6.5	6.5	6.5	6.5	6.5	6.5	6.5	6.5	6.5	6.5	6.5	6.5	6.5	6.61	7.04	7.09
TGGT1_chrVIIb	1225044	28 - 24	A	C	GCTTTCCTGCTGTCGAGGAAGAAAACGACTCCACTCCGAGCGTCGAGGAAAGTCCTGCAAATCCGTTCTTGGCTTCGCCATCTGCTTCTGGTCAACGTGC	TGGT1_007640	PX domain-containing protein, putative	AGT to CGT	Ser to Arg	forward	protein coding	N	NO	1224279	1235730	null	null	null	phosphatidylinositol binding, protein binding	cell communication	null	phosphatidylinositol binding, protein binding	cell communication	null	3.13751	2.93425	55.m04992	TGME49_062460	TGME49_262460	NA	6.78	6.5	6.5	6.5	6.5	6.5	6.5	6.5	6.5	6.5	6.5	6.5	6.5	6.5	6.5	6.5	6.5	6.5	6.5
TGGT1_chrVIIb	2267562	33 - 31	C	T	AGATTTGAGTGTACTGCCTTGGGAAACAGAAGGAACAGAAGACGCTAACTCATATTCCTCTGTCTCGTCGATCCCCTTGGCCGAGTTGCTGGCCAGCCGA	TGGT1_009750	DEAD/DEAH box helicase, putative	TCA to TTA	Ser to Leu	forward	protein coding	N	NO	2266526	2273172	null	null	null	ATP binding, ATP-dependent helicase activity, helicase activity, nucleic acid binding	null	null	ATP binding, ATP-dependent helicase activity, helicase activity, nucleic acid binding	null	null	3.17697	3.50539	55.m04885	TGME49_060450	TGME49_260450	NA	6.52	6.83	6.5	6.5	6.5	6.5	6.5	6.5	6.5	6.5	6.5	6.5	6.5	6.5	6.5	6.5	6.5	6.5	6.5
TGGT1_chrVIIb	2437900	27 - 23	C	T	GCTGCTCGCTGCAGAAGATCGCCGAGCACCTGCAAGTCACGCGCGTCGGCCCGCAGCACCAGGCGGGCAGCGACTCGCTCGTCACCTGTCGTACCTTCTT	TGGT1_009970	CCR4-NOT transcription complex subunit, putative	CCG to TCG	Pro to Ser	forward	protein coding	N	NO	2436706	2439087	null	null	3.1.13.4 (Poly(A)-specific ribonuclease)	null	null	nucleus	nucleic acid binding	null	nucleus	101.278	111.999	55.m04870	TGME49_060240	TGME49_260240	NA	6.57	6.52	6.65	7.87	8	7.89	8.01	6.75	7.97	8.2	8.29	8.7	7.6	7.29	7.17	7.29	7.28	6.98	6.5
TGGT1_chrVIIb	2653226	51 - 45	G	C	ACAACGTGCCGATAGTCTCGCGCCCTACCCTTCCTTCTTCTTCGTTCTCTGCGTCAACCTCTTCTTCGTCTTTTTCGTCTTCCTCTTCTGTTTGCTCGTC	TGGT1_010260	conserved hypothetical protein	GCG to CCG	Ala to Pro	forward	protein coding	N	NO	2648951	2655563	null	null	null	null	null	null	phosphoric ester hydrolase activity	null	null	4.27204	4.84051	55.m04847	TGME49_059870	TGME49_259870	NA	7.2	6.94	6.98	7.38	7.35	7.48	7.48	7.33	7.71	6.5	6.5	6.5	6.5	6.72	6.5	6.66	6.5	6.5	6.64
TGGT1_chrVIIb	3071148	19 - 17	A	T	GGCCCCCAGGTTGCCGTTCAAGAACGAGGTGCCCGACGGACGCGCAGAAAAAGAAGCGAAGGAAGCTCCAGGTTGCGGAGACAGGCCAGTTCCCCCCGAA	TGGT1_010900	conserved hypothetical protein	TTT to ATT	Phe to Ile	reverse	protein coding	N	NO	3057343	3071667	null	null	null	null	null	null	null	null	null	5.72403	3.8512	55.m00107	TGME49_058970	TGME49_258970	NA	6.5	6.5	6.5	6.5	6.5	6.5	6.5	6.5	6.5	6.5	6.5	6.5	6.5	6.5	6.5	6.5	6.5	6.5	6.5
TGGT1_chrVIIb	3482729	63 - 59	G	C	TCCAATGCTCAACCTCTCCTTCGCTGCCTGTCCTCTCACCTGAACGACGAGGGTGTCGAGGACCATCTTCGCCTTTGCTCTCTCCAAAATTGTTTGCTCA	TGGT1_011870	chromodomain helicase DNA binding protein, putative	CTC to GTC	Leu to Val	reverse	protein coding	Y	NO	3470825	3490625	null	null	2.7.11.1 (Non-specific serine/threonine protein kinase); 3.6.1.15 (Nucleoside-triphosphatase)	ATP binding, DNA binding, chromatin binding, helicase activity, nucleic acid binding	chromatin assembly or disassembly	chromatin, nucleus	ATP binding, DNA binding, helicase activity, nucleic acid binding	null	nucleus	16.1573	11.5574	55.m04750	TGME49_058240	TGME49_258240	NA	6.5	6.5	6.5	7.34	7.41	7.37	7.31	6.5	7.54	7.31	7.27	7.16	6.5	6.5	6.5	6.5	6.5	6.5	6.5
TGGT1_chrVIIb	3997191	42 - 35	C	G	GCATGCACAAGAGAGTGCAGCCGAAGCCGAAGACGGTCAGGAGGTTCGGACTGAGCCACTGCAGGAGGAACGACGCACGCAGGGAAGTTCCTCAGTTCAG	TGGT1_013180	aminoalcoholphosphotransferase, putative	AGT to ACT	Ser to Thr	reverse	protein coding	Y	NO	3991798	3997694	null	null	2.7.8.1 (Ethanolaminephosphotransferase)	phosphotransferase activity, for other substituted phosphate groups	phospholipid biosynthetic process	membrane	null	phospholipid biosynthetic process	membrane	51.0509	35.9023	55.m00068	TGME49_057510	TGME49_257510	NA	6.5	6.5	6.5	7.9	7.99	7.65	7.96	7.83	8.03	8.96	8.91	8.82	6.5	6.5	6.5	6.5	6.5	6.5	6.5
TGGT1_chrVIIb	4091213	38 - 35	G	A	TGGCCTACCTCAGGCATCACCGCACGGTCAACAGTTGTCAATGTTGTCACGGTAAACACGAGCCCGGAACGTGTGAAGAACATCTCCGGAGCTCTGCACA	TGGT1_013440	conserved hypothetical protein	GGT to AGT	Gly to Ser	forward	protein coding	N	NO	4088027	4092925	null	null	null	null	null	null	null	null	null	1.24878	0.777437	55.m10274	TGME49_057360	TGME49_257360	NA	6.5	6.5	6.5	6.5	6.5	6.5	6.5	6.5	6.5	6.5	6.5	6.5	6.5	6.5	6.5	6.5	6.5	6.5	6.5
TGGT1_chrVIIb	4875851	53 - 46	G	A	CGAGAGACCCGACGAGGGAGGCGAAGGAGAAGCGGCAGAGGGGAGTCAGAGGGTGGCGGAACATGAGACAGACTATGAGGCGGAAATCGGTGACGCAGGA	TGGT1_076760	TPR domain-containing protein, putative	AGG to AAG	Arg to Lys	forward	protein coding	Y	NO	4868404	4876353	null	null	null	null	null	null	protein binding	null	null	8.98957	8.9342	55.m04611	TGME49_055340	TGME49_255340	NA	7.84	7.7	7.73	6.5	6.5	6.51	6.82	7.28	6.83	6.66	7.19	6.69	7.23	7.33	6.99	7.73	7.55	7.37	7.19
TGGT1_chrVIIa	1762180	35 - 32	A	T	GGTCCCCGTGGCTGAACCCCTTGCCCGGTAGATGCAGGTTTCTCTCTCCAATGGCTTCCACCGCGTTCCCCGTCGACAGAGGGGCACTCTGACCAGCGTG	TGGT1_016250	hypothetical protein	ATT to AAT	Ile to Asn	reverse	protein coding	N	NO	1760928	1762376	null	null	null	null	null	null	null	null	null	10.234	2.48569	20.m03866	TGME49_004450	TGME49_204440	NA	6.5	6.5	6.5	6.5	6.52	7.97	6.94	6.6	7.34	6.5	6.5	6.5	6.5	6.5	6.5	6.5	6.5	6.5	6.5
TGGT1_chrVIIa	19175	24 - 19	G	T	CATTCGGACTGTTTCCTGGGTCGGCCTTCAAAACGCCCTCTCCATTCTCCGCTTGCCGCCCGTCAGCACCCCCACTCTGCTTCTCGTCTTCGCCTTGCCT	TGGT1_072480	hypothetical protein	CGC to CTC	Arg to Leu	forward	protein coding	N	NO	19036	19497	null	null	null	null	null	null	null	null	null	0	3.17871	72.m00844	TGME49_081030	TGME49_281030	NA	6.5	6.5	6.5	6.5	6.5	6.5	6.5	6.5	6.5	6.5	6.5	6.5	7.21	6.5	7.37	6.5	7.34	6.5	7.33
TGGT1_chrVIIa	2404896	59 - 51	A	C	CTCTCCCCTTCGTGGCGGCGGACGAAAATTTGGCGCAAATTGCGATCATAAATCGACTTCTTCGAAACTCTGGAACCTTTTTTCTCAAAAAGCCCGTCAG	TGGT1_017270	acyltransferase, putative	AAT to CAT	Asn to His	forward	protein coding	N	NO	2404049	2408173	null	null	2.3.1.15 (Glycerol-3-phosphate 1-O-acyltransferase)	transferase activity, transferring acyl groups	metabolic process	null	null	metabolic process	null	0.254022	0.370799	20.m03807	TGME49_003570	TGME49_203570	NA	6.5	6.5	6.5	6.5	6.5	6.5	6.5	6.5	6.5	6.5	6.5	6.5	6.5	6.5	6.5	6.5	6.5	6.5	6.5
TGGT1_chrVIIa	3061870	34 - 27	T	A	GCTTTCTTCGCTCTTCAAGTTGTTCTTTTCCGCTGGCCGGGAGCACCGGCTCGAGTCCTAAGGTGGCGAGGCTGAGGCTGCGCGTCGCCTGGAGGAGAGG	TGGT1_018250	ribonuclease, putative	GAG to GTG	Glu to Val	reverse	protein coding	N	NO	3061428	3070663	null	null	3.1.13.1 (Exoribonuclease II)	RNA binding, ribonuclease activity	null	null	RNA binding, ribonuclease activity	null	null	1.61732	1.76799	20.m03741	TGME49_002720	TGME49_202720	NA	6.5	6.5	6.5	6.5	6.5	6.5	6.5	6.5	6.5	6.5	6.65	6.5	6.5	6.5	6.5	6.5	6.5	6.5	6.5
TGGT1_chrVIIa	3220621	30 - 26	A	G	AAAAGTGAGGACGCCGGAAGGCTGCGACCCGCCAGAAGAAAAACTTACACAGAATCGAGAGACAGTTTCGAAGTGATTCTTCATGTCGGTGGCGAGAATT	TGGT1_018550	3',5'-cyclic nucleotide phosphodiesterase, putative	TGT to CGT	Cys to Arg	reverse	protein coding	N	NO	3218148	3229162	null	null	3.1.4.17 (3',5'-cyclic-nucleotide phosphodiesterase)	3',5'-cyclic-nucleotide phosphodiesterase activity	signal transduction	null	catalytic activity	signal transduction	null	17.5294	15.5	20.m03727	TGME49_002540	TGME49_202540	NA	6.5	6.5	6.5	6.74	6.73	6.5	6.5	6.5	6.66	7.83	7.41	7.79	6.5	6.5	6.5	6.5	6.5	6.5	6.5
TGGT1_chrVIIa	3990429	31 - 27	A	G	CGAGTCTGCTCGACGAGGTCGAGACAGAAGAAGAGACGAAGATATCTCCTACCGAAGCCGACAGAGAAGCAGAGAGAGAGAGCGAACTCAATGGAGAACC	TGGT1_020180	conserved hypothetical protein	TAC to TGC	Tyr to Cys	forward	protein coding	N	NO	3989585	3997957	null	null	null	null	null	null	null	null	null	8.48445	6.83177	20.m03646	TGME49_001140	TGME49_201140	NA	6.68	6.97	6.83	8.11	7.84	8.45	8.39	7.72	8.57	8.24	8.62	8.14	6.5	6.5	6.51	6.57	6.5	6.5	6.5
TGGT1_chrVIIa	438401	28 - 21	T	C	GCAGGAAGTTCTGCAGAAACTCCAGTCTGAGGCTCCTTCTTCTCCAGCGTTTGTCTCTGCCCCCGTCTCTGTGTCTGCCTCGCCTCCAATGAGCTCGGCC	TGGT1_072930	conserved hypothetical protein	TTT to TCT	Phe to Ser	forward	protein coding	N	NO	438139	456924	null	null	null	null	null	null	binding	null	null	4.14386	3.33919	72.m00379	TGME49_080390	TGME49_280390	NA	7.75	8	7.81	6.82	6.63	6.58	6.5	6.5	6.5	6.85	7.02	6.94	6.59	7.11	6.5	6.82	6.68	6.56	6.82
SNPs between RH-ERP and GT1 leading to synonymous amino acid changes																													SNPs between RH-ERP and GT1 leading to synonymous amino acid changes
Chromosome	Position	Coverage(total - trimmed)	GT1_ref	RH_SNP	Context	Gene	Product Description	Codon Change	AA change	Gene Strand	Gene Type	Conserved in amino acid change?	Possible duplications/repetitive stretches	Genomic location start	Genomic location stop	[SignalP Scores]	[SignalP Peptide]	[EC Numbers]	[Annotated GO Function]	[Annotated GO Process]	[Annotated GO Component]	[Predicted GO Function]	[Predicted GO Process]	[Predicted GO Component]	GT1	RH-ERP	ToxoDB version 4 ID	ToxoDB version 7 ME49 ID	ToxoDB version 8 ME49 ID	5' or 3' SNP/indel present in UTR	RH-ERP_Yang_1	RH-JSR_Yang_1	GT1_Yang_1	GT1_Khan_1	GT1_Khan_2	GT1_Khan_3	RH-ERP_Khan_1	RH-ERP_Khan_2	RH-ERP_Khan_3	RH-JSR_Khan_1	RH-JSR_Khan_2	RH-JSR_Khan_3	GT1_Davis_1	GT1_Davis_2	GT1_Davis_3	GT1_Davis_4	RH-ERP_Davis_1	RH-ERP_Davis_2	RH-ERP_Davis_3
TGGT1_chrIa	1586493	21 - 19	C	G	TGCGTCGCGGCTGCCGATTCTGCCTCAGTCGCCCTGGGGGCTTCTTCGCCCGCGGAACTTGGAGGCGCAGAGCACAAACTCTCATTCTCCGACCGACGCT	TGGT1_054310	ubiquitin-transferase domain-containing protein, putative	GCG to GCC	Ala to Ala	reverse	protein coding	NA	NO	1574816	1589138	null	null	null	ubiquitin-protein ligase activity	cellular protein modification process	intracellular	acid-amino acid ligase activity	cellular protein modification process	intracellular	6.36076	5.28809	86.m00385	TGME49_095710	TGME49_295710	NA	7.47	7.01	7.06	7.98	7.73	8.51	8.56	8.39	8.5	8.48	8.44	8.15	6.5	6.5	6.5	6.5	6.5	6.5	6.5
TGGT1_chrVIII	1671000	7 - 6	A	G	TGTAGTGGTTGATGCACAACAGACCCTTGTGCCTGATGCTGTAGTGGTTGATGCACAAGAGACCCTTGTGGCTGCTGCTGTAGTGGTTGATGCACAAAAG	TGGT1_115800	hypothetical protein	CAT to CAC	His to His	reverse	protein coding	NA	YES	1668504	1674884	NN Sum: 3, NN D: .64, HMM Prob: .99	HMM: MKVRSVLSVGFWAAACIAF, NN: MKVRSVLSVGFWAAACIAF	2.3.1.48 (Histone acetyltransferase)	null	null	null	null	null	null	19.8148	32.9707	44.m02689	TGME49_031960	TGME49_231960	NA	6.5	6.5	6.5	8.33	8.55	8.96	8.7	6.99	9.32	8.23	8.17	8.41	6.5	6.5	6.5	6.5	6.5	6.5	6.5
TGGT1_chrVIII	1671117	11 - 9	G	A	TGTAGTGGTTGATGCACAACAGACCCTTGTGGCTGCTGCTGTAGTGGTTGGTGCACAACATTCCCTTGTGGCTGATGCTGTGGTCGATGGTGCACAAGAG	TGGT1_115800	hypothetical protein	CAC to CAT	His to His	reverse	protein coding	NA	YES	1668504	1674884	NN Sum: 3, NN D: .64, HMM Prob: .99	HMM: MKVRSVLSVGFWAAACIAF, NN: MKVRSVLSVGFWAAACIAF	2.3.1.48 (Histone acetyltransferase)	null	null	null	null	null	null	19.8148	32.9707	44.m02689	TGME49_031960	TGME49_231960	NA	6.5	6.5	6.5	8.33	8.55	8.96	8.7	6.99	9.32	8.23	8.17	8.41	6.5	6.5	6.5	6.5	6.5	6.5	6.5
TGGT1_chrVIII	2663081	59 - 55	A	G	TTTGTGGTCGGTTGCATCAAGGGAGACGACGCACAGAGTTGTATGGTCACAGTGACAGTACAAGCCAGAGCCTCATCGGTCGTCAATAATGTCGCAAGGT	TGGT1_114010	SRS29B (= SAG1, P30)	ACA to ACG	Thr to Thr	forward	protein coding	NA	NO	2662614	2663573	NN Sum: 4, NN D: .61, HMM Prob: .99	HMM: MFPKAVRRAVTAGVFAAPTLMSFLRCGVMAS, NN: MFPKAVRRAVTAGVFAAPTLMSFLRCGVMAS	null	null	null	membrane	null	null	membrane	4830.02	8166.33	44.m00009	TGME49_033460	TGME49_233460	NA	13.01	12.95	13.03	14.11	14.11	13.95	14.16	14.22	14.01	14.26	14.19	14.14	13.04	13.23	13.2	13.14	13.38	13.24	13.22
TGGT1_chrVIII	2858175	54 - 45	C	T	GCGGAAGGCCTGTTGAACAATCTGGAGAATGAACGACAGCTGCTGGAGCGCGTCGTCTCTCTCACTGGAGTCAGTGGAAGAGGGTATGTATTTCTTCTTG	TGGT1_113470	hypothetical protein	CGC to CGT	Arg to Arg	forward	protein coding	NA	NO	2857542	2865438	null	null	6.1.1.19 (Arginine--tRNA ligase)	ATP binding, arginine-tRNA ligase activity, nucleotide binding	arginyl-tRNA aminoacylation, translation	cytoplasm	ATP binding, aminoacyl-tRNA ligase activity, arginine-tRNA ligase activity, nucleotide binding	arginyl-tRNA aminoacylation, tRNA aminoacylation for protein translation	cytoplasm	6.03051	3.79602	44.m02819	TGME49_033860	TGME49_233860	NA	7.18	7.5	7.49	7.46	7.13	7.42	7.71	7.7	8.08	7.2	7.08	7.16	7.56	7.97	7.37	7.51	7.26	7.48	7.46
TGGT1_chrIX	2212390	24 - 21	G	A	CTCTCGCCGGCGCGGCTGAACGGGGCGGACCGAGGCAGGTGGGGCAGAAGGCCAGAGGAATCCCGCGCGGATGCTCGACAACGACAATCTGCAGGCGCGA	TGGT1_033930	conserved hypothetical protein	GGC to GGT	Gly to Gly	reverse	protein coding	NA	NO	2207948	2212944	null	null	null	null	null	null	null	null	null	24.8302	27.6469	80.m02205	TGME49_089290	TGME49_289290	NA	6.92	6.86	6.89	7.09	7.1	7.22	6.98	7.06	7.22	7.15	6.75	7	6.69	7.07	6.91	6.83	7.16	7.1	7.14
TGGT1_chrIX	3636607	33 - 31	G	A	CGCCCTCCGTCACTAGGATAAGCAGCAGACGGCTGCTTGGTAGGGTACTTGCCCAGCGGCGCGGTATACGATGCGGGAGGCATGAACCCGCTTGGACCAC	TGGT1_031430	protein kinase, putative	GGC to GGT	Gly to Gly	reverse	protein coding	NA	NO	3629768	3636669	null	null	2.7.11.1 (Non-specific serine/threonine protein kinase); 2.7.11.25 (Mitogen-activated protein kinase kinase kinase)	ATP binding, protein kinase activity, protein tyrosine kinase activity	protein phosphorylation	null	ATP binding, protein kinase activity, protein serine/threonine kinase activity, protein tyrosine kinase activity	protein phosphorylation	null	14.7151	8.62906	80.m02355	TGME49_092140	TGME49_292140	NA	6.5	6.5	6.5	6.53	6.89	6.5	6.5	6.5	6.5	6.88	6.8	6.61	6.5	6.5	6.5	6.5	6.5	6.5	6.5
TGGT1_chrIX	5313487	41 - 37	T	C	AAGCCGCGACAGTAACCCTGAGTGGGACTCTCCAAGTCATTCTGCGTCTTTGCGACCTTCCAGAAACTACGAACGTAAAAATCAACCGACTGACACTCCT	TGGT1_040670	RNA pseudouridylate synthase, putative	GCA to GCG	Ala to Ala	reverse	protein coding	NA	NO	5297395	5317002	null	null	null	RNA binding, pseudouridine synthase activity	pseudouridine synthesis	null	RNA binding, protein binding, pseudouridine synthase activity	RNA modification, pseudouridine synthesis	null	3.71458	4.16105	541.m02065	TGME49_106660	TGME49_306660	NA	6.5	6.5	6.5	7.23	7.43	7.82	7.38	7.16	7.49	8.24	8.02	8.31	6.5	6.5	6.5	6.5	6.5	6.5	6.5
TGGT1_chrX	1155431	26 - 25	G	A	AGCCATGCCTCCTCCAGGTCGCTGTCTCCCGCGCTCGAACTGGGCGGAGAGGCGCCTGACCAAGTCTCCTCAGATATCTCTGAAGACAAGGTCTCGTCGC	TGGT1_082420	ubiquitin carboxyl-terminal hydrolase, putative	GCC to GCT	Ala to Ala	reverse	protein coding	NA	NO	1150751	1158155	null	null	3.1.2.15 (Ubiquitin thiolesterase)	ubiquitin thiolesterase activity	ubiquitin-dependent protein catabolic process	null	ubiquitin thiolesterase activity	ubiquitin-dependent protein catabolic process	null	6.01237	6.72405	42.m03540	TGME49_026940	TGME49_226940	NA	6.5	6.5	6.5	6.5	6.5	6.5	6.5	6.5	6.5	6.5	6.5	6.5	6.74	6.76	7.15	7.07	6.58	6.69	6.68
TGGT1_chrX	1934350	30 - 29	A	G	GACAGGAGCGCGGGCCTGATCCAGTTCGTTCTCTTCACACTTACACTCGCAGAAGACTCCTCATCCTTTTCATCCTCGTTGCGAACGGAGGTAATAATCG	TGGT1_081000	conserved hypothetical protein	TCT to TCC	Ser to Ser	reverse	protein coding	NA	NO	1930900	1935987	null	null	null	null	null	null	null	null	null	22.3933	37.5546	42.m03456	TGME49_025860	TGME49_225860	NA	8.92	9.26	8.75	8.21	8.1	7.5	7.64	7.84	6.5	7.78	7.54	7.51	7.84	8.01	7.65	7.77	8.2	8.08	8.17
TGGT1_chrX	2147032	23 - 18	C	T	GGCGGGGTTTCCGATCCACAAGGAAAGAGCCCCCAGTCCATGGCGCAAGACGGCGCCCACTTTTTCCAAAGTCGGACCGGTGGCAGATATCGCGGGAGTG	TGGT1_080710	conserved hypothetical protein	GAC to GAT	Asp to Asp	forward	protein coding	NA	NO	2145418	2149180	null	null	null	null	null	null	null	null	null	26.8236	23.5663	42.m00055	TGME49_025500	TGME49_225500	NA	8.96	8.75	8.73	8.91	8.72	9.47	9.1	9	9.26	8.22	8.08	8.49	7.83	8.08	7.84	8.04	8.05	8.19	8.33
TGGT1_chrX	5938522	60 - 55	T	C	AAGAGGCTCAGCATGAGAGGAAGAAGTCCCAGCCCGAAAAGGGGAAGATTTGAGAGTGGAGACGAAGGGACATCTACAATGTCGCCCTCCGTCGCAGCAC	TGGT1_124310	toxofilin, putative	TTT to TTC	Phe to Phe	forward	protein coding	NA	NO	5938054	5939439	NN Sum: 4, NN D: .7, HMM Prob: .99	HMM: MAQYKSRPLAAFLLLITVGSLLTASESV, NN: MAQYKSRPLAAFLLLITVGSLLTA	null	null	null	null	null	null	null	461.934	766.854	33.m02185	TGME49_014080	TGME49_214080	NA	10.51	10.98	10.31	10.25	10.54	9.6	10.33	10.51	7.22	11.18	11.18	11.18	10.19	10.41	10.41	10.31	10.58	10.51	10.49
TGGT1_chrXI	1493956	12 - 12	G	A	GAAGGGAGTGGAAAAGAAGGGAGTGGAAAAGAAGAGAGTGAAGAAGAAGAGAGTGAAGAAGAAGAGAGTGGAGAAGAAGGGAGTGGAAAAGAAGGGAGTG	TGGT1_087540	hypothetical protein	GAG to GAA	Glu to Glu	forward	protein coding	NA	POSSIBLE	1491590	1510465	null	null	null	null	null	null	null	null	null	13.4244	13.3472	583.m05417	TGME49_111230	TGME49_311230	NA	9.98	9.73	9.37	8.91	9.18	9.13	9.76	9.6	9.44	9.51	9.52	9.5	8.55	8.76	8.7	8.92	8.53	8.48	8.42
TGGT1_chrXI	1790741	48 - 41	C	T	CCAGAGCGCGAGGCGTTCCTCCACCTTCTCAGCTCCGACGCAACCTTCGCCGCCGACGTCCTTGCTGCATGCGCCATCCAGACGCCTCCAGAGATACAAG	TGGT1_087900	leucine rich repeat protein, putative	GCC to GCT	Ala to Ala	forward	protein coding	NA	NO	1787463	1793543	null	null	null	protein binding	null	null	null	null	null	5.09506	5.67044	583.m05441	TGME49_111650	TGME49_311650	NA	6.51	6.67	6.68	6.5	6.5	6.5	6.5	6.5	6.5	6.5	6.5	6.5	6.5	6.9	6.66	6.85	6.7	6.66	6.5
TGGT1_chrXI	2920233	27 - 23	C	T	TCCTCGGAACGCGGTCCTCGCGCCTGCATCAGCGCTGGTGGAAGTTGCTCCCTTTCCGTCGAGTCCCGCGTTGTGGCGGCCTTTGTTTCTTCGGCGTCCG	TGGT1_089760	conserved hypothetical protein	TCC to TCT	Ser to Ser	forward	protein coding	NA	NO	2919631	2924088	null	null	null	null	null	null	null	null	null	5.86721	6.9702	583.m05548	TGME49_113360	TGME49_313360	NA	7.63	7.83	7.69	7.31	7.14	6.98	7.21	7.28	6.81	7.39	7.4	7.46	6.5	7.14	7.09	7.18	7.45	7.52	7.57
TGGT1_chrXI	6221173	20 - 16	A	G	CCTTCTGATTCTCTCGTCTCGCCACTGTCTGCTTCGCTCCCCCCCTCATCACGCCCCCCCTCATCGCGCCCCCCACTGGCGCCGCTCGCACTGCGGCCGC	TGGT1_098940	conserved hypothetical protein	CGT to CGC	Arg to Arg	reverse	protein coding	NA	NO	6219820	6221331	null	null	null	null	null	null	null	null	null	1.05547	3.00737	35.m01975	TGME49_016310	TGME49_216335	NA	6.5	6.5	6.5	6.5	6.5	6.5	6.5	6.5	6.5	6.5	6.5	6.5	6.5	6.5	6.5	6.5	6.5	6.5	6.5
TGGT1_chrXII	1744560	27 - 22	G	C	TGTACGTCTCCATGTCCGTGAGGCTTCATGAGGACTTCAAATGGGTCGCAGAGGCTGGTCGCGATGTGCGCCTCGTTGTCTCGCAGCGCCGGCACTTTGC	TGGT1_028910	UDP-N-acteylglucosamine pyrophosphorylase, putative	CTC to CTG	Leu to Leu	reverse	protein coding	NA	NO	1740479	1746102	null	null	2.7.7.64 (UTP-monosaccharide-1-phosphate uridylyltransferase)	null	null	null	nucleotidyltransferase activity	metabolic process	null	14.2042	16.0966	38.m01035	TGME49_018200	TGME49_218200	NA	6.5	6.5	6.5	6.61	7.04	6.78	6.96	6.74	6.97	6.72	6.56	6.87	6.5	6.5	6.5	6.5	6.5	6.5	6.5
TGGT1_chrXII	2202401	20 - 17	A	G	TGTTGGCAAATCAGACGCACTGATTTGTGGTACTCTTCTGTCAGAGTGTCAAGGTGAATCGCCTGCTTCTCAGCTTCCTCCAGAACGCCTCGGGGCTTCC	TGGT1_028190	conserved hypothetical protein	CTT to CTC	Leu to Leu	reverse	protein coding	NA	NO	2201450	2205136	null	null	null	null	null	null	null	null	null	7.88859	10.5804	37.m00776	TGME49_017840	TGME49_217830	NA	8.69	8.38	8.49	7.66	7.53	7.79	7.6	7.43	7.5	7.86	7.52	8.34	7.02	7.96	7.5	7.89	7.53	7.38	7.6
TGGT1_chrXII	229100	32 - 29	C	T	GAAAGAAAAGAAGAAGAGGAAGAAGAGGAAGAAGAGAGAGGCGTAAGGTGCGTGTCTGGAGAGACCCTGTTGGGTCGGCAGGCCTCGGCTGCTGCACGAC	TGGT1_095140	conserved hypothetical protein	ACG to ACA	Thr to Thr	reverse	protein coding	NA	NO	225124	230472	null	null	null	null	null	null	null	null	null	19.177	14.4462	145.m00336	TGME49_100150	TGME49_300150	NA	6.72	6.5	6.71	6.57	6.91	6.81	6.5	6.5	6.5	6.5	6.5	6.62	7.14	6.66	6.66	6.71	6.72	6.8	6.79
TGGT1_chrXII	2753788	17 - 14	G	T	GCAATTGACGAGATCCCGGACGCAGCGTGGCAGGCAACCAAGGCGCCGCCGTCCAAGCCTGGAGAGCCGTCTGGCGAGCCCAAGGCGACCGCGCAGGCTT	TGGT1_026890	hypothetical protein	CCG to CCT	Pro to Pro	forward	protein coding	NA	POSSIBLE	2743637	2757346	null	null	null	DNA binding	null	intracellular	DNA binding	null	intracellular	11.3921	8.28898	50.m05607	TGME49_046170	TGME49_246170	NA	7.51	7.19	7.07	6.75	7.12	7.47	7.18	6.83	7.62	7.99	7.9	8.15	6.5	6.5	6.5	6.5	6.5	6.64	6.68
TGGT1_chrXII	3735817	41 - 37	G	A	AACAGAGAAATTCACCGGGGAAACTCCACCTAATCGAAAAAACTCTGTCAGTTCATGGCGTATCCGAGCTCCCGTATTTGCCGTCTGAGCAGCACCTGAG	TGGT1_024790	conserved hypothetical protein	AAC to AAT	Asn to Asn	reverse	protein coding	NA	NO	3735814	3749901	NN Sum: 1, NN D: .45, HMM Prob: .99	HMM: MTTASGFVPALVGVLEGLAAAL, NN: MTTASGFVPALVGVLEGLAAAL	null	null	null	null	null	null	null	4.37907	2.99513	50.m03210	TGME49_048150	TGME49_248150	NA	7.02	7.08	7.1	6.67	6.5	7.21	6.5	6.5	6.68	6.91	6.95	6.95	6.58	7.47	7.06	7.04	7.29	7.14	7.07
TGGT1_chrXII	3973647	24 - 24	T	G	TTTTGCTGGCGGCAAAGAAGAAGGTTCTCCATTGCTTCTTCTTCCTGGTCTGCCTCGCTTGCCATCTCGCTGTCTCGCGCTCTGTCCCTCNNNNNNNNNN	TGGT1_024340	conserved hypothetical protein	GCA to GCC	Ala to Ala	reverse	protein coding	NA	NO	3939959	3980206	NN Sum: 4, NN D: .8, HMM Prob: .98	HMM: MLHRLLTFLLTRLLLALNIDCK, NN: MLHRLLTFLLTRLLLAL	null	null	null	null	null	null	null	0.574346	0.685796	50.m05639	TGME49_048510	TGME49_248510	NA	6.91	6.51	6.5	6.52	6.6	7.34	7.22	7.65	7.56	7.88	8.13	7.95	6.5	6.5	6.5	6.5	6.5	6.5	6.5
TGGT1_chrXII	418644	48 - 44	G	C	AGAGATGATGGAGGCGGCAGCAGTGAGGAATTTCTCATCGATGTCTCAACGGGGATCCACAAGCAGCAGTGATGCGAGACAACATCGGTATCATTTTTGG	TGGT1_043040	conserved hypothetical protein	CCC to CCG	Pro to Pro	reverse	protein coding	NA	NO	417687	423111	null	null	6.3.2.25 (Tubulin--tyrosine ligase)	tubulin-tyrosine ligase activity	cellular protein modification process	null	tubulin-tyrosine ligase activity	cellular protein modification process	null	27.9338	16.6062	551.m00220	TGME49_107760	TGME49_307760	NA	9.49	9.94	10.06	9.36	9.43	9.04	9.16	9.27	9.35	9.59	9.68	9.65	10.1	10.59	10.42	10.44	10.69	10.51	10.4
TGGT1_chrXII	581711	30 - 26	A	G	GAAAGGGCCGAGTCCAGCGCGGCGCTGTGCTCTGCCGGACAAGATCCAAGAGCTGTTCAAGAGACGCTGTTCCCCTCCATGTCCTCCAGTGCCTGGCTTC	TGGT1_042740	conserved hypothetical protein	AGA to AGG	Arg to Arg	forward	protein coding	NA	NO	578931	589587	null	null	null	null	null	null	protein binding	null	null	4.87718	6.47516	551.m00236	TGME49_108060	TGME49_308060	NA	6.5	6.5	6.5	6.5	6.5	6.5	6.5	6.5	6.5	8.08	7.62	7.88	6.5	6.5	6.5	6.5	6.5	6.5	6.5
TGGT1_chrXII	5851400	7 - 6	A	G	ACGCCGTCGATGAGAAACTCCTCGTCACTACACAGTTGCTTCAGAAAGAGACCCGTGGAGCTGTCCACGCCAAGGTGCATGAACGAGACGGAAATGACGT	TGGT1_103480	nucleoside-triphosphatase, putative	GGT to GGC	Gly to Gly	reverse	protein coding	NA	YES	5845588	5852891	NN Sum: 3, NN D: .53, HMM Prob: .94	HMM: MEGFNGFVCMCAFLVVCFPLARNAGHGR, NN: MEGFNGFVCMCAFLVVCFPLARNAGHGR	3.6.1.15 (Nucleoside-triphosphatase)	hydrolase activity	null	null	hydrolase activity	null	null	1.03264	10.4957	65.m01197	TGME49_078880	TGME49_278882	NA	6.93	6.99	6.5	6.5	6.5	6.5	8.13	7.88	8.03	6.5	6.5	6.5	6.5	6.5	6.5	6.5	6.5	6.5	6.8
TGGT1_chrXII	6732751	38 - 29	C	G	GGCGCAACGGGAGAGAGCGCAGAGCGCACTACGGTGTAGACGGTGTGGCGCGCAAGCAACAGAAACGCGACCCACGACGCCGTCACGCGGCAGTCCGTCT	TGGT1_105170	conserved hypothetical protein	GCG to GCC	Ala to Ala	reverse	protein coding	NA	NO	6726727	6734757	NN Sum: 0, NN D: .14, HMM Prob: .67	HMM: MVRLARRVPAEGLRPLPRPQARSLVACVSVSHRNLSECK, NN: MVRLARRVPAEGLRPLPRPQARSL	null	null	null	null	null	null	null	8.27611	8.90013	65.m01112	TGME49_077490	TGME49_277490	NA	6.5	6.5	6.5	6.5	6.5	6.5	6.5	6.5	7.24	6.5	6.5	6.5	6.5	6.57	6.52	6.68	6.5	6.5	6.58
TGGT1_chrIb	274388	48 - 42	T	G	GCCCAACCCGGTAGAGGAGCAAGACCGGCTTCCTCCGTTGAGGAACTACTTCCCGATAGTCGAGAAGGATAGGCAAGCAGACGATTTTGCGTTTTTCGGC	TGGT1_020620	conserved hypothetical protein	GGA to GGC	Gly to Gly	reverse	protein coding	NA	NO	272339	275133	NN Sum: 4, NN D: .66, HMM Prob: 1	HMM: MYTCLSATLCGLLLWDATSLLTVGPAADAA, NN: MYTCLSATLCGLLLWDATSLLTVGPAADAA	null	null	null	null	null	null	null	0	0	25.m01775	TGME49_007740	TGME49_207740	NA	6.5	6.5	6.5	6.5	6.5	6.5	6.5	6.5	6.5	6.5	6.5	6.5	6.5	6.5	6.5	6.5	6.5	6.5	6.5
TGGT1_chrII	711740	42 - 40	A	G	CAGCAGTCTGGGAACAGCGACTCCAAGTTCGTTAATTGTAAAAGCAGCGAAGCGTATCACACTCAGAACGCATTTGCGCCAAACGCAGAACCTTTAAGTG	TGGT1_065900	elongation factor 1-alpha, putative	GAA to GAG	Glu to Glu	forward	protein coding	NA	NO	711417	715113	null	null	2.7.7.4 (Sulfate adenylyltransferase)	GTP binding, GTPase activity	null	null	GTP binding, GTPase activity	null	null	3.83994	4.29377	41.m01335	TGME49_022070	TGME49_222070	NA	6.5	6.5	6.5	6.5	6.5	6.72	6.5	6.5	6.54	6.5	6.5	6.5	6.5	6.5	6.5	6.5	6.5	6.5	6.5
TGGT1_chrIII	1158423	28 - 20	G	A	ACGCCGCTCTTCGCCGCGCTTGGTCCTGTGTCCGCCCTGCGTGTGTCTACGCCGGCTACGTGGCTTTGCTCTGCCGGCACAGGCGCCTCTAATGACGCCC	TGGT1_002920	conserved hypothetical protein	GGC to GGT	Gly to Gly	reverse	protein coding	NA	NO	1136842	1163959	null	null	null	null	null	null	null	oxidation-reduction process	null	2.93979	3.27409	52.m01609	TGME49_053750	TGME49_253750	NA	7.66	7.63	7.2	8.48	8.74	8.73	8.93	8.72	9.69	8.62	8.62	8.81	6.85	6.57	6.66	6.5	6.52	6.91	7.01
TGGT1_chrIII	1160458	41 - 38	A	C	TTGTAGTCATCCCATCCAGGAATGAACACGCAGACGTCGTCTGCCTCCTCAAGCAGTTCTTCGCACTGCTGCAAATCTCCTGCAGACGTCGCTGCATGCA	TGGT1_002920	conserved hypothetical protein	CTT to CTG	Leu to Leu	reverse	protein coding	NA	NO	1136842	1163959	null	null	null	null	null	null	null	oxidation-reduction process	null	2.93979	3.27409	52.m01609	TGME49_053750	TGME49_253750	NA	7.66	7.63	7.2	8.48	8.74	8.73	8.93	8.72	9.69	8.62	8.62	8.81	6.85	6.57	6.66	6.5	6.52	6.91	7.01
TGGT1_chrIII	1446142	55 - 51	C	T	GAGGCAGCGAGTCGCTTTAATGACACACCATGGGAGTGCTTCAAGAAGGACCTGACCGAGCGTGTTATAGATATGCTCATTCCTGTGCAGAGGTAAGCAT	TGGT1_003390	tryptophanyl-tRNA synthetase, putative	GAC to GAT	Asp to Asp	forward	protein coding	NA	NO	1442981	1446491	null	null	6.1.1.2 (Tryptophan--tRNA ligase)	ATP binding, aminoacyl-tRNA ligase activity, nucleotide binding	tRNA aminoacylation for protein translation, translation	cytoplasm	ATP binding, aminoacyl-tRNA ligase activity, nucleotide binding	tRNA aminoacylation for protein translation	cytoplasm	10.6111	15.8928	52.m01634	TGME49_054110	TGME49_254110	NA	6.67	6.91	6.99	7.79	7.84	8.41	7.61	7.99	8.31	7.72	7.45	7.7	6.61	6.5	6.75	6.5	6.83	6.8	7.26
TGGT1_chrIV	1478561	38 - 28	C	T	TCCTCTGCGCCACCGACGCCAGGCAACGCCGACTGGCCGGAGTGCACGTCCGAGGGAACTTCCAGACTTCCGGCGAGTGGCTCTCGTGGATCTTTTGGAC	TGGT1_123030	conserved hypothetical protein	TCG to TCA	Ser to Ser	reverse	protein coding	NA	NO	1478324	1481923	null	null	null	null	null	null	null	null	null	7.36225	8.21257	641.m01464	TGME49_118210	TGME49_318210	NA	6.75	7.06	6.5	6.5	6.5	6.5	6.5	6.5	6.5	6.5	6.6	6.5	6.5	6.5	6.5	6.5	6.5	6.5	6.5
TGGT1_chrIV	2165286	9 - 8	G	C	AAACGCACTTCGGCTCCGCGGTCTCATCCCGACAGAGGGCAGCTGGGCCGGGAGTCAAAAAAAACAAAAATCAGAAAAACAAAGAAAAAAAAATAAAAAA	TGGT1_124200	hypothetical protein	CGG to CGC	Arg to Arg	forward	protein coding	NA	YES	2164577	2165331	null	null	null	null	null	null	null	null	null	0	0	-	-	-	NA	-	-	-	-	-	-	-	-	-	-	-	-	-	-	-	-	-	-	-
TGGT1_chrV	2314649	17 - 10	A	G	GACTCTGCGCGCGTCCGGTTCGCTCTCTCCGGCGCGCCTCGCCCAGGCGTATGTACACCCGATGCGTGAGCCAGGGAAGGTGCATGCTGCACGAGGGGAG	TGGT1_036990	A/G-specific adenine glycosylase/endonuclease III, putative	CAT to CAC	His to His	reverse	protein coding	NA	POSSIBLE	2307345	2314810	null	null	4.2.99.18 (DNA-(apurinic or apyrimidinic site) lyase)	DNA binding	null	intracellular	DNA binding, catalytic activity	DNA repair, base-excision repair	null	9.43151	6.91851	76.m01603	TGME49_085490	TGME49_285490	NA	6.99	6.74	7.05	6.5	6.5	6.5	6.5	6.5	6.5	6.5	6.5	6.5	7.08	6.85	6.74	6.65	7.07	7.37	7.78
TGGT1_chrVI	203697	33 - 32	A	G	AACAACTTGGTGCATCACTTCCCGGAACCGCCTTCGTCGTCTCTGCGTCGAAGACGTTTGCAGGCGTTCTGTTCTTCTCTGTCGTCTTCTCCGCAAGACC	TGGT1_052550	synaptojanin, putative	CGA to CGG	Arg to Arg	forward	protein coding	NA	NO	194474	208106	null	null	3.1.3.36 (Phosphoinositide 5-phosphatase)	null	null	null	phosphoric ester hydrolase activity	null	null	9.34217	8.19606	49.m05643	TGME49_038400	TGME49_238400	NA	6.5	6.5	6.5	6.96	6.86	7.22	6.92	7.06	6.83	6.71	6.88	7.04	6.5	6.5	6.5	6.5	6.81	6.5	6.5
TGGT1_chrVI	2497428	52 - 48	A	C	GAGGACGCAGACAATAACGGTGGGGGCGACGATAGGGTAGAAGAAGAAGAAGCAGAAGACGAAGCTTCAGAATGAAAAACAGAAGAAGACGAAGCTTCAG	TGGT1_046600	hypothetical protein	GCT to GCG	Ala to Ala	reverse	protein coding	NA	NO	2490156	2497988	null	null	null	null	null	null	protein binding	double-strand break repair, double-strand break repair via homologous recombination	null	1.84529	1.377	49.m03334	TGME49_043270	TGME49_243265	NA	6.5	6.5	6.5	6.5	6.5	6.5	6.5	6.5	6.5	6.5	6.5	6.5	6.5	6.5	6.5	6.5	6.5	6.5	6.5
TGGT1_chrVIIb	1463552	30 - 26	A	T	CCTGAGAATCGCATCTCTCAAGACTGCCTCGTAGCTTCCCCTCCCCCTTCATCCCCTCCCCCTTCTCTCTCTCCTTGTCCGTCTGTCTCCGTTCCAAAGT	TGGT1_008150	hypothetical protein	TCA to TCT	Ser to Ser	forward	protein coding	NA	NO	1463316	1466966	null	null	null	null	null	null	zinc ion binding	null	intracellular	5.53201	4.61399	55.m10240	TGME49_061960	TGME49_261960	NA	6.5	6.5	6.5	6.5	6.5	6.5	6.5	6.5	6.5	6.71	6.52	7.19	6.5	6.5	6.5	6.5	6.5	6.5	6.5
TGGT1_chrVIIb	2458614	53 - 46	G	T	CTCAAAATCGTGGATGTCTGCGACCTCGAGAGCTCCGTCGTCCCTGAGCTGTTTCAGGCCTGTCGATCCAAACGCCTACATGTGAGAGACTCAAGCGAAT	TGGT1_010020	conserved hypothetical protein	CTG to CTT	Leu to Leu	forward	protein coding	NA	NO	2455560	2465610	null	null	1.14.13.39 (Nitric-oxide synthase)	null	null	null	null	null	null	6.3309	4.42202	55.m04867	TGME49_060210	TGME49_260210	NA	6.5	6.5	6.5	6.5	6.5	6.5	6.5	6.5	6.5	6.5	6.5	6.5	6.5	6.5	6.5	6.5	6.5	6.5	6.5
TGGT1_chrVIIb	301273	19 - 17	C	G	TTTGAAGGAACGTTGGGGTCGCCCGAACTGGAGGTTTGAGAGAAGACCCGCCGTTCTTCTCTGAAACTAGGAGCTCGAAGAAGGTCTGGCACTCCTCTCG	TGGT1_044060	hypothetical protein	CGG to CGC	Arg to Arg	reverse	protein coding	NA	NO	294351	301614	null	null	null	null	null	null	null	null	null	10.257	5.93052	55.m05091	TGME49_063840	TGME49_263840	NA	7.84	8.06	8.27	6.6	6.6	6.5	6.5	6.5	6.5	6.63	6.63	6.57	8.16	8.64	8.42	8.41	8.39	8.49	8.47
TGGT1_chrVIIb	3845558	38 - 37	T	C	TTTCCAACGCTGAACGAAGGTTAGTGGTCTTTTTAATGTTTTCAGGCGATTGTCTCACTCCTTCGGGAGTTCCCGTCCCTCCGAGGCAAAACATGGCTTG	TGGT1_012940	homocysteine S-methyltransferase-1, putative	ATT to ATC	Ile to Ile	forward	protein coding	NA	NO	3842542	3846939	null	null	2.1.1.10 (Homocysteine S-methyltransferase)	homocysteine S-methyltransferase activity	null	null	homocysteine S-methyltransferase activity	null	null	60.8182	61.2307	55.m04718	TGME49_057750	TGME49_257750	NA	6.5	6.5	6.5	9.31	9.34	9.59	9.49	9.34	9.85	9.22	8.94	8.94	6.5	6.5	6.5	6.5	6.5	6.5	6.5
TGGT1_chrVIIb	5027183	27 - 24	C	T	GAACCAGTCCGTTTGCTTGTTTTCCTGATCTGGTCAACAGGACAGAGCGACGGCGTCGCGGCGGAAGAAGAGGCGAGTGGACTTTCTGATGCCCATCTTC	TGGT1_076580	ubiquitin carboxyl-terminal hydrolase, putative	CCG to CCA	Pro to Pro	reverse	protein coding	NA	NO	5008023	5027389	null	null	3.1.2.15 (Ubiquitin thiolesterase)	ubiquitin thiolesterase activity	ubiquitin-dependent protein catabolic process	null	ubiquitin thiolesterase activity	ubiquitin-dependent protein catabolic process	null	3.08542	2.72235	55.m04598	TGME49_055180	TGME49_255180	NA	6.5	6.5	6.5	6.5	6.5	6.5	6.5	6.5	6.5	6.5	6.5	6.5	6.5	6.5	6.5	6.5	6.5	6.5	6.5
TGGT1_chrVIIa	317054	68 - 64	G	A	TCAGGAGTAAGGAAAAACGGTTTTGGCCATATGTCTCCTTCTGTCATACTGGAGAGCGAAGCCACTGTTTTTGTCTGCATATGAGCGATGCGCCTCACAA	TGGT1_072810	sulfate transporter, putative	TCC to TCT	Ser to Ser	reverse	protein coding	NA	NO	316010	320073	null	null	null	transporter activity	transport	integral to membrane	transporter activity	transmembrane transport, transport	integral to membrane	12.4481	5.40376	72.m00387	TGME49_080500	TGME49_280500	NA	8.47	11.25	9.36	10.94	11.02	11.24	6.5	6.5	6.96	10.56	10.61	10.52	10.25	10.44	10.29	10.32	6.75	6.93	6.98
TGGT1_chrVIIa	3360072	57 - 56	C	T	GAGACATTCACATTTACACCTGTTTCTACAGATTCAAACATATGTATAAACAACTTTCGGTAGATCACCCACTTAACAAAAACAGAGACTCATGTACAAC	TGGT1_018710	hypothetical protein	AAC to AAT	Asn to Asn	forward	protein coding	NA	NO	3359105	3360410	null	null	null	null	null	null	null	null	null	4.3002	6.72132	-	-	-	NA	-	-	-	-	-	-	-	-	-	-	-	-	-	-	-	-	-	-	-
Indels between RH-ERP and GT1 in predicted gene coding regions																													Indels between RH-ERP and GT1 in predicted gene coding regions
Chromosome	Position	Coverage(total - trimmed)	GT1_ref	RH_SNP	Context	Gene	Product Description	Codon Change	AA change	Gene Strand	Gene Type	Conserved in amino acid change?	Possible duplications/repetitive stretches	Genomic location start	Genomic location stop	[SignalP Scores]	[SignalP Peptide]	[EC Numbers]	[Annotated GO Function]	[Annotated GO Process]	[Annotated GO Component]	[Predicted GO Function]	[Predicted GO Process]	[Predicted GO Component]	GT1	RH-ERP	ToxoDB version 4 ID	ToxoDB version 7 ME49 ID	ToxoDB version 8 ME49 ID	5' or 3' SNP/indel present in UTR	RH-ERP_Yang_1	RH-JSR_Yang_1	GT1_Yang_1	GT1_Khan_1	GT1_Khan_2	GT1_Khan_3	RH-ERP_Khan_1	RH-ERP_Khan_2	RH-ERP_Khan_3	RH-JSR_Khan_1	RH-JSR_Khan_2	RH-JSR_Khan_3	GT1_Davis_1	GT1_Davis_2	GT1_Davis_3	GT1_Davis_4	RH-ERP_Davis_1	RH-ERP_Davis_2	RH-ERP_Davis_3
TGGT1_chrVIII	14912	0 - 0	T	-	TGGTCAGTTTTGACCACGTGTTCGTTTTGGTGTCGAAGTTCCACGCCTTATCGTCACTCGTCTTTTCTTCCCGCCCCAAAGTCAGATGCCGCGGCCTCTT	TGGT1_118740	kelch motif domain-containing protein, putative	GAT to GT	Deletion	reverse	protein coding	N	NO	12639	16332	null	null	null	null	null	null	null	null	null	60.6192	73.8846	44.m04694	TGME49_029000	TGME49_229000	NA	8.44	8.19	7.95	9.35	9.37	9.16	9.68	9.5	9.51	8.7	8.99	8.38	7.71	6.89	7.59	7.22	7.7	8.13	8.06
TGGT1_chrVIII	14917	0 - 0	A	-	AGTTTTGACCACGTGTTCGTTTTGGTGTCGAAGTTCCACGCCTTATCGTCACTCGTCTTTTCTTCCCGCCCCAAAGTCAGATGCCGCGGCCTCTTCGATC	TGGT1_118740	kelch motif domain-containing protein, putative	AGT to AG	Deletion	reverse	protein coding	N	NO	12639	16332	null	null	null	null	null	null	null	null	null	60.6192	73.8846	44.m04694	TGME49_029000	TGME49_229000	NA	8.44	8.19	7.95	9.35	9.37	9.16	9.68	9.5	9.51	8.7	8.99	8.38	7.71	6.89	7.59	7.22	7.7	8.13	8.06
TGGT1_chrVIII	14926	0 - 0	C	-	CACGTGTTCGTTTTGGTGTCGAAGTTCCACGCCTTATCGTCACTCGTCTTTTCTTCCCGCCCCAAAGTCAGATGCCGCGGCCTCTTCGATCGANNNNNNN	TGGT1_118740	kelch motif domain-containing protein, putative	GAA to GA	Deletion	reverse	protein coding	N	NO	12639	16332	null	null	null	null	null	null	null	null	null	60.6192	73.8846	44.m04694	TGME49_029000	TGME49_229000	NA	8.44	8.19	7.95	9.35	9.37	9.16	9.68	9.5	9.51	8.7	8.99	8.38	7.71	6.89	7.59	7.22	7.7	8.13	8.06
TGGT1_chrIX	412356	0 - 0	-	T	CGGCAACCACGAGCATGTGTGAAGAACTGTGTTCCATTAAAGCCTTCCTTTCGATGTAACACGAACGAGCAAGAACTCCAACAAATGCACTTCGCCCCTG	TGGT1_056900	hypothetical protein	CGA to CGA	Insertion	reverse	protein coding	N	NO	411954	412433	null	null	null	null	null	null	null	null	null	0.966823	0	57.m01763	TGME49_065870	TGME49_265870	NA	6.5	6.5	6.5	6.5	6.5	6.5	6.5	6.5	6.5	6.78	6.63	6.58	6.5	6.5	6.5	6.5	6.5	6.5	6.5
TGGT1_chrIX	412403	0 - 0	-	C	CTTTCGATGTAACACGAACGAGCAAGAACTCCAACAAATGCACTTCGCCCCTGCAGCCTCAGCGGCCTCGCAGGATAGCATACGAGCCGACTGGAGTCGA	TGGT1_056900	hypothetical protein	GGG to GGG	Insertion	reverse	protein coding	N	NO	411954	412433	null	null	null	null	null	null	null	null	null	0.966823	0	57.m01763	TGME49_065870	TGME49_265870	NA	6.5	6.5	6.5	6.5	6.5	6.5	6.5	6.5	6.5	6.78	6.63	6.58	6.5	6.5	6.5	6.5	6.5	6.5	6.5
TGGT1_chrIX	4183203	0 - 0	-	C	CGTGCGCTCGTCCTCTCGCCCTCGTGGGGACGCGGAAAAAGGCTCTTCTCCTTCTTCTTCTCCCTCCCGTGCCTCGTCTCCTCCCTCTTCTCCTCCCTCG	TGGT1_042520	protein kinase domain-containing protein, putative	TCC to TCC	Insertion	forward	protein coding	N	NO	4182551	4194074	null	null	2.7.11.23 ([RNA-polymerase]-subunit kinase)	ATP binding, protein kinase activity	protein phosphorylation	null	ATP binding, protein kinase activity, protein serine/threonine kinase activity, protein tyrosine kinase activity	protein phosphorylation	null	11.5018	13.4233	541.m00125	TGME49_104970	TGME49_304970	NA	6.63	6.5	6.5	6.5	6.5	7.01	7.12	6.86	6.88	7.08	7.4	7.26	6.5	6.5	6.5	6.5	6.5	6.5	6.5
TGGT1_chrIX	4183204	0 - 0	-	T	GTGCGCTCGTCCTCTCGCCCTCGTGGGGACGCGGAAAAAGGCTCTTCTCCTTCTTCTTCTCCCTCCCGTGCCTCGTCTCCTCCCTCTTCTCCTCCCTCGT	TGGT1_042520	protein kinase domain-containing protein, putative	TTC to TTC	Insertion	forward	protein coding	N	NO	4182551	4194074	null	null	2.7.11.23 ([RNA-polymerase]-subunit kinase)	ATP binding, protein kinase activity	protein phosphorylation	null	ATP binding, protein kinase activity, protein serine/threonine kinase activity, protein tyrosine kinase activity	protein phosphorylation	null	11.5018	13.4233	541.m00125	TGME49_104970	TGME49_304970	NA	6.63	6.5	6.5	6.5	6.5	7.01	7.12	6.86	6.88	7.08	7.4	7.26	6.5	6.5	6.5	6.5	6.5	6.5	6.5
TGGT1_chrIX	4183205	0 - 0	-	T	TGCGCTCGTCCTCTCGCCCTCGTGGGGACGCGGAAAAAGGCTCTTCTCCTTCTTCTTCTCCCTCCCGTGCCTCGTCTCCTCCCTCTTCTCCTCCCTCGTC	TGGT1_042520	protein kinase domain-containing protein, putative	TTC to TTC	Insertion	forward	protein coding	N	NO	4182551	4194074	null	null	2.7.11.23 ([RNA-polymerase]-subunit kinase)	ATP binding, protein kinase activity	protein phosphorylation	null	ATP binding, protein kinase activity, protein serine/threonine kinase activity, protein tyrosine kinase activity	protein phosphorylation	null	11.5018	13.4233	541.m00125	TGME49_104970	TGME49_304970	NA	6.63	6.5	6.5	6.5	6.5	7.01	7.12	6.86	6.88	7.08	7.4	7.26	6.5	6.5	6.5	6.5	6.5	6.5	6.5
TGGT1_chrIX	501859	0 - 0	G	-	GATCTCTAGGCGGTGGGTCTTCGCGAGCGCGTCAACGGATGCTGGCAATAGACGAGCGTCGGAGATTGTCCCTCAAGTTGCCCCCAGGAAAGGCGAATCC	TGGT1_057220	protein phosphatase 2C, putative	TAG to TA-	Deletion	forward	protein coding	N	NO	500729	502055	NN Sum: 0, NN D: .19, HMM Prob: .91	HMM: MKSSAVTAAHCQAAPAAAA, NN: MKSSAVTAAHCQAAPAAAA	3.1.3.16 (Phosphoprotein phosphatase)	null	null	null	catalytic activity	null	null	35.0234	36.2748	57.m01755	TGME49_065660	TGME49_265650	NA	7.07	7.65	7.71	6.96	6.98	6.5	6.5	6.56	6.5	6.5	6.73	6.5	7.54	7.45	7.45	7.71	7.14	7.31	7.37
TGGT1_chrIX	501867	0 - 0	T	-	GGCGGTGGGTCTTCGCGAGCGCGTCAACGGATGCTGGCAATAGACGAGCGTCGGAGATTGTCCCTCAAGTTGCCCCCAGGAAAGGCGAATCCCCTTACTC	TGGT1_057220	protein phosphatase 2C, putative	GTC to G-C	Deletion	forward	protein coding	N	NO	500729	502055	NN Sum: 0, NN D: .19, HMM Prob: .91	HMM: MKSSAVTAAHCQAAPAAAA, NN: MKSSAVTAAHCQAAPAAAA	3.1.3.16 (Phosphoprotein phosphatase)	null	null	null	catalytic activity	null	null	35.0234	36.2748	57.m01755	TGME49_065660	TGME49_265650	NA	7.07	7.65	7.71	6.96	6.98	6.5	6.5	6.56	6.5	6.5	6.73	6.5	7.54	7.45	7.45	7.71	7.14	7.31	7.37
TGGT1_chrIX	501876	0 - 0	G	-	TCTTCGCGAGCGCGTCAACGGATGCTGGCAATAGACGAGCGTCGGAGATTGTCCCTCAAGTTGCCCCCAGGAAAGGCGAATCCCCTTACTCACTACAAGC	TGGT1_057220	protein phosphatase 2C, putative	TGT to T-T	Deletion	forward	protein coding	N	NO	500729	502055	NN Sum: 0, NN D: .19, HMM Prob: .91	HMM: MKSSAVTAAHCQAAPAAAA, NN: MKSSAVTAAHCQAAPAAAA	3.1.3.16 (Phosphoprotein phosphatase)	null	null	null	catalytic activity	null	null	35.0234	36.2748	57.m01755	TGME49_065660	TGME49_265650	NA	7.07	7.65	7.71	6.96	6.98	6.5	6.5	6.56	6.5	6.5	6.73	6.5	7.54	7.45	7.45	7.71	7.14	7.31	7.37
TGGT1_chrIX	501910	0 - 0	C	-	ACGAGCGTCGGAGATTGTCCCTCAAGTTGCCCCCAGGAAAGGCGAATCCCCTTACTCACTACAAGCGGAGCATTCGATCGGCTCCTCAATATCTTCGGGA	TGGT1_057220	protein phosphatase 2C, putative	CCC to CC-	Deletion	forward	protein coding	N	NO	500729	502055	NN Sum: 0, NN D: .19, HMM Prob: .91	HMM: MKSSAVTAAHCQAAPAAAA, NN: MKSSAVTAAHCQAAPAAAA	3.1.3.16 (Phosphoprotein phosphatase)	null	null	null	catalytic activity	null	null	35.0234	36.2748	57.m01755	TGME49_065660	TGME49_265650	NA	7.07	7.65	7.71	6.96	6.98	6.5	6.5	6.56	6.5	6.5	6.73	6.5	7.54	7.45	7.45	7.71	7.14	7.31	7.37
TGGT1_chrIX	501918	0 - 0	C	-	CGGAGATTGTCCCTCAAGTTGCCCCCAGGAAAGGCGAATCCCCTTACTCACTACAAGCGGAGCATTCGATCGGCTCCTCAATATCTTCGGGACGTCTCCA	TGGT1_057220	protein phosphatase 2C, putative	ACT to A-T	Deletion	forward	protein coding	N	NO	500729	502055	NN Sum: 0, NN D: .19, HMM Prob: .91	HMM: MKSSAVTAAHCQAAPAAAA, NN: MKSSAVTAAHCQAAPAAAA	3.1.3.16 (Phosphoprotein phosphatase)	null	null	null	catalytic activity	null	null	35.0234	36.2748	57.m01755	TGME49_065660	TGME49_265650	NA	7.07	7.65	7.71	6.96	6.98	6.5	6.5	6.56	6.5	6.5	6.73	6.5	7.54	7.45	7.45	7.71	7.14	7.31	7.37
TGGT1_chrX	2730768	0 - 0	G	-	TCAGCGCAAGTCAGTACCTTCGCTTCTTTCCTCTTCGCTTCAGGGAGGGGGATCTAGAGACGGAATACGGACAGGTTTGCGGTCAACTGTTCATTGGCCG	TGGT1_079740	cAMP phosphodiesterase, putative	GGG to GG-	Deletion	forward	protein coding	N	NO	2730308	2742531	null	null	3.1.4.17 (3',5'-cyclic-nucleotide phosphodiesterase)	3',5'-cyclic-nucleotide phosphodiesterase activity	signal transduction	null	catalytic activity	signal transduction	null	13.5066	2.57344	42.m03383	TGME49_024840	TGME49_224840	NA	6.5	6.5	6.5	6.5	6.5	6.5	6.5	6.5	6.5	6.5	7.23	6.52	6.5	6.5	6.5	6.5	6.5	6.5	6.5
TGGT1_chrX	2977220	0 - 0	A	-	CGTCGCACTGCCGAAATCAATGATTTTCACTCCAACTTGAGCCGGACGCAATAGCGACCCTTCGACGAGCTGCTCGACGGCTGCAGCAAACAGAAAGTGA	TGGT1_079100	dual specificity protein kinase, putative	TAT to TA	Deletion	reverse	protein coding	N	NO	2975285	2981049	null	null	2.7.12.1 (Dual-specificity kinase)	ATP binding, protein kinase activity	protein phosphorylation	null	ATP binding, protein kinase activity, protein serine/threonine kinase activity, protein tyrosine kinase activity	protein phosphorylation	null	5.8578	4.90361	42.m00113	TGME49_024480	TGME49_224480	NA	6.5	6.5	6.5	6.57	6.53	6.66	7.29	6.91	6.66	6.74	6.5	6.95	6.5	6.5	6.5	6.5	6.5	6.5	6.5
TGGT1_chrX	3902333	0 - 0	G	-	GGACCCGGAGCATTCGTTTCAGCCGGTACACGTGCTCGGTGTCAGGACGGGAGACAGCGAGGTGGAGTCGCTGCCGCCCAAGATCGACTCGACAGTTGCG	TGGT1_072000	conserved hypothetical protein	GAG to -AG	Deletion	forward	protein coding	N	NO	3900216	3904370	null	null	null	nuclease activity	DNA repair	null	nuclease activity	DNA repair	null	52.0273	49.5271	28.m00026	TGME49_012250	TGME49_212250	NA	8.44	8.22	8.21	9.92	9.76	9.65	10.03	9.99	9.79	10	9.64	10.12	6.95	6.78	7.2	6.51	7.15	7.46	7.51
TGGT1_chrX	6059060	0 - 0	C	-	GTCTCGGGTATCTTTCTCTCGCCTCGTCTTCCTCTTCTGCGTCTTATGGTCTTCTCTTCCACGTCCTTCCTCTTCTCTTCCTCTCTCTTCCTCGGCTTCG	TGGT1_124550	hypothetical protein	GTC to GT-	Deletion	forward	protein coding	N	NO	6058578	6071680	NN Sum: 4, NN D: .65, HMM Prob: 1	HMM: MQTLPVALTLSISWLCVGACRHAARAF, NN: MQTLPVALTLSISWLCVGAC	null	null	null	null	null	null	null	3.38854	2.77194	33.m01269	TGME49_014230	TGME49_214230	NA	6.5	6.5	6.5	6.5	6.5	6.82	6.5	6.5	6.53	6.54	7	6.72	6.5	6.5	6.5	6.5	6.5	6.5	6.5
TGGT1_chrX	6895641	0 - 0	A	-	TGTCAAGCAACAGTCAGTGGTGTTCTTCATGATTAACTCTCAGTGGCAGGATGTCCACATATAATTACACTGTTTCCNNNNNNNNNNNNNNNNNNNNNNN	TGGT1_126295	aquaporin, putative	GAT to G-T	Deletion	forward	protein coding	N	NO	6895640	6896386	null	null	null	null	null	null	transporter activity	transport	membrane	29.678	26.8897	33.m00008	TGME49_015450	TGME49_215450	NA	7.92	7.61	7.33	8.45	8.38	8.66	8.16	7.89	8.81	8.38	8.69	8.48	7.57	7.2	7.95	7.94	7.97	7.79	8.17
TGGT1_chrX	7209755	0 - 0	-	C	AGCGACCGCCACTAGCAACCACATGCATGCCTCAGCGACTCCCTCGCCACCGGAACGTCCTCAAAACTTCCGTGGGGGACTCATGCGGCAAAACGGCATG	TGGT1_068050	Dense granule protein, GRA15	ACC to ACC	Insertion	forward	protein coding	N	NO	7208372	7210791	null	null	null	null	null	null	null	null	null	43.1668	68.2335	63.m00001	TGME49_075470	TGME49_275470	NA	8.39	7.47	7.3	10.12	10.05	10.78	10.53	10.28	11	10.35	10.76	10.34	6.71	6.5	7.03	6.78	7.55	7.34	7.91
TGGT1_chrXI	3591457	0 - 0	T	-	GAAGACGCAGCTCTGTTTTCCAGAGATTTGCTGGGCATGTACGAGGCCTTTCTCTCGCGCGCGGCTGGGTGTTTCGCGTCCTCGACATCCAAGAAACGGA	TGGT1_090830	conserved hypothetical protein	AAA to AA	Deletion	reverse	protein coding	N	NO	3589675	3591493	null	null	null	null	null	null	null	null	null	0.974814	2.47628	-	-	-	NA	-	-	-	-	-	-	-	-	-	-	-	-	-	-	-	-	-	-	-
TGGT1_chrXI	403655	0 - 0	-	T	ACATCATCTGACGTGAGGACTCTATACTTTGCAACGATACCTTCTGCGAATGGTGCATTTCGGACTCTCCAAAGAAGAGTAGCCACTGGATTGCGACCCT	TGGT1_085720	conserved hypothetical protein	CCA to CCA	Insertion	reverse	protein coding	N	NO	402187	404332	NN Sum: 3, NN D: .6, HMM Prob: .86	HMM: MKVGISRYVGRFTVLIGVVTLLVSSGPQRVTST, NN: MKVGISRYVGRFTVLIGVVTLLVSSG	null	null	null	null	null	null	null	159.851	273.2	583.m05303	TGME49_109760	TGME49_309760	NA	10	9.62	9.38	10.66	10.63	11.12	10.84	10.93	11.42	10.64	10.67	10.4	9.64	9.37	9.71	9.59	9.48	9.55	9.77
TGGT1_chrXI	403656	0 - 0	-	G	CATCATCTGACGTGAGGACTCTATACTTTGCAACGATACCTTCTGCGAATGGTGCATTTCGGACTCTCCAAAGAAGAGTAGCCACTGGATTGCGACCCTG	TGGT1_085720	conserved hypothetical protein	CCA to CCA	Insertion	reverse	protein coding	N	NO	402187	404332	NN Sum: 3, NN D: .6, HMM Prob: .86	HMM: MKVGISRYVGRFTVLIGVVTLLVSSGPQRVTST, NN: MKVGISRYVGRFTVLIGVVTLLVSSG	null	null	null	null	null	null	null	159.851	273.2	583.m05303	TGME49_109760	TGME49_309760	NA	10	9.62	9.38	10.66	10.63	11.12	10.84	10.93	11.42	10.64	10.67	10.4	9.64	9.37	9.71	9.59	9.48	9.55	9.77
TGGT1_chrXI	403657	0 - 0	-	G	ATCATCTGACGTGAGGACTCTATACTTTGCAACGATACCTTCTGCGAATGGTGCATTTCGGACTCTCCAAAGAAGAGTAGCCACTGGATTGCGACCCTGC	TGGT1_085720	conserved hypothetical protein	CCA to CCA	Insertion	reverse	protein coding	N	NO	402187	404332	NN Sum: 3, NN D: .6, HMM Prob: .86	HMM: MKVGISRYVGRFTVLIGVVTLLVSSGPQRVTST, NN: MKVGISRYVGRFTVLIGVVTLLVSSG	null	null	null	null	null	null	null	159.851	273.2	583.m05303	TGME49_109760	TGME49_309760	NA	10	9.62	9.38	10.66	10.63	11.12	10.84	10.93	11.42	10.64	10.67	10.4	9.64	9.37	9.71	9.59	9.48	9.55	9.77
TGGT1_chrXI	4286272	0 - 0	-	T	AGGTGCAGGCCTCGCGTCCGCGTTCACTGCTGGAGGTGCCGACTCGTCTCTGGATCGTACCGGAGGCACTGGAACAGACGAAAAAACCGGTGCCTTTTCT	TGGT1_092810	conserved hypothetical protein	TGG to TGG	Insertion	forward	protein coding	N	NO	4282937	4287284	NN Sum: 3, NN D: .52, HMM Prob: .92	HMM: MSNSLGSFLLGGLVQPLLGT, NN: MSNSLGSFLLGGLVQPLLGT	null	null	null	null	null	null	null	12.921	11.3393	583.m05675	TGME49_115360	TGME49_315360	NA	6.54	6.65	7.1	6.59	6.87	6.5	6.5	6.64	6.5	6.5	6.5	6.5	6.5	7.1	6.79	6.66	6.92	7	6.98
TGGT1_chrXI	4286273	0 - 0	-	G	GGTGCAGGCCTCGCGTCCGCGTTCACTGCTGGAGGTGCCGACTCGTCTCTGGATCGTACCGGAGGCACTGGAACAGACGAAAAAACCGGTGCCTTTTCTG	TGGT1_092810	conserved hypothetical protein	TGG to TGG	Insertion	forward	protein coding	N	NO	4282937	4287284	NN Sum: 3, NN D: .52, HMM Prob: .92	HMM: MSNSLGSFLLGGLVQPLLGT, NN: MSNSLGSFLLGGLVQPLLGT	null	null	null	null	null	null	null	12.921	11.3393	583.m05675	TGME49_115360	TGME49_315360	NA	6.54	6.65	7.1	6.59	6.87	6.5	6.5	6.64	6.5	6.5	6.5	6.5	6.5	7.1	6.79	6.66	6.92	7	6.98
TGGT1_chrXI	4857080	0 - 0	T	-	GCAGGCCATCGGGCTCACCCCCACCTCCAGCGGAAGCTGGTTTCATGCTCTGAAGTAGAATTCGTGGTTCCATGCTTGTGCTGCATTGTTGAAGATGGCT	TGGT1_094140	hypothetical protein	AGA to GA	Deletion	reverse	protein coding	N	NO	4857071	4858408	NN Sum: 4, NN D: .64, HMM Prob: 1	HMM: MSITAVLVPALRLSAALVAAPIGLAL, NN: MSITAVLVPALRLSAALVAAPIGLAL	1.15.1.1 (Superoxide dismutase)	metal ion binding, superoxide dismutase activity	superoxide metabolic process	null	metal ion binding, superoxide dismutase activity	oxidation-reduction process, superoxide metabolic process	null	131.116	130.246	583.m00013	TGME49_116330	TGME49_316330	NA	10.82	10.9	10.49	10.89	10.95	10.36	11.07	10.89	10.49	10.42	10.46	10.45	10.01	10.08	10.1	9.98	9.88	10.02	9.94
TGGT1_chrXII	3207564	0 - 0	-	T	TACTTGTGCGCAGAGGACTCGACAGGCAGGATACGGAGTGTCAGGGTTTTTCGACCTTCGCAGCGCTCGAACAAAGCGGTAGAACATCTGGAGGAACAGA	TGGT1_025800	conserved hypothetical protein	GAA to GAA	Insertion	reverse	protein coding	N	NO	3207554	3211612	null	null	null	null	null	null	null	null	null	14.6149	13.952	50.m07134	TGME49_047200	TGME49_247195	NA	6.5	6.5	6.5	6.5	6.5	6.5	6.5	6.5	6.52	6.5	6.5	6.5	6.5	6.5	6.5	6.5	6.5	6.5	6.5
TGGT1_chrXII	4076080	0 - 0	T	-	GTCGGCAGGAAGGATTCGAGACTGAATGTCGGGTATGCCGGGGAGAAGGTTTCTGGTGGCGAGGCAGGTGCAGAGAAAGAGAAAGACGCAGGCAAATCGG	TGGT1_024240	conserved hypothetical protein	TTT to T-T	Deletion	forward	protein coding	N	NO	4074226	4077189	null	null	null	null	null	null	null	null	null	16.4075	15.4705	50.m03248	TGME49_048610	TGME49_248610	NA	6.5	6.5	6.5	7.24	7.16	7.54	6.84	7.52	7.29	7.57	7.41	8.03	6.5	6.5	6.5	6.5	6.5	6.5	6.5
TGGT1_chrXII	4076080	0 - 0	C	-	GTCGGCAGGAAGGATTCGAGACTGAATGTCGGGTATGCCGGGGAGAAGGTTTCTGGTGGCGAGGCAGGTGCAGAGAAAGAGAAAGACGCAGGCAAATCGG	TGGT1_024240	conserved hypothetical protein	TTT to T-T	Deletion	forward	protein coding	N	NO	4074226	4077189	null	null	null	null	null	null	null	null	null	16.4075	15.4705	50.m03248	TGME49_048610	TGME49_248610	NA	6.5	6.5	6.5	7.24	7.16	7.54	6.84	7.52	7.29	7.57	7.41	8.03	6.5	6.5	6.5	6.5	6.5	6.5	6.5
TGGT1_chrXII	5608115	0 - 0	-	T	AGCGGCCCAGGAGCAGAAAGCGGGTGCGCGTTTACCTGGCTTTCCAAAGGTTCACTCGAATTCGCTGCAGTCTCCAAGCTTGTCTTTGAATGGAGTCGGA	TGGT1_103100	conserved hypothetical protein	TTC to TTC	Insertion	forward	protein coding	N	NO	5597858	5608347	null	null	null	null	null	null	null	null	null	5.96199	3.53384	50.m03410	TGME49_051730	TGME49_251730	NA	6.5	6.5	6.5	6.5	6.5	6.5	6.5	6.5	6.5	6.5	6.5	6.5	6.5	6.5	6.5	6.5	6.5	6.5	6.5
TGGT1_chrXII	5608116	0 - 0	-	T	GCGGCCCAGGAGCAGAAAGCGGGTGCGCGTTTACCTGGCTTTCCAAAGGTTCACTCGAATTCGCTGCAGTCTCCAAGCTTGTCTTTGAATGGAGTCGGAG	TGGT1_103100	conserved hypothetical protein	TTC to TTC	Insertion	forward	protein coding	N	NO	5597858	5608347	null	null	null	null	null	null	null	null	null	5.96199	3.53384	50.m03410	TGME49_051730	TGME49_251730	NA	6.5	6.5	6.5	6.5	6.5	6.5	6.5	6.5	6.5	6.5	6.5	6.5	6.5	6.5	6.5	6.5	6.5	6.5	6.5
TGGT1_chrXII	5608117	0 - 0	-	C	CGGCCCAGGAGCAGAAAGCGGGTGCGCGTTTACCTGGCTTTCCAAAGGTTCACTCGAATTCGCTGCAGTCTCCAAGCTTGTCTTTGAATGGAGTCGGAGA	TGGT1_103100	conserved hypothetical protein	TTC to TTC	Insertion	forward	protein coding	N	NO	5597858	5608347	null	null	null	null	null	null	null	null	null	5.96199	3.53384	50.m03410	TGME49_051730	TGME49_251730	NA	6.5	6.5	6.5	6.5	6.5	6.5	6.5	6.5	6.5	6.5	6.5	6.5	6.5	6.5	6.5	6.5	6.5	6.5	6.5
TGGT1_chrXII	5608118	0 - 0	-	A	GGCCCAGGAGCAGAAAGCGGGTGCGCGTTTACCTGGCTTTCCAAAGGTTCACTCGAATTCGCTGCAGTCTCCAAGCTTGTCTTTGAATGGAGTCGGAGAG	TGGT1_103100	conserved hypothetical protein	ACT to ACT	Insertion	forward	protein coding	N	NO	5597858	5608347	null	null	null	null	null	null	null	null	null	5.96199	3.53384	50.m03410	TGME49_051730	TGME49_251730	NA	6.5	6.5	6.5	6.5	6.5	6.5	6.5	6.5	6.5	6.5	6.5	6.5	6.5	6.5	6.5	6.5	6.5	6.5	6.5
TGGT1_chrXII	5608119	0 - 0	-	C	GCCCAGGAGCAGAAAGCGGGTGCGCGTTTACCTGGCTTTCCAAAGGTTCACTCGAATTCGCTGCAGTCTCCAAGCTTGTCTTTGAATGGAGTCGGAGAGC	TGGT1_103100	conserved hypothetical protein	ACT to ACT	Insertion	forward	protein coding	N	NO	5597858	5608347	null	null	null	null	null	null	null	null	null	5.96199	3.53384	50.m03410	TGME49_051730	TGME49_251730	NA	6.5	6.5	6.5	6.5	6.5	6.5	6.5	6.5	6.5	6.5	6.5	6.5	6.5	6.5	6.5	6.5	6.5	6.5	6.5
TGGT1_chrXII	5608120	0 - 0	-	T	CCCAGGAGCAGAAAGCGGGTGCGCGTTTACCTGGCTTTCCAAAGGTTCACTCGAATTCGCTGCAGTCTCCAAGCTTGTCTTTGAATGGAGTCGGAGAGCC	TGGT1_103100	conserved hypothetical protein	ACT to ACT	Insertion	forward	protein coding	N	NO	5597858	5608347	null	null	null	null	null	null	null	null	null	5.96199	3.53384	50.m03410	TGME49_051730	TGME49_251730	NA	6.5	6.5	6.5	6.5	6.5	6.5	6.5	6.5	6.5	6.5	6.5	6.5	6.5	6.5	6.5	6.5	6.5	6.5	6.5
TGGT1_chrXII	6460846	0 - 0	T	-	CTTCCTGCCCGGCATGCGCCTCTCTTAGCTGTTGCGAAGAACGCATGTTTTCAGGAGCCAGACATCTTCGCGACTTTCAACAGTCGAAAGCTCGCCGTTC	TGGT1_104710	hypothetical protein	AAA to AA	Deletion	reverse	protein coding	N	NO	6460819	6462171	null	null	null	null	null	null	null	null	null	5.49229	3.13833	65.m02508	TGME49_077940	TGME49_277940	NA	6.5	6.5	6.5	6.5	6.5	6.5	6.5	6.5	6.5	6.5	6.5	6.5	6.5	6.5	6.5	6.5	6.5	6.5	6.5
TGGT1_chrII	30508	0 - 0	-	A	CCTCCTCTTCCTCCTTCCCTCTCTCCCTCATCTTCTCCCTCCTCCCTCCCATTCCCTCTCTCCCTCATCTTCTCCCTCCTCCCTCCCTTCCTTCTCTTCC	TGGT1_065020	zinc finger (CW-type) protein	ATG to ATG	Insertion	reverse	protein coding	N	NO	30485	37132	null	null	null	zinc ion binding	null	null	zinc ion binding	null	null	5.18732	5.396	41.m01279	TGME49_021200	TGME49_221200	NA	6.5	6.5	6.5	6.5	6.5	6.5	6.5	6.5	6.55	6.65	6.67	6.51	6.5	6.5	6.5	6.5	6.5	6.5	6.5
TGGT1_chrVI	1899699	0 - 0	C	-	TCAAGCCCTTCGGGCTTCGTGCCCATCAGGGCACTCATCTATACATGGACCTGACAGCTCAGAAGCATTTTTGAACAACGAGAGAACGAAATCACTCCCC	TGGT1_048210	hypothetical protein	CTG to -TG	Deletion	forward	protein coding	N	NO	1899053	1899721	NN Sum: 4, NN D: .56, HMM Prob: .97	HMM: MKNTLLSPVGFFTALAVLIECH, NN: MKNTLLSPVGFFTALAVLIECHLCDRCVAH	null	null	null	null	null	null	null	3.13828	0.540985	49.m03275	TGME49_042110	TGME49_242110	NA	6.54	7.74	10.14	8.48	8.37	8.82	6.5	6.5	6.98	6.5	6.5	6.5	7.75	7.45	7.68	7.76	6.5	6.5	6.62
TGGT1_chrVI	1899720	0 - 0	T	-	CCCATCAGGGCACTCATCTATACATGGACCTGACAGCTCAGAAGCATTTTTGAACAACGAGAGAACGAAATCACTCCCCACAGAGATGCATGGGCGACTG	TGGT1_048210	hypothetical protein	TGA to -GA	Deletion	forward	protein coding	N	NO	1899053	1899721	NN Sum: 4, NN D: .56, HMM Prob: .97	HMM: MKNTLLSPVGFFTALAVLIECH, NN: MKNTLLSPVGFFTALAVLIECHLCDRCVAH	null	null	null	null	null	null	null	3.13828	0.540985	49.m03275	TGME49_042110	TGME49_242110	NA	6.54	7.74	10.14	8.48	8.37	8.82	6.5	6.5	6.98	6.5	6.5	6.5	7.75	7.45	7.68	7.76	6.5	6.5	6.62
TGGT1_chrVI	1906097	0 - 0	C	-	CGTGCTGGCCCGGACTACAAGATGTTTCCCCGTGTCGCTTTATTCCCTGTCCTCACTTGCGATCTTTTTCTTGTCGGTAGGAGCCGTCTATCACGTGCTG	TGGT1_047990	protein kinase domain-containing protein, putative	TCC to T-C	Deletion	forward	protein coding	N	NO	1905029	1906846	NN Sum: 4, NN D: .7, HMM Prob: 1	HMM: MRRLLLSPVGFVIVLATLLECH, NN: MRRLLLSPVGFVIVLATLLECH	2.7.11.17 (Calcium/calmodulin-dependent protein kinase)	ATP binding, protein kinase activity	protein phosphorylation	null	ATP binding, protein kinase activity, protein serine/threonine kinase activity	protein phosphorylation	null	33.0534	54.4734	49.m05689	TGME49_042120	TGME49_242118	NA	6.7	7.11	7.47	8.51	9.08	7.71	6.5	6.5	6.5	8.05	7.88	7.89	7.88	7.58	7.89	7.93	7.19	7.22	7.29
TGGT1_chrVI	1906097	0 - 0	T	-	CGTGCTGGCCCGGACTACAAGATGTTTCCCCGTGTCGCTTTATTCCCTGTCCTCACTTGCGATCTTTTTCTTGTCGGTAGGAGCCGTCTATCACGTGCTG	TGGT1_047990	protein kinase domain-containing protein, putative	TCC to T-C	Deletion	forward	protein coding	N	NO	1905029	1906846	NN Sum: 4, NN D: .7, HMM Prob: 1	HMM: MRRLLLSPVGFVIVLATLLECH, NN: MRRLLLSPVGFVIVLATLLECH	2.7.11.17 (Calcium/calmodulin-dependent protein kinase)	ATP binding, protein kinase activity	protein phosphorylation	null	ATP binding, protein kinase activity, protein serine/threonine kinase activity	protein phosphorylation	null	33.0534	54.4734	49.m05689	TGME49_042120	TGME49_242118	NA	6.7	7.11	7.47	8.51	9.08	7.71	6.5	6.5	6.5	8.05	7.88	7.89	7.88	7.58	7.89	7.93	7.19	7.22	7.29
TGGT1_chrVI	78807	0 - 0	A	-	TGGAACCTGTGGGGATGAGATTCGCGAATTTCTCACTCGTAGACTGGGGAACTCCTCCGGTCCTGCTCGATCTTTCCATCCTTGTCTCTCTCGAAAGACG	TGGT1_052710	hypothetical protein	TTC to TC	Deletion	reverse	protein coding	N	NO	78330	81188	null	null	null	null	null	null	null	null	null	14.8796	83.4191	49.m00017	TGME49_038140	TGME49_238140	NA	6.97	6.9	6.5	6.5	6.5	6.98	6.5	6.5	7.09	6.5	6.5	6.5	6.83	6.58	6.75	6.92	7.42	7.35	7.44
TGGT1_chrVIIb	744406	0 - 0	-	C	TCAATCAGCTTTTCATTCGTGGTGTATTCAATTTTCTTCGATGAGATGCCCTTCTTTGCTGTAGAGCTGCAGTTCTTTCTCGAAGACAATGTCCGTAAAG	TGGT1_043280	myosin D, putative	AAG to AAG	Insertion	reverse	protein coding	N	NO	744383	748885	null	null	null	ATP binding, motor activity	null	myosin complex	ATP binding, motor activity	null	myosin complex	60.6359	62.456	55.m00020	TGME49_063180	TGME49_263180	NA	6.84	6.58	6.51	7.48	7.37	6.5	7.44	7.49	6.87	6.5	6.5	6.5	6.5	6.5	6.5	6.5	6.5	6.5	6.5
TGGT1_chrVIIa	3227076	0 - 0	-	A	CCATCAGTGGCCACATGACGCTGGTGACGACGAGGGACAGCACGCCCATAAGGAGGAGACGCGTCGCCATCCAGCGGTTGATGTTGTCCGCGAACAAGTC	TGGT1_018550	3',5'-cyclic nucleotide phosphodiesterase, putative	CTT to CTT	Insertion	reverse	protein coding	N	NO	3218148	3229162	null	null	3.1.4.17 (3',5'-cyclic-nucleotide phosphodiesterase)	3',5'-cyclic-nucleotide phosphodiesterase activity	signal transduction	null	catalytic activity	signal transduction	null	17.5294	15.5	20.m03727	TGME49_002540	TGME49_202540	NA	6.5	6.5	6.5	6.74	6.73	6.5	6.5	6.5	6.66	7.83	7.41	7.79	6.5	6.5	6.5	6.5	6.5	6.5	6.5
TGGT1_chrVIIa	3227077	0 - 0	-	G	CATCAGTGGCCACATGACGCTGGTGACGACGAGGGACAGCACGCCCATAAGGAGGAGACGCGTCGCCATCCAGCGGTTGATGTTGTCCGCGAACAAGTCC	TGGT1_018550	3',5'-cyclic nucleotide phosphodiesterase, putative	CTT to CTT	Insertion	reverse	protein coding	N	NO	3218148	3229162	null	null	3.1.4.17 (3',5'-cyclic-nucleotide phosphodiesterase)	3',5'-cyclic-nucleotide phosphodiesterase activity	signal transduction	null	catalytic activity	signal transduction	null	17.5294	15.5	20.m03727	TGME49_002540	TGME49_202540	NA	6.5	6.5	6.5	6.74	6.73	6.5	6.5	6.5	6.66	7.83	7.41	7.79	6.5	6.5	6.5	6.5	6.5	6.5	6.5
TGGT1_chrVIIa	3227078	0 - 0	-	G	ATCAGTGGCCACATGACGCTGGTGACGACGAGGGACAGCACGCCCATAAGGAGGAGACGCGTCGCCATCCAGCGGTTGATGTTGTCCGCGAACAAGTCCT	TGGT1_018550	3',5'-cyclic nucleotide phosphodiesterase, putative	CTC to CTC	Insertion	reverse	protein coding	N	NO	3218148	3229162	null	null	3.1.4.17 (3',5'-cyclic-nucleotide phosphodiesterase)	3',5'-cyclic-nucleotide phosphodiesterase activity	signal transduction	null	catalytic activity	signal transduction	null	17.5294	15.5	20.m03727	TGME49_002540	TGME49_202540	NA	6.5	6.5	6.5	6.74	6.73	6.5	6.5	6.5	6.66	7.83	7.41	7.79	6.5	6.5	6.5	6.5	6.5	6.5	6.5
TGGT1_chrVIIa	3529899	0 - 0	G	-	TGGAGGACGAAGCGACAGAGGCTGCAGCGCGCGCTCTTCTGAACGAAGAAGAAACGCGGACCAGGTTCTCGAGAAATTCCGCGACAGACGCGAGACGCGC	TGGT1_018940	conserved hypothetical protein	AAG to AA-	Deletion	forward	protein coding	N	NO	3529408	3535298	NN Sum: 2, NN D: .59, HMM Prob: 1	HMM: MRSNFSFFSSSWALVFLACRLPLALFLSLALCHSFFSSLFSCLFFYPSLSFYALAL, NN: MRSNFSFFSSSWALVFLACRLPLALFLSLALCH	null	null	null	null	null	null	null	3.07466	3.24517	20.m03699	TGME49_002180	TGME49_202180	NA	9.38	10.08	10.51	9.14	9.47	9.36	6.5	6.94	7.56	8.42	8.79	8.38	10.35	10.18	10.35	10.46	10.34	10.28	10.4
TGGT1_chrVIIa	3636705	0 - 0	G	-	ACCTGTCGCGATGCGAGTCTCCCAAAGCAGAAGCAGGAGGAGACGAAGACGCGAGACTGGGCTGGAGAGCCCGCACGTACGCCGTCGCTGTCGAAAATAG	TGGT1_019160	hypothetical protein	GCG to GG	Deletion	reverse	protein coding	N	NO	3636372	3643658	null	null	null	null	null	null	null	null	null	0.929638	0.561911	20.m03691	TGME49_002060	TGME49_202060	NA	6.5	6.5	6.5	6.5	6.5	6.5	6.5	6.5	6.5	6.5	6.5	6.5	6.5	6.5	6.5	6.5	6.5	6.5	6.5
scf_1107000998904	17193	0 - 0	C	-	AATGTCTTCCGCCCCAACAGCCTCTGCGTACCTCCTGACCTTCAGACATGCACTAACATGTCCAGAGATATTCACATCGCTTGCACTTCTCACACAGTCT	TGGT1_004640	hypothetical protein	GCA to G-A	Deletion	forward	protein coding	N	NO	16476	17307	null	null	null	null	null	null	null	null	null	0	0	-	-	-	NA	-	-	-	-	-	-	-	-	-	-	-	-	-	-	-	-	-	-	-
scf_1107000998904	17205	0 - 0	C	-	CCCAACAGCCTCTGCGTACCTCCTGACCTTCAGACATGCACTAACATGTCCAGAGATATTCACATCGCTTGCACTTCTCACACAGTCTTCCGCCGAAAAG	TGGT1_004640	hypothetical protein	CCA to C-A	Deletion	forward	protein coding	N	NO	16476	17307	null	null	null	null	null	null	null	null	null	0	0	-	-	-	NA	-	-	-	-	-	-	-	-	-	-	-	-	-	-	-	-	-	-	-
scf_1107000998904	17210	0 - 0	A	-	CAGCCTCTGCGTACCTCCTGACCTTCAGACATGCACTAACATGTCCAGAGATATTCACATCGCTTGCACTTCTCACACAGTCTTCCGCCGAAAAGGCGCT	TGGT1_004640	hypothetical protein	ATA to -TA	Deletion	forward	protein coding	N	NO	16476	17307	null	null	null	null	null	null	null	null	null	0	0	-	-	-	NA	-	-	-	-	-	-	-	-	-	-	-	-	-	-	-	-	-	-	-
scf_1107000998904	17216	0 - 0	A	-	CTGCGTACCTCCTGACCTTCAGACATGCACTAACATGTCCAGAGATATTCACATCGCTTGCACTTCTCACACAGTCTTCCGCCGAAAAGGCGCTCACAAC	TGGT1_004640	hypothetical protein	ACA to -CA	Deletion	forward	protein coding	N	NO	16476	17307	null	null	null	null	null	null	null	null	null	0	0	-	-	-	NA	-	-	-	-	-	-	-	-	-	-	-	-	-	-	-	-	-	-	-
scf_1107000998904	17222	0 - 0	C	-	ACCTCCTGACCTTCAGACATGCACTAACATGTCCAGAGATATTCACATCGCTTGCACTTCTCACACAGTCTTCCGCCGAAAAGGCGCTCACAACCTCTGA	TGGT1_004640	hypothetical protein	CTT to -TT	Deletion	forward	protein coding	N	NO	16476	17307	null	null	null	null	null	null	null	null	null	0	0	-	-	-	NA	-	-	-	-	-	-	-	-	-	-	-	-	-	-	-	-	-	-	-
scf_1107000998904	17293	0 - 0	-	C	CCGCCGAAAAGGCGCTCACAACCTCTGAATACTCAAGCCGCTTCATTGCCCTACTCAACCAGTGACACGATAGCGCACCTCGCCCCTTATCTCTCCTCGC	TGGT1_004640	hypothetical protein	CCC to CCC	Insertion	forward	protein coding	N	NO	16476	17307	null	null	null	null	null	null	null	null	null	0	0	-	-	-	NA	-	-	-	-	-	-	-	-	-	-	-	-	-	-	-	-	-	-	-
SNPs between RH-ERP and GT1 in predicted genes outside coding regions																													SNPs between RH-ERP and GT1 in predicted genes outside coding regions
Chromosome	Position	Coverage(total - trimmed)	GT1_ref	RH_SNP	Context	Gene	Product Description	Codon Change	AA change	Gene Strand	Gene Type	Conserved in amino acid change?	Possible duplications/repetitive stretches	Genomic location start	Genomic location stop	[SignalP Scores]	[SignalP Peptide]	[EC Numbers]	[Annotated GO Function]	[Annotated GO Process]	[Annotated GO Component]	[Predicted GO Function]	[Predicted GO Process]	[Predicted GO Component]	GT1	RH-ERP	ToxoDB version 4 ID	ToxoDB version 7 ME49 ID	ToxoDB version 8 ME49 ID	5' or 3' SNP/indel present in UTR	RH-ERP_Yang_1	RH-JSR_Yang_1	GT1_Yang_1	GT1_Khan_1	GT1_Khan_2	GT1_Khan_3	RH-ERP_Khan_1	RH-ERP_Khan_2	RH-ERP_Khan_3	RH-JSR_Khan_1	RH-JSR_Khan_2	RH-JSR_Khan_3	GT1_Davis_1	GT1_Davis_2	GT1_Davis_3	GT1_Davis_4	RH-ERP_Davis_1	RH-ERP_Davis_2	RH-ERP_Davis_3
TGGT1_chrIa	1355229	17 - 16	T	G	CAGGGAAAGAAGCACGAGTACACGAAAGGCAGCGAAAACGCGGGGGAGGGTGAGGGGAGGGGGGGAAAGGCAAGGATTCTCGACAGAGCAGGTCAATTTC	TGGT1_075390	importin beta-1, putative	none	none	reverse	protein coding	NA	NO	1351219	1364050	null	null	null	null	null	null	binding, protein binding	null	null	32.0359	24.4758	83.m01307	TGME49_095040	TGME49_295040	NA	6.5	6.5	6.5	7.88	8.42	8.75	8.46	8.2	8.83	8.59	8.32	8.22	6.5	6.5	6.5	6.5	6.5	6.5	6.5
TGGT1_chrIa	1390315	48 - 45	G	A	CAGAGCATCTGCCGCGATGTTCGAGTCCACCTCGTGGAGAAGCAGAAAAGGAAGAACATAGGAGGAAAAAGGAGAGACCAGCAGCGAGAGAAACCAGAGG	TGGT1_075430	ATP-dependent helicase, putative	none	none	reverse	protein coding	NA	NO	1378546	1390636	null	null	null	ATP binding, helicase activity, nucleic acid binding	null	null	ATP binding, ATP-dependent helicase activity, helicase activity, nucleic acid binding	null	null	5.20229	3.91949	83.m01309	TGME49_095070	TGME49_295070	NA	7.36	7.36	7.34	6.5	6.51	7.04	6.59	6.77	6.8	6.5	6.5	6.5	6.6	7.42	7.28	6.97	7.15	7.21	7.5
TGGT1_chrIa	1414857	137 - 121	C	T	ACAGACGCACAGCTGCCTCAAAGAGGACAACAGGGGTCTCACTTAGGTTTCGCCTTGCTGACACTTCGGTCGCTGGCCAAGAGATGGCAATTGTCTTAGG	TGGT1_075470	rhoptry antigen ROP8, putative	none	none	reverse	protein coding	NA	YES	1412837	1416429	null	null	null	null	null	null	ATP binding, protein kinase activity	protein phosphorylation	null	670.372	891.599	83.m02145	TGME49_095110	TGME49_295110	NA	11.04	11.26	11.36	12.46	12.58	11.4	11.01	11.38	7.63	12.15	12.12	12.13	11.79	11.71	11.91	11.77	11.2	11.02	11.15
TGGT1_chrIa	1414874	136 - 119	G	C	TCAAAGAGGACAACAGGGGTCTCACTTAGGTTTCGCCTTGCTGACACTTCGGTCGCTGGCCAAGAGATGGCAATTGTCTTAGGCTTCCCCAGAAGCAACT	TGGT1_075470	rhoptry antigen ROP8, putative	none	none	reverse	protein coding	NA	YES	1412837	1416429	null	null	null	null	null	null	ATP binding, protein kinase activity	protein phosphorylation	null	670.372	891.599	83.m02145	TGME49_095110	TGME49_295110	NA	11.04	11.26	11.36	12.46	12.58	11.4	11.01	11.38	7.63	12.15	12.12	12.13	11.79	11.71	11.91	11.77	11.2	11.02	11.15
TGGT1_chrIa	1415288	140 - 132	A	C	AACACATTTGAACGATGTGACCAAAATGATCCACAAAAACACGATTGTTTAGTCACATGAAACCTCAGCAAATTCAGGCGCCAGGACGGCCTCCCTTCAA	TGGT1_075470	rhoptry antigen ROP8, putative	none	none	reverse	protein coding	NA	YES	1412837	1416429	null	null	null	null	null	null	ATP binding, protein kinase activity	protein phosphorylation	null	670.372	891.599	83.m02145	TGME49_095110	TGME49_295110	NA	11.04	11.26	11.36	12.46	12.58	11.4	11.01	11.38	7.63	12.15	12.12	12.13	11.79	11.71	11.91	11.77	11.2	11.02	11.15
TGGT1_chrIa	316135	54 - 51	A	C	TCTTTATTTGGCGGGCACATCGGATTCTGTGCACTGAAATAGAACGCATCACATTTTTGACTAGTCTGCTATTTTGTGATGTCCCTAATGCACAATTTTC	TGGT1_073790	conserved hypothetical protein	none	none	forward	protein coding	NA	NO	315788	318116	null	null	null	null	null	null	null	transmembrane transport	integral to membrane	14.4566	0.292622	83.m01210	TGME49_093420	TGME49_293420	TGGT1_073790	6.5	6.5	8.81	8.85	8.58	7.39	6.5	6.5	6.5	6.5	6.5	6.5	8.73	8.71	9.06	8.92	6.5	6.5	6.5
TGGT1_chrIa	473833	56 - 50	G	A	ACAGGCTACAAGATCGCATTTTTAGTGGCCTGGCACCTGTTCAGTAACCGGATAAACGCGTCTTTTACTGCGTCTGCACGTGGGGGGTACCACGTGACGT	TGGT1_074020	conserved hypothetical protein	none	none	reverse	protein coding	NA	NO	471189	478508	null	null	null	null	null	null	zinc ion binding	null	intracellular	33.3931	24.4745	83.m01228	TGME49_093630	TGME49_293630	NA	6.52	6.8	6.67	9.1	9.11	9.68	9.21	9.16	9.61	8.92	8.91	8.77	6.5	6.5	6.5	6.55	6.5	6.5	6.67
TGGT1_chrIa	560825	48 - 47	C	T	CTACAGCGTAGTGCGACACGACACGGGTTGTATGCATTTGGGTTGCAAGGCACGCCTGACCACAAACATTAGGTACGGTGAGGTGCAAGTGCTTTGAGCG	TGGT1_074150	NBP2B protein, putative	none	none	forward	protein coding	NA	NO	556623	562962	NN Sum: 3, NN D: .56, HMM Prob: .92	HMM: MCPRVSVDAVTVLGTALLLCLEGTRLS, NN: MCPRVSVDAVTVLGTALLLCLEGTRLS	3.2.1.14 (Chitinase)	chitinase activity	cell wall macromolecule catabolic process, chitin catabolic process	null	chitinase activity	cell wall macromolecule catabolic process, chitin catabolic process	null	48.995	52.2896	83.m01237	TGME49_093770	TGME49_293770	NA	8.49	8.11	7.79	9.67	9.6	9.46	10.12	10.02	10.42	9.73	10.1	9.8	7.52	7.13	7.61	7.2	7.28	7.69	7.71
TGGT1_chrIa	846132	28 - 25	C	T	CCCGGCGCGAGCCACGCAGACGCCTCAAGAACGAAACTGCTCTCTGGAACCGCAGCTTTTGAGCTGGGTTTTCCCCTGCGAGCGCGAGTCTCGCCGCTCC	TGGT1_074650	DEAD/DEAH box helicase, putative	none	none	reverse	protein coding	NA	NO	822803	846835	null	null	null	ATP binding, ATP-dependent helicase activity, helicase activity, nucleic acid binding	null	null	ATP binding, ATP-dependent helicase activity, helicase activity, nucleic acid binding	null	null	17.6219	9.87034	83.m01262	TGME49_094350	TGME49_294350	NA	7.77	7.99	8.35	7.54	7.59	7.81	7.47	7.86	8.07	8.22	8.15	7.97	7.44	7.89	7.09	7.42	7.84	7.98	7.79
TGGT1_chrVIII	1030158	38 - 36	G	T	TATGAATGTATATGTGCGGATGTATATAATATGCCGTGCTTCTGTGTGTTGGGCTTGCCTTCTCGAGACGTTCGGTCTTCCGCCGTGAGGAGGCGCTGCG	TGGT1_117010	dynein heavy chain, putative	none	none	reverse	protein coding	NA	NO	1005406	1047302	null	null	null	ATP binding, ATPase activity, microtubule motor activity	microtubule-based movement	dynein complex	ATP binding, ATPase activity, microtubule motor activity, nucleoside-triphosphatase activity, nucleotide binding	microtubule-based movement	dynein complex	2.31537	0.379176	44.m02617	TGME49_030830	TGME49_230830	NA	6.5	6.5	6.5	6.5	6.5	6.81	6.5	6.5	6.5	6.5	6.5	6.5	6.5	6.5	6.5	6.5	6.5	6.5	6.5
TGGT1_chrVIII	1453766	32 - 31	G	T	TGTGTAGACGCACACACATCCATACACTCAAAAGCGTATATATATATATAGAGAGAGAGAGAGAGATAGAAAGAAAGATACAGCTTCCGAGCTAGGGCAT	TGGT1_116090	translational activator, putative	none	none	reverse	protein coding	NA	NO	1453602	1470461	null	null	null	null	null	null	binding, protein binding	null	null	8.91918	5.55471	44.m02663	TGME49_031480	TGME49_231480	TGGT1_116090	7.86	7.85	7.69	7.59	7.66	7.77	7.88	8	8.21	8.15	8.18	7.73	7.25	7.6	7.08	7.14	7.51	7.56	7.61
TGGT1_chrVIII	1971823	64 - 62	G	C	GTCTAAAGAGTTGAACAGTGTGGAACGCAAATGTGTGCCAGCTCAGAGACGTGATCGATGGAAGGTTGGCCTGACGTCCAAGTTCTGTTCCAACTCTGTA	TGGT1_115390	peroxisomal catalase, putative	none	none	reverse	protein coding	NA	NO	1970474	1979383	null	null	1.11.1.6 (Catalase)	catalase activity	response to oxidative stress	null	catalase activity, heme binding	oxidation-reduction process, response to oxidative stress	null	193.348	244.588	44.m00005	TGME49_032250	TGME49_232250	NA	10.33	10.02	9.63	11.43	11.35	11.47	11.61	11.5	11.74	11.21	11.19	11.23	9.02	8.75	9	8.94	9.04	9.1	9.21
TGGT1_chrVIII	2097761	42 - 41	A	G	CAGCAAACCGAACTGCACTCTGCCACATCATACTATATATATTTATAATTATATATATCTACTTATACATATATCTACTTATATATGTATCTACTTATAT	TGGT1_115180	NBP2B protein, putative	none	none	forward	protein coding	NA	NO	2091861	2098820	null	null	null	null	null	null	null	null	null	236.637	268.31	44.m00047	TGME49_032440	TGME49_232440	NA	9.24	9.41	9.51	9.97	9.93	10.15	9.46	9.76	9.62	9.66	9.66	10.03	8.32	8.92	8.64	8.79	9.28	9.29	9.32
TGGT1_chrVIII	2232633	38 - 31	T	C	GTGGCAAATCGCCACAATGCAAACAGTTCATGCTGTGATAGAACGTGCCTTTTCGGTGCTGGGTGCTCCACCGCCCCTGTAGAGACTTGTACCTAGTGCA	TGGT1_114820	conserved hypothetical protein	none	none	reverse	protein coding	NA	NO	2231487	2232922	null	null	null	null	null	null	null	null	null	0	0.781692	-	TGME49_032700	TGME49_232700	NA	-	-	-	-	-	-	-	-	-	-	-	-	-	-	-	-	-	-	-
TGGT1_chrVIII	2232710	42 - 38	T	C	TGTAGAGACTTGTACCTAGTGCACAAGAAACGCCGCCACAGTCCTGTAGTTGTTTGAGGGTCAATGAAATAACAATGTAAATTCACATGGTCGCTCAGAT	TGGT1_114820	conserved hypothetical protein	none	none	reverse	protein coding	NA	NO	2231487	2232922	null	null	null	null	null	null	null	null	null	0	0.781692	-	TGME49_032701	TGME49_232701	NA	-	-	-	-	-	-	-	-	-	-	-	-	-	-	-	-	-	-	-
TGGT1_chrVIII	2232713	41 - 39	T	C	AGAGACTTGTACCTAGTGCACAAGAAACGCCGCCACAGTCCTGTAGTTGTTTGAGGGTCAATGAAATAACAATGTAAATTCACATGGTCGCTCAGATATG	TGGT1_114820	conserved hypothetical protein	none	none	reverse	protein coding	NA	NO	2231487	2232922	null	null	null	null	null	null	null	null	null	0	0.781692	-	TGME49_032702	TGME49_232702	NA	-	-	-	-	-	-	-	-	-	-	-	-	-	-	-	-	-	-	-
TGGT1_chrVIII	247538	43 - 39	T	A	CTGCAAATCCACTGCCTGAAATTCTCTCGCTCTGAACGGGACAAAAAAATTGCTGGGCAGACCGTCGCTTTTCTGCCACGGACAACTTGGCGTAAAAACG	TGGT1_118250	cytochrome C, putative	none	none	reverse	protein coding	NA	NO	246680	248377	null	null	null	electron carrier activity, heme binding, iron ion binding	null	null	electron carrier activity, heme binding, iron ion binding	null	null	95.6136	179.38	44.m00011	TGME49_029420	TGME49_229420	NA	9.88	9.91	10	10.69	10.67	9.77	9.97	10.22	9.26	9.76	9.4	9.73	9.62	9.29	9.55	9.66	9.75	9.72	9.72
TGGT1_chrVIII	2769914	10 - 10	T	G	TACATATATATATGCATATATATATACATATATATACATATATATATATATAGAGAGAGAGAACGATGGGTAAGGAGAGACATGTATGCATCTCTGTAGC	TGGT1_113680	conserved hypothetical protein	none	none	reverse	protein coding	NA	POSSIBLE	2769413	2774167	null	null	null	null	null	null	null	null	null	15.9137	12.5336	44.m00058	TGME49_033760	TGME49_233760	NA	6.5	6.5	6.5	6.5	6.5	6.5	6.5	6.5	6.5	6.5	6.5	6.5	6.5	6.5	6.5	6.5	6.5	6.5	6.5
TGGT1_chrVIII	2787045	11 - 11	C	G	AAAAACGCCAGAAGGTGCAGGAAGGAGAAGAGGTAGGCGATGCAGAAGCACGCGAAAGGTGGGGAAGGAATACGAGGAGAGTCGGGANNNNNNNNNNNNN	TGGT1_113570	calcium dependent ATPase, putative	none	none	reverse	protein coding	NA	YES	2778942	2795083	null	null	3.6.3.8 (Calcium-transporting ATPase)	ATP binding, ATPase activity, coupled to transmembrane movement of ions, phosphorylative mechanism, catalytic activity, hydrolase activity, acting on acid anhydrides, catalyzing transmembrane movement of substances	cation transport, metabolic process	membrane	ATP binding, metal ion binding, nucleotide binding	cation transport	membrane	0.184542	0.100868	44.m02812	TGME49_033770	TGME49_233770	NA	6.5	6.5	6.5	6.5	6.5	7.54	6.5	6.5	6.5	6.5	6.5	6.5	6.5	6.5	6.5	6.5	6.5	6.5	6.5
TGGT1_chrVIII	2787197	9 - 6	G	A	NNNNNNNNNNNNNNNNNNNNNNNNNNNNNNNNNNNAGAGAGAGAGACGAGGGAGACGAGAGAGAAGAGAGAGACGAGAGAGAAGAGAGAGAAGAGAGAGA	TGGT1_113570	calcium dependent ATPase, putative	none	none	reverse	protein coding	NA	YES	2778942	2795083	null	null	3.6.3.8 (Calcium-transporting ATPase)	ATP binding, ATPase activity, coupled to transmembrane movement of ions, phosphorylative mechanism, catalytic activity, hydrolase activity, acting on acid anhydrides, catalyzing transmembrane movement of substances	cation transport, metabolic process	membrane	ATP binding, metal ion binding, nucleotide binding	cation transport	membrane	0.184542	0.100868	44.m02812	TGME49_033770	TGME49_233770	NA	6.5	6.5	6.5	6.5	6.5	7.54	6.5	6.5	6.5	6.5	6.5	6.5	6.5	6.5	6.5	6.5	6.5	6.5	6.5
TGGT1_chrVIII	2787202	15 - 10	C	A	NNNNNNNNNNNNNNNNNNNNNNNNNNNNNNAGAGAGAGAGACGAGGGAGACGAGAGAGAAGAGAGAGACGAGAGAGAAGAGAGAGAAGAGAGAGACGAGA	TGGT1_113570	calcium dependent ATPase, putative	none	none	reverse	protein coding	NA	YES	2778942	2795083	null	null	3.6.3.8 (Calcium-transporting ATPase)	ATP binding, ATPase activity, coupled to transmembrane movement of ions, phosphorylative mechanism, catalytic activity, hydrolase activity, acting on acid anhydrides, catalyzing transmembrane movement of substances	cation transport, metabolic process	membrane	ATP binding, metal ion binding, nucleotide binding	cation transport	membrane	0.184542	0.100868	44.m02812	TGME49_033770	TGME49_233770	NA	6.5	6.5	6.5	6.5	6.5	7.54	6.5	6.5	6.5	6.5	6.5	6.5	6.5	6.5	6.5	6.5	6.5	6.5	6.5
TGGT1_chrVIII	2787258	22 - 16	C	A	AGAAGAGAGAGACGAGAGAGAAGAGAGAGAAGAGAGAGACGAGAGAGAAGCGAGAGACGAGAGAGAAGAGAGAGACGAGAGAGAGAGAGAAGAGACGAGA	TGGT1_113570	calcium dependent ATPase, putative	none	none	reverse	protein coding	NA	YES	2778942	2795083	null	null	3.6.3.8 (Calcium-transporting ATPase)	ATP binding, ATPase activity, coupled to transmembrane movement of ions, phosphorylative mechanism, catalytic activity, hydrolase activity, acting on acid anhydrides, catalyzing transmembrane movement of substances	cation transport, metabolic process	membrane	ATP binding, metal ion binding, nucleotide binding	cation transport	membrane	0.184542	0.100868	44.m02812	TGME49_033770	TGME49_233770	NA	6.5	6.5	6.5	6.5	6.5	7.54	6.5	6.5	6.5	6.5	6.5	6.5	6.5	6.5	6.5	6.5	6.5	6.5	6.5
TGGT1_chrVIII	2787265	16 - 12	C	A	AGAGACGAGAGAGAAGAGAGAGAAGAGAGAGACGAGAGAGAAGCGAGAGACGAGAGAGAAGAGAGAGACGAGAGAGAGAGAGAAGAGACGAGAGAGAAGA	TGGT1_113570	calcium dependent ATPase, putative	none	none	reverse	protein coding	NA	YES	2778942	2795083	null	null	3.6.3.8 (Calcium-transporting ATPase)	ATP binding, ATPase activity, coupled to transmembrane movement of ions, phosphorylative mechanism, catalytic activity, hydrolase activity, acting on acid anhydrides, catalyzing transmembrane movement of substances	cation transport, metabolic process	membrane	ATP binding, metal ion binding, nucleotide binding	cation transport	membrane	0.184542	0.100868	44.m02812	TGME49_033770	TGME49_233770	NA	6.5	6.5	6.5	6.5	6.5	7.54	6.5	6.5	6.5	6.5	6.5	6.5	6.5	6.5	6.5	6.5	6.5	6.5	6.5
TGGT1_chrVIII	281466	30 - 26	C	A	TCAAACGTATATCTACGCCTATGCATTTATATACAACTCTCTCTCTCTCTCTATATATATATATATATAAATGTATATCCTTCTACATACGTATGTATGA	TGGT1_118210	helicase, putative	none	none	forward	protein coding	NA	NO	273865	282085	null	null	2.7.11.1 (Non-specific serine/threonine protein kinase)	ATP binding, DNA binding, helicase activity, nucleic acid binding	null	null	ATP binding, DNA binding, helicase activity, nucleic acid binding	null	null	8.23615	6.39676	44.m02545	TGME49_029460	TGME49_229460	NA	6.5	6.5	6.5	6.5	6.5	6.5	6.66	6.68	6.5	6.95	6.93	6.94	6.5	6.5	6.5	6.5	6.5	6.5	6.5
TGGT1_chrVIII	2982796	42 - 41	A	G	TGTTGCCCTAGTTCTTGGTGTATCTGCATGCAGGGGCCCGTGAGGTTGCCAGCATCTGTTTCCTTTTGTATGATGCACTAGAGACAACAGGATACGAAGA	TGGT1_113330	conserved hypothetical protein	none	none	forward	protein coding	NA	NO	2979221	2985079	null	null	null	null	null	null	null	null	null	11.5309	12.9183	59.m00060	TGME49_074150	TGME49_274150	NA	6.5	6.5	6.5	6.6	6.5	6.61	7.14	7.42	7.22	6.5	6.5	6.5	6.5	6.5	6.5	6.5	6.5	6.5	6.5
TGGT1_chrVIII	2988481	59 - 57	A	G	GAGGACGAGGAAAAACGGACGAAGGCGTATCCTACAAATGAAAGGAAAAGAAAGGGAAAGAGACTTGCCGTCGGCATGATGTACAACTTCCGACACAGCT	TGGT1_113320	RNA recognition motif-containing protein, putative	none	none	reverse	protein coding	NA	NO	2987601	2990517	null	null	null	nucleic acid binding	null	null	nucleic acid binding, protein binding, zinc ion binding	null	null	0.0649768	0	59.m03727	TGME49_074140	TGME49_274140	NA	6.5	6.5	6.5	6.5	6.5	6.5	6.5	6.5	6.5	6.5	6.5	6.5	6.5	6.5	6.5	6.5	6.5	6.5	6.5
TGGT1_chrVIII	3196127	52 - 50	A	G	ATCGGGATGTCCACATTTCGTCGTCTCTGTTGCTCATTCGATTTACAACGAAAATCAATGCAGGTCTCCTCAGCAGCGGCAGAGAAAAAAACAACGCGTG	TGGT1_112980	conserved hypothetical protein	none	none	reverse	protein coding	NA	NO	3190587	3196494	null	null	null	null	null	null	null	null	null	6.46011	4.409	-	TGME49_073890	TGME49_273885	NA	-	-	-	-	-	-	-	-	-	-	-	-	-	-	-	-	-	-	-
TGGT1_chrVIII	3202469	19 - 19	G	T	TTAGGCTTGTACACATCTATGCACTGCATACACATATATATATATATATAGAGAGAGAGAGATATGTATATATATTTGTACAGGTTTGTATCTATGTGTA	TGGT1_112960	chromatin remodelling complex protein SNF2L, putative	none	none	forward	protein coding	NA	NO	3201725	3216149	null	null	2.7.11.1 (Non-specific serine/threonine protein kinase)	ATP binding, DNA binding, helicase activity, hydrolase activity, nucleic acid binding	null	null	ATP binding, DNA binding, helicase activity, nucleic acid binding, protein binding	null	null	16.8009	14.2089	59.m00063	TGME49_073870	TGME49_273870	NA	8.64	8.47	7.93	8.17	8.12	8.24	8.54	8.53	8.4	8.94	9.09	8.9	7.13	6.98	6.5	6.5	6.78	7.11	6.95
TGGT1_chrVIII	3205097	48 - 43	T	A	CTCTTCCCCGCTGGATGCACTTGTCTGCAAATACTTGTAAAACAAAGCGCTTGTGCGTGTGTATGTGTGTGTGTACGGACCCCTACAAGTTACAAGTCTG	TGGT1_112960	chromatin remodelling complex protein SNF2L, putative	none	none	forward	protein coding	NA	NO	3201725	3216149	null	null	2.7.11.1 (Non-specific serine/threonine protein kinase)	ATP binding, DNA binding, helicase activity, hydrolase activity, nucleic acid binding	null	null	ATP binding, DNA binding, helicase activity, nucleic acid binding, protein binding	null	null	16.8009	14.2089	59.m00063	TGME49_073870	TGME49_273870	NA	8.64	8.47	7.93	8.17	8.12	8.24	8.54	8.53	8.4	8.94	9.09	8.9	7.13	6.98	6.5	6.5	6.78	7.11	6.95
TGGT1_chrVIII	3366291	54 - 48	A	T	ACGGCGAAAGGAGAACCGCGCCCAGACGAAGGCGAGAGACAGGGGAGTTCAGGGAGTCCCCGGCGACCGGAAGAAGATGGAGCAGCCACATTCGCTGCCA	TGGT1_112670	hypothetical protein	none	none	reverse	protein coding	NA	NO	3365436	3366477	null	null	null	null	null	null	null	null	null	3.02202	1.55509	-	TGME49_073890	-	NA	-	-	-	-	-	-	-	-	-	-	-	-	-	-	-	-	-	-	-
TGGT1_chrVIII	3863076	43 - 39	A	G	GTGGTTTCCGGGTACGACTCTGAACATGATAGGTAGAGACGAGTCTACACAAATAAAGGTTTCTAGACATTGTATGTATCGATGAAAAGAGCATTCGTAT	TGGT1_111880	conserved hypothetical protein	none	none	forward	protein coding	NA	NO	3860647	3866328	null	null	null	null	null	null	null	null	null	0	0.0221905	-	TGME49_072590	TGME49_272590	NA	-	-	-	-	-	-	-	-	-	-	-	-	-	-	-	-	-	-	-
TGGT1_chrVIII	4136644	61 - 55	C	A	TGAACGGTTAGGCTACCAGTCTTGCCGGTTTGGATGAGGTCGGCCTGACCCGTTTGCGGTACATTAGTTATATCGGTGCCCTTGTGTGTTCCGCCTTGTA	TGGT1_111420	conserved hypothetical protein	none	none	reverse	protein coding	NA	NO	4134460	4138689	null	null	2.1.1.52 (Transferred entry: 2.1.1.171, 2.1.1.172, 2.1.1.173 and 2.1.1.174)	null	null	null	methyltransferase activity	rRNA methylation	null	4.36825	5.53529	59.m06073	TGME49_072210	TGME49_272210	NA	6.5	6.5	6.5	6.5	6.5	6.5	6.5	6.5	6.5	6.5	6.5	6.5	6.5	6.5	6.5	6.5	6.5	6.5	6.5
TGGT1_chrVIII	4858504	43 - 36	C	T	GTCAAAAGACCCAAGTCACAGGAACGCAAAACGGAAGAGAGCCATTCACACTCGAGCCAAGTCTCGCGGCCAAACATCGCAGATCACCAAAAAGACACTG	TGGT1_109780	conserved hypothetical protein	none	none	reverse	protein coding	NA	NO	4851602	4872149	NN Sum: 1, NN D: .12, HMM Prob: .77	HMM: MRPAASAPALPPDALSPAFLSPPTFSKLNRVFTAPAFLAAPPTDGA, NN: MRPAASAPALPPDALSPAFLSPPTFSKLNRVFTAPAFLAAP	null	null	null	null	null	null	null	7.7337	5.45811	59.m03545	TGME49_070930	TGME49_270930	NA	6.5	6.5	6.5	6.74	6.63	6.67	7.31	7.2	6.99	7.78	7.84	7.66	6.5	6.5	6.5	6.5	6.5	6.5	6.5
TGGT1_chrVIII	487767	41 - 39	C	T	AGATTCCAGAGCAACTCTCCTGGGGAGAGGAACTTTTTCGACTCTGCTCTCTTCTCCCGCGTTTGTCCAGTTCGCCTTTCCTTGTTCTCTTCATATGTCG	TGGT1_117930	26S protease regulatory subunit 6B, putative	none	none	forward	protein coding	NA	NO	484116	491236	null	null	3.6.4.3 (Microtubule-severing ATPase)	ATP binding, ATPase activity	null	null	ATP binding, hydrolase activity, nucleoside-triphosphatase activity, nucleotide binding	protein catabolic process	cytoplasm	106.497	92.4738	44.m00017	TGME49_029950	TGME49_229950	NA	10.25	10.35	10.57	9.41	9.48	9.25	9.16	9.3	8.95	9.58	9.3	9.47	10.41	10.62	10.41	10.49	10.76	10.98	10.92
TGGT1_chrVIII	5060572	53 - 51	A	C	TCTTGCGGCGCTCGCTTTCCAAGCTTTCGAAGTCTGAGAAGAAACGTAGAAGAGCGCGGAACGTCAGAGACAGAAAGATGCTTTTCACTGGCAACCCAAG	TGGT1_109470	conserved hypothetical protein	none	none	reverse	protein coding	NA	NO	5057258	5063879	null	null	null	null	null	null	null	RNA processing	null	13.4772	10.8786	59.m03530	TGME49_070710	TGME49_270710	NA	6.5	6.5	6.5	6.5	6.5	6.67	7.54	7.26	7.08	7.31	7.44	7.16	6.5	6.5	6.5	6.5	6.5	6.5	6.5
TGGT1_chrVIII	5107552	73 - 69	A	G	GAAAGCACTTGGAATCTTCAGAGGTAAGGGCCCGTGGGGAACACGTCAGTAGACGCAGCATTTACTCGGGTACCACAGTTTACCACAGGCACACATTTGA	TGGT1_109300	deoxyribose-phosphate aldolase, putative	none	none	reverse	protein coding	NA	NO	5106717	5108569	null	null	4.1.2.4 (Deoxyribose-phosphate aldolase)	lyase activity	null	null	deoxyribose-phosphate aldolase activity, lyase activity	deoxyribonucleotide catabolic process	cytoplasm	18.7299	34.2906	59.m03526	TGME49_070650	TGME49_270650	NA	7.74	8.95	7.81	7.09	7.45	7.51	8.17	8.49	8.88	7.49	7.45	7.74	7.43	7.52	7.61	7.8	7.29	7.5	7.54
TGGT1_chrVIII	5174091	40 - 35	T	G	CTGTCGCACTTTGGACTGTGTTCGGCCACGCGGCCTTCATCCCACAGGCCTTTTCTTTTCACTGCTGTCTCGTCTCATTTCACCTTCAGGTTTGTCAGCT	TGGT1_109130	HECT type ubiquitin ligase, putative	none	none	forward	protein coding	NA	NO	5167096	5177360	null	null	null	ubiquitin-protein ligase activity	cellular protein modification process	intracellular	acid-amino acid ligase activity	cellular protein modification process	intracellular	2.96027	4.34472	59.m03523	TGME49_070580	TGME49_270580	NA	8.57	8.08	8.06	8.3	8.41	8.3	7.56	7.54	8.53	7.58	8.04	7.67	7.5	7.85	7.5	7.71	8.21	8.09	8.35
TGGT1_chrVIII	5246944	20 - 20	G	T	CTGACCTCACAAAAAACATAAACATAGAAATACATATATATATATATATAGAGAGAGAGAGAGAGAGAGTTTCAGAGACACCTACACATGTGTACATCGA	TGGT1_108900	clathrin-associated adaptor complex small chan, putative	none	none	reverse	protein coding	NA	NO	5245497	5247805	null	null	null	protein binding	intracellular protein transport, vesicle-mediated transport	membrane coat	protein transporter activity	protein transport, transport	null	62.7262	53.4777	59.m03515	TGME49_070370	TGME49_270370	NA	7.5	7.51	8.13	7.75	7.41	7.19	7.13	7.51	6.67	7.4	7.24	7.08	7.49	7.63	7.63	7.65	8.06	8.12	7.89
TGGT1_chrVIII	5280530	58 - 49	G	C	TTCACTTTTGCACCTGCCTTGGGAGGACCGGTGCGATCTGCCGCTTTGCTGTCGTGCCTTGTTTCCTCGTTCGCTGGGACTTCCGATGTGGTTTTGAATA	TGGT1_108850	protein phosphatase 2C, putative	none	none	forward	protein coding	NA	NO	5276243	5282762	NN Sum: 4, NN D: .8, HMM Prob: .93	HMM: MAGPRSPLRFVLLLSLLAR, NN: MAGPRSPLRFVLLLSLLARKVFVD	3.1.3.16 (Phosphoprotein phosphatase)	null	null	null	catalytic activity	null	null	98.7381	187.575	59.m00077	TGME49_070320	TGME49_270320	NA	8.74	7.42	7.69	10.8	10.66	10.81	11.46	11.1	11.2	11.37	11.39	11.41	8.17	7.15	8.32	7.86	7.81	8.31	8.14
TGGT1_chrVIII	5414918	16 - 16	G	T	TATACACATACATACATACATATATACATATATATATATATATATATATAGATAGATAGATAGATACGAGTAGGCACGATTAGGGAGAGTTATCCGTTTG	TGGT1_108630	hypothetical protein	none	none	reverse	protein coding	NA	NO	5414360	5417071	null	null	null	null	null	null	null	null	null	14.9456	9.29325	-	-	TGME49_270090	NA	-	-	-	-	-	-	-	-	-	-	-	-	-	-	-	-	-	-	-
TGGT1_chrVIII	5435749	29 - 25	A	G	TCTTCATCTTCTGCGTTACGACGCGCAACGCGTCTTCGCGCCTTGGCATTAGACTCCTTGTCTTGTTGGGCGGATCCACGAGCCACCGTGCGTTTCACCG	TGGT1_108600	vesicle trafficking protein, putative	none	none	reverse	protein coding	NA	NO	5433778	5436773	null	null	null	null	vesicle-mediated transport	integral to membrane	null	transport, vesicle-mediated transport	integral to membrane	22.2878	29.1689	59.m03496	TGME49_070070	TGME49_270070	NA	8.39	8.06	8.37	8.39	8.16	8.23	8.68	8.59	8.96	7.86	7.3	7.2	8.25	7.81	8.44	8.3	8.71	8.91	8.77
TGGT1_chrVIII	5475227	46 - 44	G	A	CGTCAACTCAGGAAGAGAACGGACCGGAGGACGAAGACCGAAAAAAGAAGGAAAAGAAACCGAAGGAAAAGAAACCGAAGGAAAAGAAACCGAAGGAGAA	TGGT1_108530	conserved hypothetical protein	none	none	reverse	protein coding	NA	NO	5471714	5478113	null	null	null	null	null	null	protein binding	null	null	11.5325	7.42701	59.m03491	TGME49_069990	TGME49_269990	NA	6.5	6.8	6.63	6.5	6.5	6.5	6.55	6.5	6.5	6.62	7.2	6.76	6.5	6.5	6.5	6.5	6.5	6.5	6.5
TGGT1_chrVIII	563540	15 - 14	G	A	TATCTATCTATCCATCATGTCTATTGATATGCATATATATATATATATATGTATATATATATATATATATATATATATTTGTTCCCTATCTGTGACTGGA	TGGT1_117830	50S ribosomal protein L3, putative	none	none	forward	protein coding	NA	POSSIBLE	562572	566107	NN Sum: 0, NN D: .11, HMM Prob: .66	HMM: MSACSSFLGRFSGVGAPKPRAIRRDTRLVSAPVLSLSDTVFAR, NN: MSACSSFLGRFSGVGAPKPRAIRRDTRLVSAPVLSLSDTVFAR	null	structural constituent of ribosome	translation	intracellular, ribosome	structural constituent of ribosome	translation	intracellular, ribosome	8.80329	11.0123	44.m00018	TGME49_030050	TGME49_230050	NA	7.55	7.62	7.56	7.42	7.11	7.46	7.75	7.59	7.72	6.88	7.1	7.01	6.59	6.88	6.5	6.62	6.5	6.55	6.5
TGGT1_chrVIII	5716533	38 - 33	T	G	TTTGCAGTGTCCTCCACGTCTGTTCGCCTACGTAGATATATATATATATATAGAGAGAGAGACATTCATGAATATGCATATCTGTGTATGTGTAGGTGTT	TGGT1_108080	conserved hypothetical protein	none	none	forward	protein coding	NA	NO	5716299	5719974	NN Sum: 0, NN D: .14, HMM Prob: .89	HMM: MAAAPLGSATAAGSDAA, NN: MAAAPLGSATAAGSDAA	null	null	null	null	null	null	null	42.2871	32.1406	59.m03462	TGME49_069650	TGME49_269650	NA	6.5	6.5	6.5	6.5	6.5	6.5	6.5	6.5	6.5	6.5	6.5	6.5	6.5	6.5	6.5	6.5	6.5	6.5	6.53
TGGT1_chrVIII	5971011	44 - 40	T	C	GATTCAAGCAGCACAGAAGAACAGTCTGTTCTCCCTTCTCTCTTCTGTGCTTTGAATCTCTTTTTCTCTCTCTCCTGTCTCCGTGTGCCCCTCGTCCTGG	TGGT1_107440	conserved hypothetical protein	none	none	forward	protein coding	NA	NO	5969673	5977689	null	null	null	protein binding	null	null	null	null	null	13.0935	11.7041	59.m03440	TGME49_069240	TGME49_269240	NA	6.5	6.96	6.51	6.5	6.5	6.5	6.5	6.5	6.5	6.5	6.5	6.5	6.5	6.5	6.5	6.5	6.5	6.5	6.5
TGGT1_chrVIII	6015433	56 - 51	G	A	GAACGAAACAGGAACTGGAACAGGCGACTCAGCAGATCCCCACCACAGAAGAGTCACCCACAAATAAAAGGCACGTATATACACACACCTGTAAATACAT	TGGT1_107380	MIF4G domain-containing protein, putative	none	none	reverse	protein coding	NA	NO	6010424	6022792	null	null	null	protein binding	RNA metabolic process	null	binding, protein binding	RNA metabolic process	null	28.8674	16.0817	59.m00027	TGME49_069180	TGME49_269180	NA	8.68	8.22	8.24	9.44	9.56	10.31	9.77	9.98	9.99	10.55	10.45	10.54	6.6	6.5	7.14	6.5	6.99	7.3	7.45
TGGT1_chrVIII	6015434	51 - 47	A	G	AACGAAACAGGAACTGGAACAGGCGACTCAGCAGATCCCCACCACAGAAGAGTCACCCACAAATAAAAGGCACGTATATACACACACCTGTAAATACATA	TGGT1_107380	MIF4G domain-containing protein, putative	none	none	reverse	protein coding	NA	NO	6010424	6022792	null	null	null	protein binding	RNA metabolic process	null	binding, protein binding	RNA metabolic process	null	28.8674	16.0817	59.m00027	TGME49_069180	TGME49_269180	NA	8.68	8.22	8.24	9.44	9.56	10.31	9.77	9.98	9.99	10.55	10.45	10.54	6.6	6.5	7.14	6.5	6.99	7.3	7.45
TGGT1_chrVIII	6226197	43 - 42	T	G	ATCACCGGTGAGCACGCACTCATCCGCTTGTGTACCAAATAGATATTTTATATACATACTTATACATATATATATATATATTTATTTATTTATAGAGATA	TGGT1_107080	citrate synthase, putative	none	none	forward	protein coding	NA	NO	6222069	6230681	NN Sum: 3, NN D: .45, HMM Prob: .97	HMM: MLLSRLRDTAAAALVLRTSGSTAL, NN: MLLSRLRDTAAAALVLRTSGSTAL	2.3.3.1 (Citrate (Si)-synthase)	transferase activity, transferring acyl groups, acyl groups converted into alkyl on transfer	cellular carbohydrate metabolic process	null	null	cellular carbohydrate metabolic process	null	76.8469	60.3713	59.m03414	TGME49_068890	TGME49_268890	NA	8.61	9.33	8.92	8.14	8.02	7.83	7.87	8.07	7.73	8.35	8.37	8.3	7.49	7.9	7.66	7.75	8.33	8.2	8.16
TGGT1_chrVIII	68719	11 - 11	C	T	GATGTCCAGACTTCTGTGTGCCTAAGTGCACGCCTACACATACATACACACATATATATATATATATATATATATATATATATATATATATATATATTTG	TGGT1_118660	conserved hypothetical protein	none	none	forward	protein coding	NA	POSSIBLE	67282	71177	null	null	null	transporter activity	transport	membrane	transporter activity	transport	membrane	1.8734	0.378035	44.m02524	TGME49_029170	TGME49_229170	NA	6.5	6.5	6.5	6.5	6.5	6.5	6.5	6.5	6.5	6.5	6.5	6.5	6.5	6.5	6.5	6.5	6.5	6.5	6.5
TGGT1_chrVIII	693550	37 - 36	G	T	TACATGGATACAGTCTCACAGATCCATATACATAAATATATATATATATAGAGAGAGAGAGAGAGATACACGAAGCATGCCTGTTCCGATCTGTTCACGC	TGGT1_117660	conserved hypothetical protein	none	none	reverse	protein coding	NA	NO	690067	705967	null	null	null	null	null	null	null	null	null	14.8914	10.1774	44.m05910	TGME49_030220	TGME49_230220	NA	6.5	6.5	6.5	6.58	6.62	7.07	6.5	6.57	6.5	6.77	6.64	6.66	6.5	6.5	6.5	6.5	6.5	6.5	6.5
TGGT1_chrVIII	723120	6 - 6	A	G	ATATATATATGAATATATATATATATATATATGTATATATGTATATATATATATGTATGTATGTATGTATGTAGGTGCACAAGGAAAAGGTAACGTGACT	TGGT1_117630	conserved hypothetical protein	none	none	reverse	protein coding	NA	YES	720336	725127	null	null	null	null	null	null	null	null	null	71.5397	61.2937	44.m00026	TGME49_030350	TGME49_230350	NA	8.16	8.14	8.5	9.14	10.12	8.71	9.15	9.46	6.5	9.69	9.05	9.16	7.12	7.41	7.75	6.81	6.9	7.37	7.65
TGGT1_chrVIII	874635	47 - 44	C	T	CGCAAAATCCAAGAAAGAACGAAGTCAGACAACGGCATTCTCAGGTTGGCCTTTCAGGCTTCGAAGACACAGAGGGCAAGCAGAGCAAGAAGACGAGGAA	TGGT1_117270	conserved hypothetical protein	none	none	reverse	protein coding	NA	NO	871604	878781	null	null	null	null	null	null	null	null	null	6.46204	7.60521	44.m02607	TGME49_030580	TGME49_230580	NA	6.85	6.5	6.5	6.5	6.5	6.5	6.6	6.51	6.55	6.5	6.5	6.5	6.5	6.5	6.5	6.5	6.5	6.5	6.5
TGGT1_chrVIII	967808	68 - 66	A	G	CAATCCACACACACTATCTGGAAACAGTCGAACACAAAATACCAACGTGCAAATTTTCTTGTGGATATCGACAGGTACACGCACCGGGTCAGCATGCATG	TGGT1_117060	lipin, putative	none	none	reverse	protein coding	NA	NO	967757	973264	null	null	5.2.1.8 (Peptidylprolyl isomerase)	null	null	null	null	null	null	28.7802	42.0429	44.m02613	TGME49_030690	TGME49_230690	NA	9.03	7.9	8.49	8.38	8.26	7.9	9.05	8.98	8.65	8.51	8.5	8.55	6.5	6.98	6.67	6.89	7.17	7.07	7.27
TGGT1_chrIX	1156875	59 - 57	G	A	TCAAGACTTTCCTGTCGCCTCTCCCACGAAGAAATGTTAGAAGTTCATGGGGTTGCAGGAAGACTTCCCTCACGTTGTCCTTCCACGCAACGGTGCTGAC	TGGT1_076110	3-demethylubiquinone-9 3-methyltransferase, putative	none	none	forward	protein coding	NA	NO	1154485	1156994	null	null	2.1.1.64 (3-demethylubiquinol 3-O-methyltransferase)	methyltransferase activity	metabolic process	null	null	ubiquinone biosynthetic process	null	16.0695	20.1183	57.m01816	TGME49_066850	TGME49_266850	TGGT1_076110	7.74	7.92	7.9	7.23	7.02	7.01	6.98	7.38	6.5	6.59	6.5	6.53	7.66	7.72	7.63	7.96	8.29	7.99	8.35
TGGT1_chrIX	1171459	36 - 28	C	T	ATATACGCAATAGCCACGAAAGTAGGCAGAGGCGTTCCTTTTCGCTGAGACGCACCAGATGCGCATCTGTCAGCTCGCTGAGGGGGCACCGGTTGACTGA	TGGT1_076130	guanyl-nucleotide exchange factor, putative	none	none	reverse	protein coding	NA	NO	1160741	1177475	null	null	null	ARF guanyl-nucleotide exchange factor activity, Rab GTPase activator activity	regulation of ARF protein signal transduction, regulation of Rab GTPase activity	intracellular	ARF guanyl-nucleotide exchange factor activity, Rab GTPase activator activity	regulation of ARF protein signal transduction, regulation of Rab GTPase activity	intracellular	4.63676	3.37136	57.m01815	TGME49_066830	TGME49_266830	NA	7.37	6.63	7.04	7.82	7.71	7.98	9.08	8.95	9.37	7.73	7.44	7.36	6.5	6.5	6.5	6.5	6.5	6.5	6.5
TGGT1_chrIX	1291066	70 - 67	T	C	GTTTTTCTTGGTCGCAAAACAGCAATTTAAAGTCCGAGAATTCACACGTTTATGTAGACCAGTTGAGGGCACGTGTCTGTTGTGAACGTAGATACCGAGC	TGGT1_076340	conserved hypothetical protein	none	none	forward	protein coding	NA	NO	1290893	1296338	null	null	null	null	null	null	null	null	null	41.5308	40.8508	57.m01799	TGME49_066630	TGME49_266630	TGGT1_076340	6.64	6.62	6.64	9.15	8.85	7.64	8.98	8.88	7.22	8.1	7.97	7.95	6.5	6.5	6.5	6.5	6.5	6.5	6.5
TGGT1_chrIX	1559067	7 - 7	G	T	TACGCATATATTCACACACACACACATATATATATATATATATATATATAGATATAGATATGGAGGGATATAGAAGTACGTGGAGAGACAACTAGGTAGA	TGGT1_035000	leucine zipper-ef-hand containing transmembrane protein, putative	none	none	reverse	protein coding	NA	YES	1557775	1569478	NN Sum: 3, NN D: .51, HMM Prob: .94	HMM: MRLQVLSDARQLLALVPFSPSSIAV, NN: MRLQVLSDARQLLALVPFSPSSIAV	null	null	null	null	null	null	null	11.8201	8.99293	80.m00032	TGME49_088400	TGME49_288400	NA	6.5	6.5	6.5	6.5	6.5	6.5	6.5	6.5	6.5	6.5	6.5	6.5	6.5	6.5	6.5	6.5	6.5	6.5	6.5
TGGT1_chrIX	1593257	59 - 54	G	T	TGTCTCCCTCGTGACACGCTTCGCCTCTGTTCCTTGGACACAGACCCCAGGAAATGAAGAGAAAGAAGGCACACAGCCCGTCGATACGGAACGAATCGGT	TGGT1_034950	protein kinase, putative	none	none	reverse	protein coding	NA	NO	1588330	1607777	null	null	2.7.11.1 (Non-specific serine/threonine protein kinase)	ATP binding, protein kinase activity	protein phosphorylation	null	ATP binding, protein kinase activity, protein serine/threonine kinase activity, protein tyrosine kinase activity	protein phosphorylation	null	5.67216	5.49562	80.m02148	TGME49_088440	TGME49_288440	NA	6.5	6.5	6.5	6.5	6.5	6.81	6.5	6.5	6.5	7.29	7.57	7.2	6.5	6.5	6.5	6.5	6.5	6.5	6.5
TGGT1_chrIX	1904491	11 - 8	A	C	ACTTGCACACATGGTAATATATCTATCTATCTCTCTCTCTCTCTCTCTCTATATATATATATATATATATATATATATATGCATGTCTGCATTTTTGAAG	TGGT1_034340	hypothetical protein	none	none	forward	protein coding	NA	POSSIBLE	1898350	1917841	null	null	null	null	null	null	null	null	null	2.17872	1.39305	80.m02180	TGME49_088940	TGME49_288940	NA	6.5	6.5	6.5	7.14	7.48	7.91	7.22	6.99	7.03	8.19	8.21	8.15	6.5	6.5	6.5	6.5	6.5	6.5	6.5
TGGT1_chrIX	2137324	36 - 35	C	A	TCCTGTATCTCTCGATGTCTCGCGTCTGGACTGTATCTCTCTCTCTCTCTCTATATATATATATATATATTTTTGCGTGTATATGTATGTATATTTTTCT	TGGT1_034040	conserved hypothetical protein	none	none	forward	protein coding	NA	NO	2127888	2140797	null	null	null	null	null	null	null	null	null	3.26835	1.58272	80.m00023	TGME49_089200	TGME49_289200	NA	6.5	6.5	6.5	6.5	6.5	6.5	6.5	6.5	6.5	6.5	6.5	6.5	6.5	6.5	6.5	6.5	6.5	6.5	6.5
TGGT1_chrIX	2186208	10 - 6	A	C	ATACCGATCTATCTATCTATCTATATCTATATCTATATCTATATCTATATATATATATATATATATATCTATATATATATATATATATATACGTAGAAAT	TGGT1_033960	conserved hypothetical protein	none	none	reverse	protein coding	NA	YES	2184939	2186770	null	null	null	null	null	null	null	null	null	0	0	-	TGME49_089270	TGME49_289270	NA	-	-	-	-	-	-	-	-	-	-	-	-	-	-	-	-	-	-	-
TGGT1_chrIX	2196818	41 - 38	T	G	AGCATTCACAAACGGTGGTCAAGAAACACAAGATAGACGAGACATAGACGTCAACAGAAGAGTTGAAAGCGCGATGAACGACGCAGTTCCCCGTTTCATG	TGGT1_033940	conserved hypothetical protein	none	none	reverse	protein coding	NA	NO	2194908	2204930	null	null	null	null	null	null	null	null	null	0.179013	0.0211675	-	TGME49_089280	TGME49_289280	NA	-	-	-	-	-	-	-	-	-	-	-	-	-	-	-	-	-	-	-
TGGT1_chrIX	2588580	66 - 63	G	A	GCCAGTCTGGGTGCTGCTGTAATCTTCGACAGATACCTGAGCCTCATCAGGCAGAAGAACTACCCCTTTCCGCCTTCTTTGTGGCCGCTCCCTTCTTCTT	TGGT1_033210	phosphoenolpyruvate carboxykinase, putative	none	none	forward	protein coding	NA	NO	2584712	2590109	null	null	4.1.1.49 (Phosphoenolpyruvate carboxykinase (ATP))	ATP binding, phosphoenolpyruvate carboxykinase (ATP) activity	gluconeogenesis	null	ATP binding, phosphoenolpyruvate carboxykinase (ATP) activity, phosphoenolpyruvate carboxykinase activity, purine nucleotide binding	gluconeogenesis	null	0	0	80.m02252	TGME49_089930	TGME49_289930	NA	6.5	6.5	6.5	6.5	6.5	6.5	6.5	6.5	6.5	6.5	6.5	6.5	6.5	6.5	6.5	6.5	6.5	6.5	6.5
TGGT1_chrIX	3112765	62 - 51	A	T	TGAAAGGAAATGAATGTATAGCCCTTGTATCCGTCACTGTCGAACAAAGGAATAGAATGGTCACGTCTCGCTCGTTTCGCGTTCCACCAGATACTTTCTA	TGGT1_032100	calmodulin-binding domain containing protein, putative	none	none	reverse	protein coding	NA	NO	3107507	3129829	null	null	null	ATP binding, motor activity	null	myosin complex	ATP binding, motor activity, protein binding	null	myosin complex	7.76587	4.88997	80.m02304	TGME49_091020	TGME49_291020	NA	6.65	6.5	6.83	7.85	7.96	8	7.1	7.28	7.33	7.92	7.81	7.74	6.5	6.5	6.5	6.5	6.5	6.5	6.5
TGGT1_chrIX	3176788	49 - 49	C	T	GTCCCTGCAGCTGACAAATTCCCCACGTTCGTAAAGACTACCCGTTTTCTCTCTCTTATGTCTCCATATATTTAACCAAAAGAATACATATCAATGTGCG	TGGT1_032030	helicase, putative	none	none	forward	protein coding	NA	NO	3172088	3183208	null	null	2.7.11.1 (Non-specific serine/threonine protein kinase)	ATP binding, DNA binding, helicase activity, nucleic acid binding	null	null	ATP binding, DNA binding, helicase activity, nucleic acid binding	null	null	2.61115	1.64824	80.m02309	TGME49_091090	TGME49_291090	NA	6.5	6.5	6.5	6.5	6.5	6.5	6.5	6.5	6.5	6.5	6.5	6.5	6.5	6.5	6.5	6.5	6.5	6.5	6.5
TGGT1_chrIX	3537766	58 - 58	G	A	TTCGCGCGGGAAGGCGATAACCTTTAGGGCGGTGCGCGCTTTCTCGTCTCGTATACACCCCGATATGATAAAGAGAAAACTGTCAGAAGTGGTTGGCGGG	TGGT1_031540	conserved hypothetical protein	none	none	forward	protein coding	NA	NO	3536589	3564410	null	null	null	null	null	null	null	null	null	2.88087	3.85435	80.m02347	TGME49_092020	TGME49_292020	NA	6.5	6.5	6.5	6.5	6.5	6.5	6.5	6.5	6.5	6.5	6.5	6.5	6.5	6.5	6.5	6.5	6.5	6.5	6.5
TGGT1_chrIX	3600991	7 - 7	G	A	ATATATATATATATATATATATATATATATATATATATATATATATATATGTATATGTATATGTACGTTCGTGTATGCAGTACATCTGTTTAGATCCAGT	TGGT1_031480	leucyl-tRNA synthetase, putative	none	none	forward	protein coding	NA	YES	3594117	3605337	null	null	6.1.1.4 (Leucine--tRNA ligase)	ATP binding, aminoacyl-tRNA ligase activity, cysteine-tRNA ligase activity, nucleotide binding	cysteinyl-tRNA aminoacylation, tRNA aminoacylation for protein translation, translation	cytoplasm	ATP binding, aminoacyl-tRNA ligase activity, leucine-tRNA ligase activity, nucleotide binding	leucyl-tRNA aminoacylation, tRNA aminoacylation for protein translation	cytoplasm	47.6203	38.9652	80.m00095	TGME49_092080	TGME49_292080	NA	7.29	7.48	7.43	8.24	8.35	7.88	8.14	8.57	8.45	8.54	8.73	8.37	6.5	6.5	6.5	6.5	6.75	6.66	6.98
TGGT1_chrIX	3634597	352 - 183	T	A	TTGAAGGTAGAGCAACAACGGATGATTCACTTGAGGACGTGAACCATCTTTGTACTCAAAGGAAAAGAAAATAACAATTATTCCCTTAGCAGTGGCGAAC	TGGT1_031430	protein kinase, putative	none	none	reverse	protein coding	NA	YES	3629768	3636669	null	null	2.7.11.1 (Non-specific serine/threonine protein kinase); 2.7.11.25 (Mitogen-activated protein kinase kinase kinase)	ATP binding, protein kinase activity, protein tyrosine kinase activity	protein phosphorylation	null	ATP binding, protein kinase activity, protein serine/threonine kinase activity, protein tyrosine kinase activity	protein phosphorylation	null	14.7151	8.62906	80.m02355	TGME49_092140	TGME49_292140	NA	6.5	6.5	6.5	6.53	6.89	6.5	6.5	6.5	6.5	6.88	6.8	6.61	6.5	6.5	6.5	6.5	6.5	6.5	6.5
TGGT1_chrIX	3634636	724 - 414	C	T	TGAACCATCTTTGTACTCAAAGGAAAAGAAAATAACAATTATTCCCTTAGCAGTGGCGAACGAGTAGGGATAAGAAACGTTAGACGTTTAGTTTAAATCA	TGGT1_031430	protein kinase, putative	none	none	reverse	protein coding	NA	YES	3629768	3636669	null	null	2.7.11.1 (Non-specific serine/threonine protein kinase); 2.7.11.25 (Mitogen-activated protein kinase kinase kinase)	ATP binding, protein kinase activity, protein tyrosine kinase activity	protein phosphorylation	null	ATP binding, protein kinase activity, protein serine/threonine kinase activity, protein tyrosine kinase activity	protein phosphorylation	null	14.7151	8.62906	80.m02355	TGME49_092140	TGME49_292140	NA	6.5	6.5	6.5	6.53	6.89	6.5	6.5	6.5	6.5	6.88	6.8	6.61	6.5	6.5	6.5	6.5	6.5	6.5	6.5
TGGT1_chrIX	3827303	33 - 32	G	C	TTCTTGCTGAGACCCAGAAAGGCTCGAGTTGAGGGGCACTCGGGCGTACTGCGGCAGGGAGAGGCGGGACAGCAATCGATAAAAGGCTCACGAGAAGTAC	TGGT1_053170	conserved hypothetical protein	none	none	reverse	protein coding	NA	NO	3826755	3832208	null	null	null	null	null	null	null	null	null	0	0.0381408	-	TGME49_010470	TGME49_210470	NA	-	-	-	-	-	-	-	-	-	-	-	-	-	-	-	-	-	-	-
TGGT1_chrIX	4030179	1165 - 1106	T	C	CACTTTTCGCCAGCAGAGGGGAGCTCGTCAGTGACTGCAACCTATGCAAATACATTAGCGTCTCTTTCATTCCCACATTTTTTTCTTATACTCATGAACG	TGGT1_054860	glycerol-3-phosphate dehydrogenase, putative	none	none	reverse	protein coding	NA	YES	4030027	4033913	null	null	1.1.1.8 (Glycerol-3-phosphate dehydrogenase (NAD(+)))	NAD binding, oxidoreductase activity, acting on CH-OH group of donors, oxidoreductase activity, acting on the CH-OH group of donors, NAD or NADP as acceptor	carbohydrate metabolic process, glycerol-3-phosphate catabolic process	cytoplasm	NAD binding, glycerol-3-phosphate dehydrogenase [NAD+] activity, oxidoreductase activity, protein homodimerization activity	carbohydrate metabolic process, glycerol-3-phosphate catabolic process, glycerol-3-phosphate metabolic process, oxidation-reduction process	cytoplasm, glycerol-3-phosphate dehydrogenase complex	39.7374	36.9713	547.m00082	TGME49_107570	TGME49_307570	NA	8.24	8.71	8.01	8.45	8.45	9.06	8.4	8.53	9.03	9.53	9.33	9.39	6.5	6.69	6.77	6.89	7.19	7.2	7.5
TGGT1_chrIX	4251553	52 - 45	A	T	GTTACAAGCCCCGCAGATGCTGACGCACGCACACGTGTGTAGCATTGGAAATGTGGAGCTTCGAGGCACACGGATCTCTACTGTAGATCGGGATAGAGGT	TGGT1_042460	importin beta-3, putative	none	none	reverse	protein coding	NA	NO	4236770	4251854	null	null	null	null	null	null	binding	null	null	18.0673	9.29156	541.m00145	TGME49_105040	TGME49_305040	NA	8.1	7.84	8.36	8.84	9.1	8.87	7.42	7.69	7.5	8.34	8.61	7.76	6.69	7.73	7.3	7.28	7.88	7.85	7.83
TGGT1_chrIX	4468591	10 - 9	T	G	NNNNNNNNNNNNNNNNNNNNNNNNNNNNNNNNNNNNNNNTGGAGAGAGGGTAGGTGGAGAGAGGAGAGGACAAAGAAAACTGAGAGAGGAACGCAGGGAA	TGGT1_042000	conserved hypothetical protein	none	none	reverse	protein coding	NA	YES	4462383	4474580	null	null	null	null	null	null	null	null	null	3.55893	2.70444	541.m01176	TGME49_105470	TGME49_305470	NA	7.4	6.5	6.5	7.04	7.15	7.71	7.66	7.82	7.87	7.24	7.54	7.32	6.5	6.5	6.5	6.5	6.5	6.5	6.5
TGGT1_chrIX	477801	31 - 25	G	C	GAGCGCGAGGGAGAAGAGAAAAAGGGAGAGATCGAGGAGACGACGAGGGAGAGAGGGGAGACAGGAGAGAGAGGAGAGAGTCGAGAGAGAGGGGAGAGAG	TGGT1_057200	zinc carboxypeptidase, putative	none	none	forward	protein coding	NA	NO	471443	482920	NN Sum: 0, NN D: .17, HMM Prob: .5	HMM: MPAFFREAKLHHFGSAVCSCSRSLLVSAG, NN: MPAFFREAKLHHFGSAVCSCSRSLLVSAGGSSE	null	zinc ion binding	proteolysis	null	metallocarboxypeptidase activity, zinc ion binding	proteolysis	null	3.26737	1.60493	57.m01758	TGME49_065780	TGME49_265780	NA	6.5	6.5	6.5	6.5	6.5	6.5	6.5	6.5	6.5	6.5	6.5	6.5	6.5	6.5	6.5	6.5	6.5	6.5	6.5
TGGT1_chrIX	477831	24 - 20	T	A	ATCGAGGAGACGACGAGGGAGAGAGGGGAGACAGGAGAGAGAGGAGAGAGTCGAGAGAGAGGGGAGAGAGGAGAGACAGGGAGAGAGGCACATGAGACAC	TGGT1_057200	zinc carboxypeptidase, putative	none	none	forward	protein coding	NA	NO	471443	482920	NN Sum: 0, NN D: .17, HMM Prob: .5	HMM: MPAFFREAKLHHFGSAVCSCSRSLLVSAG, NN: MPAFFREAKLHHFGSAVCSCSRSLLVSAGGSSE	null	zinc ion binding	proteolysis	null	metallocarboxypeptidase activity, zinc ion binding	proteolysis	null	3.26737	1.60493	57.m01758	TGME49_065780	TGME49_265780	NA	6.5	6.5	6.5	6.5	6.5	6.5	6.5	6.5	6.5	6.5	6.5	6.5	6.5	6.5	6.5	6.5	6.5	6.5	6.5
TGGT1_chrIX	488590	12 - 11	A	C	CTACAAATGTATCTGCATATTCACACACATATTTCTCTCTCTCTCTCTCTATATATATATATATATATATATATCCATATCTATATATATATATATGTAA	TGGT1_057210	conserved hypothetical protein	none	none	reverse	protein coding	NA	POSSIBLE	485500	497103	null	null	null	null	null	null	null	null	null	8.22499	4.61333	57.m01756	TGME49_065770	TGME49_265770	NA	6.5	6.5	6.5	6.5	6.5	6.5	6.5	6.5	6.5	6.5	6.5	6.5	6.53	6.82	6.5	6.85	6.55	6.5	6.5
TGGT1_chrIX	5065898	59 - 56	T	C	GAGGTTGAGGCGAGTCTTTTTTACGTGGACATGTTATCACATGTTTGGTCTTCCTTGGTCGACTGTTTTGTAGATGCCTCCGCGGTAGAAAAGAGCACCT	TGGT1_041000	dynein gamma chain, putative	none	none	reverse	protein coding	NA	NO	5024918	5074606	null	null	null	ATP binding, ATPase activity	null	null	ATP binding, ATPase activity, microtubule motor activity	microtubule-based movement	dynein complex	0.463943	0.423549	541.m01230	TGME49_106340	TGME49_306342	NA	6.5	6.82	6.5	6.5	6.5	6.5	6.5	6.5	6.5	6.5	6.5	6.5	6.5	6.5	6.5	6.5	8.75	8.85	8.85
TGGT1_chrIX	575332	13 - 13	G	T	CTTCTAAAAATCCAAGTATACTGAGGTGTGCGACGAAAAACACGCTTATCGAAAAAACATGCACACATGCACCTATACATATATAGATATATAGATATCT	TGGT1_057670	conserved hypothetical protein	none	none	forward	protein coding	NA	POSSIBLE	574859	575829	null	null	null	null	null	null	null	null	null	0	0	57.m03972	TGME49_065430	TGME49_265430	NA	6.5	6.5	6.5	6.5	6.5	6.5	6.5	6.5	6.5	6.5	6.5	6.5	6.5	6.5	6.5	6.5	6.5	6.5	6.5
TGGT1_chrIX	575334	14 - 14	A	C	TCTAAAAATCCAAGTATACTGAGGTGTGCGACGAAAAACACGCTTATCGAAAAAACATGCACACATGCACCTATACATATATAGATATATAGATATCTAC	TGGT1_057670	conserved hypothetical protein	none	none	forward	protein coding	NA	POSSIBLE	574859	575829	null	null	null	null	null	null	null	null	null	0	0	57.m03972	TGME49_065430	TGME49_265430	NA	6.5	6.5	6.5	6.5	6.5	6.5	6.5	6.5	6.5	6.5	6.5	6.5	6.5	6.5	6.5	6.5	6.5	6.5	6.5
TGGT1_chrIX	706143	44 - 38	C	G	GAGGAGAAGAGCGGGGAGACAGAAGAAGATCGGAGAAAGACAGAGAAATGCGACCAGACCAAGGAGGGGAGAGAGAAGCCTGTGAAGGCGAGGAATCCGC	TGGT1_058000	co-chaperone GrpE, putative	none	none	forward	protein coding	NA	NO	705355	708728	NN Sum: 1, NN D: .23, HMM Prob: .61	HMM: MSLSCASSSLSRGARGV, NN: MSLSCASSSLSRGARGV	5.1.3.1 (Ribulose-phosphate 3-epimerase)	adenyl-nucleotide exchange factor activity, chaperone binding, protein homodimerization activity	protein folding	null	adenyl-nucleotide exchange factor activity, chaperone binding, protein homodimerization activity	protein folding	null	22.922	33.4085	57.m00014	TGME49_065220	TGME49_265220	NA	6.5	6.5	6.5	6.85	6.91	6.89	6.57	6.61	7.44	6.5	6.5	6.5	6.5	6.5	6.5	6.5	6.5	6.5	6.5
TGGT1_chrIX	877030	33 - 26	G	C	TTGTCTTGCCGTGCTTCCACACCTAGCGGCAGGCCCTGACCATTCTGCCAGCTTCCGGATAGTTGGAACGCCGGTCTTTTTCGAAACCGTCGGTTCTTTG	TGGT1_058220	conserved hypothetical protein	none	none	forward	protein coding	NA	NO	876421	878940	null	null	null	null	null	null	null	null	null	319.893	335.506	57.m00022	TGME49_064990	TGME49_264990	TGGT1_058220	11.19	11.46	11.44	10.97	10.63	8.85	10.53	10.37	6.92	10.04	9.72	10.31	10.8	10.81	10.79	10.81	10.78	10.84	10.89
TGGT1_chrIX	877764	65 - 63	C	T	TCAACACCGCTGCTGTGTACTTGAGACGTGCTGCTTCTCTGTGTCGACTTCTTTCGACTTTTGAACTCAGCCACACCTCGTCTTTGCTCGTGTTGAACTC	TGGT1_058220	conserved hypothetical protein	none	none	forward	protein coding	NA	NO	876421	878940	null	null	null	null	null	null	null	null	null	319.893	335.506	57.m00022	TGME49_064990	TGME49_264990	NA	11.19	11.46	11.44	10.97	10.63	8.85	10.53	10.37	6.92	10.04	9.72	10.31	10.8	10.81	10.79	10.81	10.78	10.84	10.89
TGGT1_chrX	1002310	57 - 54	T	C	AATGGCTCTCAGTTTCATGATTCGAAGAGAACCATAGTCCGCCTCGAGTCTGATGGTCTCTTTTTTCAATGCCTCACCTCTCGAAAGGGAATGGCATCGA	TGGT1_082640	serine/threonine-protein kinase rio2, putative	none	none	reverse	protein coding	NA	NO	996471	1003948	null	null	2.7.11.1 (Non-specific serine/threonine protein kinase)	ATP binding, protein serine/threonine kinase activity	null	null	ATP binding, catalytic activity, protein serine/threonine kinase activity	protein phosphorylation	null	9.72031	6.36626	42.m03556	TGME49_027260	TGME49_227260	NA	6.5	6.5	6.5	6.5	6.5	6.5	6.5	6.5	6.5	6.5	6.5	6.5	6.5	6.5	6.5	6.5	6.5	6.5	6.5
TGGT1_chrX	1356739	45 - 35	C	G	AAAAATCGGGAAAACAAGACTGAGGGAAACCCTCCCCCCGCGCACACGCACGTCCTCGCCGCGTGTCGAGACACCGAAAAATCCAGACGTCGCAGTCTTC	TGGT1_081890	conserved hypothetical protein	none	none	reverse	protein coding	NA	NO	1355096	1360811	NN Sum: 4, NN D: .81, HMM Prob: 1	HMM: MRFPASAASRPLLSLLALLLLANSRLAVAT, NN: MRFPASAASRPLLSLLALLLLANSRLAVAT	null	null	null	null	null	null	null	223.485	242.177	42.m03522	TGME49_026710	TGME49_226710	NA	9.08	9.04	9.37	9.94	10.08	9.21	8.77	9.15	7.34	9.94	9.96	9.89	8.96	8.9	9.05	8.95	8.93	8.83	8.93
TGGT1_chrX	1367372	39 - 34	G	A	ACTGACAGAGCCCGCGAATCAACCGGGAGGGAAAGGGGAAAGTGACGCTGGGAGAAGAGGTGCCTTCGCCTGCGTGGTGGTTGCTCTAGAAGCCTTTGCT	TGGT1_081870	conserved hypothetical protein	none	none	forward	protein coding	NA	NO	1366446	1368812	null	null	null	nucleic acid binding	null	null	nucleic acid binding	null	null	5.44495	8.70797	42.m03521	TGME49_026700	TGME49_226700	NA	6.56	6.66	6.5	6.5	6.5	6.5	6.5	6.5	6.5	6.5	6.5	6.5	6.9	7.37	7.41	7.08	6.74	6.5	6.5
TGGT1_chrX	1617215	64 - 57	T	G	AGGTGTTTACCACATTATCCGAAGAGCGGTCCGAGGAGAAAAGGAACAGCTCCCTCATCGTCTGACGTAGAGTTTGGGCTGTGTGTAATGGCGACTGTGT	TGGT1_081550	conserved hypothetical protein	none	none	forward	protein coding	NA	NO	1614907	1617890	NN Sum: 4, NN D: .72, HMM Prob: .98	HMM: MYPLTVYSILAVVGLSLVCRGI, NN: MYPLTVYSILAVVGLSLVCRGIATE	null	null	null	null	null	null	null	69.2283	154.776	42.m03493	TGME49_026380	TGME49_226380	TGGT1_081550	8.46	7.85	7.34	10.01	9.92	10.31	10.78	10.59	10.47	9.2	9.23	8.83	6.6	6.5	6.58	6.5	6.59	6.76	6.92
TGGT1_chrX	235039	37 - 29	A	G	AATGCACTTTTCATTGTTTCCGCCACCGCCGTTTGCCAATACGCACGGGGACTTCCTAAACGGACGAAAGCGGCGCGTCTCGCGGGTGAGGCTCAGGCTT	TGGT1_084050	conserved hypothetical protein	none	none	reverse	protein coding	NA	NO	233613	237603	null	null	null	null	null	null	null	null	null	56.3849	40.0996	42.m00106	TGME49_028490	TGME49_228490	NA	8.79	9.45	9.37	8.37	8.23	8.86	7.59	7.91	9.15	8.34	8.21	8.47	8.62	8.72	8.65	8.96	9.17	9.11	8.98
TGGT1_chrX	2373661	57 - 54	C	T	CTTCCAGACAGAAACAGATGCTCAGGTTTCCTCTTTGTAGTTTGCGGCTTCGGCTATCCAATTTTGTTTGAATCTCTCGGTGTTTCTGGAAGGCATCTGG	TGGT1_080300	trichohyalin, putative	none	none	forward	protein coding	NA	NO	2350757	2375669	NN Sum: 4, NN D: .77, HMM Prob: 1	HMM: MGLFAFLSRRCLLLLFFAVLLSGEDWIRPTLAA, NN: MGLFAFLSRRCLLLLFFAVLLSGE	null	null	null	null	null	null	null	47.1654	42.7974	42.m03411	TGME49_025200	TGME49_225200	NA	6.5	6.5	6.5	6.5	6.5	6.5	6.5	6.5	6.5	6.5	6.5	6.5	6.5	6.5	6.5	6.5	6.5	6.5	6.5
TGGT1_chrX	2545284	46 - 42	G	C	AAAAGCATCCTCTGCAGACACACCGGCTCAGAGGCCCTCAAGAGGATCTCGAGATCTCCATGCGGATCCGCTGTTCGCTTCCCAGCGGATCCGCACGGAG	TGGT1_079940	conserved hypothetical protein	none	none	reverse	protein coding	NA	NO	2540002	2548055	NN Sum: 1, NN D: .1, HMM Prob: .69	HMM: MSPPSPSRAAASSVSSVRTSVSAR, NN: MSPPSPSRAAASSVSSVRTSVSAR	null	null	null	null	null	null	null	15.4077	13.8919	42.m03397	TGME49_025000	TGME49_225000	NA	6.89	6.87	6.68	6.83	6.85	7.49	7.34	7.6	7.34	7.92	7.72	7.91	6.5	6.54	6.5	6.5	6.59	6.72	6.76
TGGT1_chrX	2702283	38 - 33	G	A	TGATCAGGCGAGGTTGTTGCTATGAAGCAGAAAACCTGGGCTCCGAAGGAGACATGTGGCTGTGCACTCCAGGGGGTTAATACCGCTGCTTTTCCATGCA	TGGT1_079780	conserved hypothetical protein	none	none	forward	protein coding	NA	NO	2672071	2708118	NN Sum: 2, NN D: .38, HMM Prob: .93	HMM: MTSALAQAALAHAAPFQSIAC, NN: MTSALAQAALAHAA	null	null	null	null	null	null	null	1.61564	1.11356	42.m03386	TGME49_024870	TGME49_224870	NA	6.5	6.5	6.5	7.14	7.24	7.49	6.81	7.01	7.11	7.51	7.35	7.5	6.5	6.5	6.5	6.5	6.5	6.5	6.5
TGGT1_chrX	3216762	39 - 34	C	G	GAGGAAAGCGAATTAGGTGTGGCCTGAGAAGCAGAACCGGTCCAGGCAGCCGAAAGGGGGTTAGAGGATCGTCGCCTCGGCGTCGGTGCTGTCTCCGGAG	TGGT1_078650	ankyrin repeat-containing protein, putative	none	none	reverse	protein coding	NA	NO	3212377	3219434	null	null	null	null	null	null	protein binding	null	null	1.49378	1.09611	42.m03339	TGME49_024180	TGME49_224180	NA	6.5	6.5	6.5	6.5	6.5	6.5	6.5	6.5	6.5	6.5	6.5	6.5	6.5	6.5	6.5	6.5	6.5	6.5	6.5
TGGT1_chrX	3926574	50 - 48	C	A	TGGGCAGAGTTTTTTGATTCGGAGAGAGCCAAGCAATTACCTCGTGTTTTCTTTCTTCCGCCTGCTTGTGTCGGATTTCAGGAGAGGCTTGAACTGTGAG	TGGT1_071930	conserved hypothetical protein	none	none	forward	protein coding	NA	NO	3925956	3927226	NN Sum: 3, NN D: .58, HMM Prob: .85	HMM: MSLSSIAAFSCGACLVVLGIIILAMSSSKAA, NN: MSLSSIAAFSCGACLVVLGIIILAMSSSKAASK	null	null	null	null	null	null	null	17.4648	17.3997	-	-	TGME49_212200	NA	-	-	-	-	-	-	-	-	-	-	-	-	-	-	-	-	-	-	-
TGGT1_chrX	4292475	65 - 58	G	A	GCGTGTAACATAGAGACGATGTTTCGCGTGCATACCGTATATACGGATTTGTGTCGTCGCCCTCTCTACTGACGGAATCCGACTCATGATTCCATGCTTA	TGGT1_071480	conserved hypothetical protein	none	none	forward	protein coding	NA	NO	4276439	4296686	null	null	null	null	null	membrane	null	transmembrane transport	membrane	9.74372	8.06177	46.m01605	TGME49_034410	TGME49_234410	NA	6.5	6.5	6.5	6.69	6.73	6.68	6.5	6.5	6.5	6.5	6.5	6.5	6.5	6.69	6.5	6.5	6.5	6.5	6.5
TGGT1_chrX	430029	29 - 29	A	G	GCACCTCCGTCTGTAGACGAACGGACCAGTCCTGACACCTAGGTATATGAATACACTCCACCGCAGACATTTACAGATACGTATATATATATATATATAT	TGGT1_083680	26S proteasome regulatory ATPase subunit, putative	none	none	reverse	protein coding	NA	NO	428748	435943	null	null	3.6.1.3 (Adenosinetriphosphatase); 3.6.4.3 (Microtubule-severing ATPase)	ATP binding, ATPase activity	null	null	ATP binding, hydrolase activity, nucleoside-triphosphatase activity, nucleotide binding	protein catabolic process	cytoplasm	89.4968	79.0612	42.m00098	TGME49_028210	TGME49_228210	NA	10.55	10.77	10.72	8.57	8.85	8.36	8.56	8.95	8.59	8.94	9.33	8.38	10.21	10.31	10.37	10.26	10.51	10.72	10.74
TGGT1_chrX	4443544	34 - 28	C	G	TTAAAACTCAAGGAAGACGAGTTGCACTGAATACATGCAGACCTGAATTCCGAACGTCGGACCCTCACTCCGACTTCGTTTTCAGCTTTCTCCGTCGAGC	TGGT1_071260	conserved hypothetical protein	none	none	forward	protein coding	NA	NO	4438880	4447747	null	null	null	null	null	null	protein binding	null	nucleus	10.7398	10.3595	46.m01621	TGME49_034640	TGME49_234640	NA	7.18	6.5	6.5	7.07	7.01	7.47	7.19	7.13	7.19	7.92	7.72	7.62	6.71	6.9	6.55	6.77	6.66	6.51	6.5
TGGT1_chrX	4545407	45 - 39	T	A	TGGCGTCGCAGAAGCCATGCCCCCCTGAGGCACCTGCTGCCTTTCACCTCTACCGGTCAAGACAAGGAAACCTTCGCGGCTGGGAGAAGTTCCAAAACCT	TGGT1_071090	coatomer protein complex subunit beta, putative	none	none	reverse	protein coding	NA	NO	4538482	4555623	null	null	null	protein binding, structural molecule activity	intracellular protein transport, vesicle-mediated transport	membrane coat	protein binding, structural molecule activity	intracellular protein transport, vesicle-mediated transport	membrane coat	25.2514	17.5215	46.m01632	TGME49_035020	TGME49_235020	NA	6.5	6.5	6.5	6.5	6.5	6.5	6.5	6.5	6.5	6.5	6.5	6.5	6.5	6.5	6.5	6.5	6.5	6.5	6.5
TGGT1_chrX	4835326	30 - 29	A	G	GTGTTTCTATCAACATACCTTTCTCTGTGTACGACTACAAAGGCATGCTTATGTGTGTATGCTTTTGCGTAGGCACGGAGGAGACAGAAGGCGCGAGAGG	TGGT1_070380	conserved hypothetical protein	none	none	forward	protein coding	NA	NO	4830939	4841511	null	null	null	null	null	null	null	null	null	21.1474	16.1229	46.m01654	TGME49_035490	TGME49_235490	NA	7.27	7.1	7.33	6.5	6.53	6.5	6.5	6.5	6.56	7.04	7.16	7.24	6.72	6.95	7.48	7.2	7.69	7.72	8.14
TGGT1_chrX	4854081	18 - 18	T	G	TACGCAGACTCACGCACTTGTATATATATAGATATATATATATATATATATAGAGAGAGAGAGAGATTGATAGACAGACACATAGATATAAGCGATATGG	TGGT1_070260	MORN repeat-containing protein, putative	none	none	reverse	protein coding	NA	NO	4852706	4854876	null	null	null	null	null	null	null	null	null	2.65328	0	46.m01655	TGME49_035520	TGME49_235515	NA	6.5	6.5	6.5	6.5	6.5	6.5	6.5	6.5	6.5	6.5	6.5	6.5	6.5	6.5	6.5	6.5	6.5	6.5	6.5
TGGT1_chrX	4961010	9 - 9	A	G	ATGTAAAAATGCATATATATATATATATGCATACATATATGTATGTATATATGTATATATATATATATATATATATGACAGCCTGCACATCGCATTCTCT	TGGT1_070100	conserved hypothetical protein	none	none	forward	protein coding	NA	YES	4959302	4962057	null	null	null	null	null	null	null	null	null	6.2417	6.80848	46.m01665	TGME49_035670	TGME49_235670	NA	6.5	6.5	6.5	6.5	6.5	6.5	6.5	6.5	6.5	6.5	6.5	6.5	6.5	6.5	6.5	6.5	6.5	6.5	6.5
TGGT1_chrX	4972566	46 - 42	A	C	AAGTGAAAGGGTGCTGGGGGAGCACCCGCCTTTGAAGCGATTTTCAGAGAAATTTCTCCGGCTACGGACAGGCCTTCCTCTCTGGCGCGAAACGAAGTCT	TGGT1_070090	M16 peptidase domain-containing protein, putative	none	none	reverse	protein coding	NA	NO	4966525	4984580	null	null	3.4.24.64 (Mitochondrial processing peptidase)	metalloendopeptidase activity, zinc ion binding	proteolysis	null	catalytic activity, metal ion binding, metalloendopeptidase activity, zinc ion binding	proteolysis	null	8.97214	40.087	46.m00008	TGME49_035680	TGME49_235680	NA	6.5	6.5	6.5	6.5	6.5	6.5	8.69	8.72	8.37	7.49	7.99	7.55	6.5	6.5	6.5	6.5	6.5	6.5	6.5
TGGT1_chrX	5071604	60 - 55	A	C	GAGCAGGAAAAGGAAGAATCAAGAATTGGATTTCATCTGTCACATGTGAAAAACCGCGAAATCGGACAGCAACACTCGAAACGGATCACCATCCCGTTCA	TGGT1_069850	dynein beta chain, putative	none	none	reverse	protein coding	NA	NO	5065550	5109901	null	null	null	ATP binding, ATPase activity, microtubule motor activity	microtubule-based movement	dynein complex	ATP binding, ATPase activity, microtubule motor activity	microtubule-based movement	dynein complex	2.47291	1.9709	46.m01675	TGME49_035920	TGME49_235920	NA	8.69	7.85	7.81	6.65	7.22	6.92	7.62	7.68	7.52	6.65	6.94	6.62	6.5	7.57	7.37	6.97	7.17	7.47	7.64
TGGT1_chrX	5349139	10 - 7	C	T	CCCGCGCGCCGAAGGCGAGGCGCAGCGAACGCGTGACGCGGTGGCTGTCTCCTCCAGGCCGCCGCTCTCGCCCTCCAAGAGAAGAGCAGAAGACGTCTTC	TGGT1_069280	hypothetical protein	none	none	forward	protein coding	NA	YES	5347826	5349673	null	null	null	null	null	null	null	null	null	3.91578	3.89911	-	TGME49_036560	TGME49_236560	NA	-	-	-	-	-	-	-	-	-	-	-	-	-	-	-	-	-	-	-
TGGT1_chrX	5492645	56 - 54	C	A	CGAATCCGGCCGACAAAATCGCATCTCAAAAGAGCTTATTTTCTCGAACACTGTCGAGTGATAAATACATCACGGGTCCCTATGCCTTCTTCTTCGGGGC	TGGT1_069040	conserved hypothetical protein	none	none	reverse	protein coding	NA	NO	5492127	5494128	null	null	null	null	null	null	null	null	null	77.9776	180.407	46.m01717	TGME49_036890	TGME49_236890	TGGT1_069040	9.01	8.33	8.24	10.62	10.65	11.28	11.32	11.21	11.31	8.24	8.76	8.81	8.3	8.09	8.42	8.36	8.27	8.27	8.56
TGGT1_chrX	6314828	61 - 57	T	G	CCAGGAGGAGCGACAGGCTCGCGACAATTTCGTAAGTCTTTCTTTCTGAGTTAAAAGGCATCTTTGACGGGCCTCGAAAAGAGTTTTAAAGAGAATGCAG	TGGT1_124990	microfibrillar-associated protein, putative	none	none	forward	protein coding	NA	NO	6310971	6318644	null	null	null	null	null	extracellular region	null	null	null	31.4056	28.7245	33.m01295	TGME49_014590	TGME49_214590	NA	7.02	6.85	7.23	7.59	7	7.53	7.41	7.23	7.52	7.22	7.24	7.32	6.83	7.16	7.15	6.77	7.19	7.26	7.53
TGGT1_chrX	6315143	53 - 49	C	T	GCACCTCAGCTCTTTCCTGTTCCGTGTGGGAGGCTTTCGATCGGTGTGCTCCACTGCAATCGTATTTATTTATCCTGATTTTTCAAACGCACAGCTCTCG	TGGT1_124990	microfibrillar-associated protein, putative	none	none	forward	protein coding	NA	NO	6310971	6318644	null	null	null	null	null	extracellular region	null	null	null	31.4056	28.7245	33.m01295	TGME49_014590	TGME49_214590	NA	7.02	6.85	7.23	7.59	7	7.53	7.41	7.23	7.52	7.22	7.24	7.32	6.83	7.16	7.15	6.77	7.19	7.26	7.53
TGGT1_chrX	6597157	48 - 43	C	A	TGGAAGCGAGAGAGAGGCGGAGCGACCTTCTTCGTGGGCTGTGTAGCAAGCGAATGCGTTGCCTATGTGAAACCGCGACACCTTACCGATTTCGAGAATA	TGGT1_125520	conserved hypothetical protein	none	none	reverse	protein coding	NA	NO	6585229	6597262	null	null	2.7.7.19 (Polynucleotide adenylyltransferase)	null	null	null	null	null	null	2.40665	1.96502	33.m01329	TGME49_014990	TGME49_214990	NA	6.5	6.5	6.5	6.5	6.5	6.5	6.5	6.5	6.5	6.5	6.78	6.5	6.5	6.5	6.5	6.5	6.5	6.5	6.5
TGGT1_chrX	676240	21 - 17	C	G	CAGAAAACGAAGAGACCTCGCGACAGACCCCTGTCCGAGCTCGCTGTCTCCGGACTTCACTCGCGCGCGAGCGGAGGAGTGCCGTCTCCTCCCGACGCTG	TGGT1_083220	NBP2B protein, putative	none	none	reverse	protein coding	NA	NO	674696	676526	NN Sum: 2, NN D: .42, HMM Prob: .87	HMM: MNSFQDFAFLLAVPAVGGE, NN: MNSFQDFAFLLAVPAVGGE	null	null	null	null	null	null	null	7.88977	6.60255	-	TGME49_027920	TGME49_227930	NA	-	-	-	-	-	-	-	-	-	-	-	-	-	-	-	-	-	-	-
TGGT1_chrX	6787034	21 - 17	T	A	CTTGGCAGAGATGACAGCGTCGGGAAACCTCCACACGGGCGTTCAGAAGGTACCACGCGACGGCCAGCCACAGACGCATTTGCGAGAAACCAAGAAGGAT	TGGT1_126000	carbamoyl phosphate synthetase II, putative	none	none	reverse	protein coding	NA	NO	6770606	6794847	null	null	6.3.-.- (Forming carbon-nitrogen bonds.); 6.3.4.16 (Carbamoyl-phosphate synthase (ammonia)); 6.4.1.3 (Propionyl-CoA carboxylase)	ATP binding, catalytic activity	metabolic process, nitrogen compound metabolic process	null	ATP binding, catalytic activity, metal ion binding	metabolic process, nitrogen compound metabolic process	null	21.2702	12.6856	33.m00007	TGME49_015260	TGME49_215260	NA	6.66	7.13	6.99	7.14	7.36	8.43	7.74	7.85	8.58	7.71	7.65	7.19	6.5	6.55	6.5	6.5	6.95	6.64	6.89
TGGT1_chrX	6790462	22 - 22	T	G	CAAACGCACGCACACACATAAATACATGTACAAATATATATATATATATATAGAGAGAGAGAGAGAGACATGCATGCATAAACAGAATGGAGATTCACGT	TGGT1_126000	carbamoyl phosphate synthetase II, putative	none	none	reverse	protein coding	NA	NO	6770606	6794847	null	null	6.3.-.- (Forming carbon-nitrogen bonds.); 6.3.4.16 (Carbamoyl-phosphate synthase (ammonia)); 6.4.1.3 (Propionyl-CoA carboxylase)	ATP binding, catalytic activity	metabolic process, nitrogen compound metabolic process	null	ATP binding, catalytic activity, metal ion binding	metabolic process, nitrogen compound metabolic process	null	21.2702	12.6856	33.m00007	TGME49_015260	TGME49_215260	NA	6.66	7.13	6.99	7.14	7.36	8.43	7.74	7.85	8.58	7.71	7.65	7.19	6.5	6.55	6.5	6.5	6.95	6.64	6.89
TGGT1_chrX	6804288	68 - 66	G	A	CGACAAAAACAGGCAAGGCCGAGATTTCTGCAGCCCTCCGCAGAGTGCGTGTGTTTACACAGCTGTTTACGTTCGTGTTTGTGGTACTTTCTTTGAAGTT	TGGT1_126030	saccharopine dehydrogenase, putative	none	none	forward	protein coding	NA	NO	6803891	6809829	null	null	1.5.1.7 (Saccharopine dehydrogenase (NAD(+), L-lysine-forming))	null	null	null	oxidoreductase activity	oxidation-reduction process	null	19.6424	31.5087	33.m01355	TGME49_015290	TGME49_215290	TGGT1_126030	8.11	8.03	7.82	8.13	8.19	8.58	8.72	8.81	8.56	7.67	7.62	7.7	7.09	7.2	7.32	7.35	6.78	7.14	7.56
TGGT1_chrX	7324500	36 - 33	A	G	CTGAGTGTTTCGTTTTCTCTTCTTTTCTGTTTCCTTTGTTTTTTACTCAGAAAGTGCCAGTGGGGTGAGAGCAGTGGTGTGCTTGCTTCCTTTTCCACTT	TGGT1_023330	conserved hypothetical protein	none	none	reverse	protein coding	NA	NO	7323987	7327575	null	null	null	null	null	null	null	null	null	10.4701	7.88154	23.m00147	TGME49_007090	TGME49_207100	NA	6.5	6.5	6.5	6.5	6.5	6.5	6.5	6.5	6.5	6.5	6.5	6.5	6.5	6.5	6.5	6.5	6.5	6.5	6.5
TGGT1_chrX	765376	11 - 10	C	A	GGATATCGATATATATATATATATAAATCTCTCTCTCTCTCTCTCTCTCTCTATATATATATATATATAGATTTGTGTACGCGTGTGTGTACGTTTTTTT	TGGT1_083090	alpha-1,3-mannosyltransferase, putative	none	none	reverse	protein coding	NA	POSSIBLE	764554	771839	null	null	null	null	biosynthetic process	null	null	biosynthetic process	null	11.7957	9.84105	42.m00096	TGME49_027790	TGME49_227790	NA	7.02	7.24	7.08	6.5	6.5	6.5	6.51	6.5	6.5	6.5	6.5	6.5	6.63	6.5	6.5	6.51	6.69	6.93	7.1
TGGT1_chrXI	1050651	16 - 15	C	A	ATATATATACATATATGTATCTCTATATATACATATATGTATCTATCTATCTATATATATATATATATATATAGATACGCATACATGCGGTTTCATGTGT	TGGT1_086790	hypothetical protein	none	none	forward	protein coding	NA	NO	1048292	1064623	null	null	null	null	null	null	null	null	null	7.81566	5.07022	583.m05370	TGME49_110560	TGME49_310560	NA	7.33	7.17	7.42	6.5	6.5	6.5	6.5	6.5	6.5	6.5	6.5	6.5	8.04	8.12	7.83	7.9	7.65	7.68	7.41
TGGT1_chrXI	1475667	43 - 38	C	G	TCGTAAAACCAAATTTTGTGGTCTACGTCCGGACAGCTGCGGAGGAATCACGCAAAGGGGAAGAGAAAAGCAGAGAGGAGTCGCGTGACTTCCGCTGTTA	TGGT1_087520	conserved hypothetical protein	none	none	forward	protein coding	NA	NO	1468990	1479309	NN Sum: 1, NN D: .27, HMM Prob: .61	HMM: MESFPCGSSPEGVPPPATTVCMRRPRRRSLLSGLTALALLFQSLSSL, NN: MESFPCGSSPEGVPPPATTVCMRRPRRRSLLSGLTALALLFQSLSSL	null	null	null	null	null	null	null	8.57141	5.77754	583.m05415	TGME49_111210	TGME49_311210	NA	6.5	6.5	6.5	6.5	6.63	6.66	7.08	7.11	7.07	6.61	7.08	7.29	6.5	6.5	6.5	6.5	6.5	6.5	6.5
TGGT1_chrXI	1477064	43 - 38	G	A	GAGGCCTTGAGTCCCGAAACTTGACGCGTTTCTTGTCAGGTGAATCAACAGACACAACGCGAGGACAGGAGAATGCAGCAGAGGCGCGGAGAGCAGCATG	TGGT1_087520	conserved hypothetical protein	none	none	forward	protein coding	NA	NO	1468990	1479309	NN Sum: 1, NN D: .27, HMM Prob: .61	HMM: MESFPCGSSPEGVPPPATTVCMRRPRRRSLLSGLTALALLFQSLSSL, NN: MESFPCGSSPEGVPPPATTVCMRRPRRRSLLSGLTALALLFQSLSSL	null	null	null	null	null	null	null	8.57141	5.77754	583.m05415	TGME49_111210	TGME49_311210	NA	6.5	6.5	6.5	6.5	6.63	6.66	7.08	7.11	7.07	6.61	7.08	7.29	6.5	6.5	6.5	6.5	6.5	6.5	6.5
TGGT1_chrXI	151893	16 - 15	T	G	CCAAGTACCGCTGCCATAATTACATATATATATATATATATATATATATATAGAGAGAGAGAGAGAGAGAGAGGTGCGTGTCGACAATCGGGCAACTTGA	TGGT1_055450	phenylalanyl-tRNA synthetase beta chain, putative	none	none	reverse	protein coding	NA	NO	145132	155382	null	null	6.1.1.20 (Phenylalanine--tRNA ligase)	RNA binding, phenylalanine-tRNA ligase activity	translation	null	ATP binding, RNA binding, magnesium ion binding, nucleotide binding, phenylalanine-tRNA ligase activity	phenylalanyl-tRNA aminoacylation	cytoplasm	30.8604	18.1755	542.m00221	TGME49_106960	TGME49_306960	NA	6.89	7.21	7.24	6.88	6.83	6.7	6.82	7.01	7.08	6.57	6.5	6.66	6.92	6.93	7.03	6.76	7.71	7.78	7.7
TGGT1_chrXI	1949711	19 - 16	A	C	GATGTCCACAAGGTATCAAAGTGCATGCATATCTCTCTCTCTCTCTCTCTATATATATATATATATATATATATATATAGGGGGGATGGGTGGTGATGCG	TGGT1_088120	WD-repeat protein, putative	none	none	reverse	protein coding	NA	NO	1944902	1953309	null	null	2.3.1.48 (Histone acetyltransferase)	null	null	null	protein binding	null	null	51.5304	89.4263	583.m00658	TGME49_111870	TGME49_311870	NA	8.97	8.68	8.62	8.66	8.76	9.04	8.99	9.33	9.43	8.63	8.57	8.66	8	8.5	8.15	8.5	8.6	8.64	8.66
TGGT1_chrXI	1949713	19 - 15	A	C	TGTCCACAAGGTATCAAAGTGCATGCATATCTCTCTCTCTCTCTCTCTATATATATATATATATATATATATATATAGGGGGGATGGGTGGTGATGCGTC	TGGT1_088120	WD-repeat protein, putative	none	none	reverse	protein coding	NA	NO	1944902	1953309	null	null	2.3.1.48 (Histone acetyltransferase)	null	null	null	protein binding	null	null	51.5304	89.4263	583.m00658	TGME49_111870	TGME49_311870	NA	8.97	8.68	8.62	8.66	8.76	9.04	8.99	9.33	9.43	8.63	8.57	8.66	8	8.5	8.15	8.5	8.6	8.64	8.66
TGGT1_chrXI	2194477	18 - 16	G	T	CAAACATCCGTATTTACATATATATAAATATATACATATATATATATATAGAGAGAGAGAGAAAAGATATATATATATAGATATATATGTATCTACAAAT	TGGT1_088560	guanyl-nucleotide exchange factor, putative	none	none	reverse	protein coding	NA	NO	2193740	2194809	null	null	null	ARF guanyl-nucleotide exchange factor activity	regulation of ARF protein signal transduction	intracellular	ARF guanyl-nucleotide exchange factor activity	regulation of ARF protein signal transduction	intracellular	13.7292	9.47397	583.m05476	TGME49_112300	TGME49_312300	NA	6.5	6.5	6.5	7.71	7.56	6.84	7.05	6.81	6.5	6.61	7.65	6.69	6.5	6.5	6.5	6.5	6.5	6.5	6.5
TGGT1_chrXI	2372025	42 - 36	A	T	GCGGTGTCTCAGCGTCTCGCTCTCGCGCTCCTCGATGTGCGCCAAACATAAGCCAGCGCGTAAGATCGTCGAAGCTAACGGTGTGCTCCTGATGTCAGGA	TGGT1_088810	tRNA isopentenyl transferase, putative	none	none	reverse	protein coding	NA	NO	2364459	2372782	null	null	2.5.1.8 (Transferred entry: 2.5.1.75)	ATP binding, tRNA dimethylallyltransferase activity	tRNA processing	null	ATP binding, nucleic acid binding, zinc ion binding	tRNA processing	null	6.26716	4.16121	583.m05493	TGME49_112520	TGME49_312520	NA	6.5	8.3	6.5	6.5	6.5	6.5	6.5	6.5	6.62	7.26	7.17	6.75	6.5	6.5	6.5	6.5	6.5	6.5	6.5
TGGT1_chrXI	2737906	39 - 37	G	A	GCGTTGCTCTGTAGAGACCAAGCAAGTTCCGTGATACGTAATGGGTACACGCATGTCCATATATATGTCTATATATATATGTCTATATATATGAATATAT	TGGT1_089420	conserved hypothetical protein	none	none	forward	protein coding	NA	NO	2732465	2741733	null	null	null	null	null	null	null	null	null	5.38127	6.30335	583.m05530	TGME49_113130	TGME49_313130	NA	6.5	6.5	6.5	6.5	6.5	6.5	6.5	6.5	6.5	6.5	6.5	6.5	6.5	6.5	6.5	6.5	6.5	6.98	7.1
TGGT1_chrXI	2808768	37 - 33	G	A	ACGGCTGCGCTCCATATCTCGCTGTCTTCAAATGCATGCACCCAGAGACTGAGCGGAACGAAAAGGAATAAACCGCGTTTTTCCGGCACGTCCGAGAGAC	TGGT1_089620	eukaryotic translation initiation factor 2 alpha subunit, putative	none	none	reverse	protein coding	NA	NO	2808289	2813947	null	null	2.7.7.8 (Polyribonucleotide nucleotidyltransferase)	RNA binding, translation initiation factor activity	translation	eukaryotic translation initiation factor 2 complex	RNA binding, translation initiation factor activity	null	eukaryotic translation initiation factor 2 complex	177.217	147.46	583.m00670	TGME49_113230	TGME49_313230	TGGT1_089620	7.86	7.64	8.33	9.18	9.2	9.5	8.92	8.96	9.34	9.17	9.22	9.17	7.9	7.29	7.93	7.68	7.81	8.15	8.38
TGGT1_chrXI	2808769	37 - 35	A	C	CGGCTGCGCTCCATATCTCGCTGTCTTCAAATGCATGCACCCAGAGACTGAGCGGAACGAAAAGGAATAAACCGCGTTTTTCCGGCACGTCCGAGAGACT	TGGT1_089620	eukaryotic translation initiation factor 2 alpha subunit, putative	none	none	reverse	protein coding	NA	NO	2808289	2813947	null	null	2.7.7.8 (Polyribonucleotide nucleotidyltransferase)	RNA binding, translation initiation factor activity	translation	eukaryotic translation initiation factor 2 complex	RNA binding, translation initiation factor activity	null	eukaryotic translation initiation factor 2 complex	177.217	147.46	583.m00670	TGME49_113230	TGME49_313230	TGGT1_089620	7.86	7.64	8.33	9.18	9.2	9.5	8.92	8.96	9.34	9.17	9.22	9.17	7.9	7.29	7.93	7.68	7.81	8.15	8.38
TGGT1_chrXI	3446630	34 - 33	C	A	CGTTCATTTGAAGTGGCTTGAATATGTATCGAGGGCGTTACACAGAGAAACAGAAACTGAAGAAGCCGTCCGTATTTTTTCAAACACAGAGGACGACACT	TGGT1_090590	glucose-methanol-choline oxidoreductase, putative	none	none	forward	protein coding	NA	NO	3440246	3447791	null	null	1.1.99.1 (Choline dehydrogenase)	flavin adenine dinucleotide binding, oxidoreductase activity, acting on CH-OH group of donors	null	null	flavin adenine dinucleotide binding	oxidation-reduction process	null	0.247147	0.347571	583.m05591	TGME49_113950	TGME49_313950	NA	6.5	6.5	6.5	6.5	6.5	6.5	6.5	6.5	6.5	6.5	6.5	6.5	6.5	6.5	6.5	6.5	6.5	6.5	6.5
TGGT1_chrXI	3567854	42 - 41	T	C	GCAGCAGAGAGAGTCGCAAGCTGGATCTGAGAACGCGTTTGCGGTGTCGCTCTCGAAAGGCTTCGTTCGTGGACTTGACATGTCGAGAGAAAAACTGCTT	TGGT1_090800	general transcription factor IIIC, polypeptide, putative	none	none	forward	protein coding	NA	NO	3565868	3572126	null	null	null	null	null	null	null	null	null	10.1125	8.125	583.m00684	TGME49_114240	TGME49_314240	NA	8.09	7.76	7.19	7.85	7.49	7.73	8.48	8.52	8.4	6.98	6.87	7.02	6.5	6.5	6.5	6.5	6.5	6.5	6.5
TGGT1_chrXI	3686621	50 - 45	A	T	AGGTTTTGCTCTCTTTCCGATTCTCGAGTTCTCTTGGTTGCGCAGTTCTCAGCCGCTGCCTTTCCTGGCTTGAGCTGCATGCGGCCAAGTCTGTTGGTGT	TGGT1_090990	conserved hypothetical protein	none	none	forward	protein coding	NA	NO	3680716	3689087	null	null	null	DNA primase activity	DNA replication, synthesis of RNA primer	null	ATP binding, ATPase activity	null	null	10.0781	7.11369	583.m05616	TGME49_114410	TGME49_314410	NA	9.25	8.83	9.06	6.96	6.94	6.99	7.08	7.33	7.19	6.63	6.96	7.24	8.27	8.54	8.44	8.62	8.8	8.54	8.66
TGGT1_chrXI	3843699	63 - 60	G	A	GGCTTGGCTGATGAATTACTGCTTCTCTCATAAGCACTGCATGAATAGAAGAGAGCAATCTTGAACTCGTACACAAACATACCCACTTCCGAATGAGCGA	TGGT1_091980	conserved hypothetical protein	none	none	reverse	protein coding	NA	NO	3843408	3849436	null	null	null	null	null	null	null	null	null	24.812	26.6674	583.m05630	TGME49_114700	TGME49_314700	NA	7.73	7.4	6.54	9.74	9.77	10.33	11.03	10.75	11.05	9.86	10.2	9.9	6.5	6.5	6.66	6.52	6.83	7.02	7.07
TGGT1_chrXI	4011720	39 - 34	C	G	TTTTTTGTGTGGACGTCTTCTCTTCTTTGTCGACGTTTTCCCTTCTTCCTCTGAGTCGCCGTTTCTCGCTTCGCTTCGTCAGCTTGAGACGCAGGTTGCG	TGGT1_092190	hypothetical protein	none	none	forward	protein coding	NA	NO	4010325	4019281	null	null	null	null	null	null	protein binding	null	null	20.6125	31.1869	583.m05647	TGME49_114900	TGME49_314900	NA	6.5	6.5	6.5	8	7.81	8.2	8.6	7.51	8.3	7.88	8.11	8.22	6.5	6.5	6.5	6.5	6.5	6.5	6.5
TGGT1_chrXI	4253616	59 - 56	A	T	TCATCACAACGAGTACGCGGAACTATCTCTCCTCTTGCACTCTACATCTAATTTGCTAGCTTGGATAACTGTGTGAAGATGAAGAAGGAAACCCCCGAAT	TGGT1_092730	conserved hypothetical protein	none	none	reverse	protein coding	NA	NO	4252297	4254804	null	null	null	null	null	null	null	null	null	40.6472	30.1126	583.m09163	TGME49_115300	TGME49_315300	NA	7.38	7.52	7.68	8.56	8.58	7.83	8.12	8.46	7.28	7.61	7.76	7.61	6.5	6.5	6.5	6.5	6.93	7.04	7.15
TGGT1_chrXI	4489936	36 - 34	A	T	ATCCTCTTCTTCTTCCTCTTCTTCTCCCCTCTCCTCTCTCCTCTCCTCTCACCAGTCTCCTCTCTTCTCTCCCCTCCCCTCCCCTCTCTCCTCTCTCCTC	TGGT1_093340	hypothetical protein	none	none	forward	protein coding	NA	NO	4487154	4490357	null	null	null	null	null	null	null	null	null	4.44878	3.82802	583.m05699	TGME49_115660	TGME49_315660	NA	6.5	6.5	6.5	6.5	6.5	6.5	6.5	6.5	6.5	6.5	6.5	6.5	6.5	6.5	6.5	6.5	6.5	6.5	6.5
TGGT1_chrXI	4489939	35 - 32	A	T	CTCTTCTTCTTCCTCTTCTTCTCCCCTCTCCTCTCTCCTCTCCTCTCACCAGTCTCCTCTCTTCTCTCCCCTCCCCTCCCCTCTCTCCTCTCTCCTCCCC	TGGT1_093340	hypothetical protein	none	none	forward	protein coding	NA	NO	4487154	4490357	null	null	null	null	null	null	null	null	null	4.44878	3.82802	583.m05699	TGME49_115660	TGME49_315660	NA	6.5	6.5	6.5	6.5	6.5	6.5	6.5	6.5	6.5	6.5	6.5	6.5	6.5	6.5	6.5	6.5	6.5	6.5	6.5
TGGT1_chrXI	4516733	31 - 28	C	T	CTCCCTCTGCCCCCCAACTGACACACACTGCGCGAATACCTTTTTCCTGTCTTCTCTCTCACTGATTCTCGCAGAGTCGATTCTCAGGAAGATCGCCTCT	TGGT1_093370	DnaJ domain-containing protein, putative	none	none	forward	protein coding	NA	NO	4516722	4520022	null	null	null	heat shock protein binding	null	null	heat shock protein binding	null	null	27.0128	18.1896	583.m05701	TGME49_115690	TGME49_315690	TGGT1_093370	7.19	7.71	7.91	6.5	6.5	6.5	6.5	6.5	6.5	6.5	6.52	6.5	7.26	7.21	7.5	7.21	7.47	7.5	7.46
TGGT1_chrXI	5013756	62 - 59	C	G	CTTCATCAGATTCAGCACCTCCCAAGCCTGAGAATACACACGACGCCAATCGCACATATGCATACATGTGTAACCGATACATCTGCACAGACAAAAACGC	TGGT1_094380	conserved hypothetical protein	none	none	reverse	protein coding	NA	NO	5011236	5017466	null	null	null	null	null	null	null	null	null	15.7629	15.4021	583.m05761	TGME49_116570	TGME49_316570	NA	9.63	8.95	9.1	9.19	9.15	9.71	9.45	9.41	9.45	9.02	8.99	9.09	8.01	8.41	8.44	8.54	8.51	8.36	8.36
TGGT1_chrXI	5030585	21 - 18	T	C	CGACATACCCCATAGATAAACATACACATATATATACATATATATATATATATGTAAATATACATATATATATGTAAATATATGTATATGCATGAATATA	TGGT1_094420	hypothetical protein	none	none	reverse	protein coding	NA	NO	5029840	5039913	NN Sum: 0, NN D: .11, HMM Prob: .67	HMM: MSRKKEYEGYFNALAATLALSASSPSQ, NN: MSRKKEYEGYFNALAATLALSASSPSQ	null	null	null	null	null	null	null	2.96098	2.53078	583.m05763	TGME49_116610	TGME49_316610	NA	6.5	6.5	6.5	6.5	6.5	6.5	6.5	6.5	6.5	6.5	6.5	6.5	6.5	6.5	6.5	6.5	6.5	6.5	6.5
TGGT1_chrXI	5126871	16 - 15	A	C	ACCTGTCTACCCATCATAGTTCCTCGGTCTCTCTCTCTCTCTCTCTCTCTATATATATATATATATATATATATGTAAATGCATGCGATCTTAATTCGTA	TGGT1_094540	conserved hypothetical protein	none	none	forward	protein coding	NA	NO	5124332	5129174	null	null	null	null	null	null	null	null	null	5.27854	5.94434	583.m05771	TGME49_116700	TGME49_316700	NA	6.5	6.5	6.5	6.5	6.5	6.51	6.5	6.5	6.5	6.5	6.5	6.5	6.5	6.5	6.5	6.5	6.5	6.5	6.5
TGGT1_chrXI	5180291	53 - 48	C	A	CACACTACAGTAAAGGGAAGACAAAGAAACACCTACATTCTGGATTCCCCCCTATACGCCAAAGAAGAAAAGGGAGATGGCCTTTCCTTCTTCCGGAGCA	TGGT1_094600	helicase, putative	none	none	reverse	protein coding	NA	NO	5176547	5182791	null	null	null	ATP binding, helicase activity, nucleic acid binding	null	null	ATP binding, helicase activity, nucleic acid binding	null	null	2.47481	6.99536	583.m05775	TGME49_116750	TGME49_316750	NA	6.59	6.5	6.5	6.5	6.5	6.5	6.5	6.5	6.5	6.5	6.5	6.5	6.5	6.5	6.5	6.5	6.5	6.5	6.5
TGGT1_chrXI	5268459	55 - 54	C	T	GGAGAACAGAGCAAAGGTGCGCGAAAGCCGCGACGGGTGATTTCCTCATCCGTTTGTCGACCTGCCTTGGCTTTTCAGAGTTCCAGTTTCTCTCGTCTTG	TGGT1_055620	lon protease, putative	none	none	forward	protein coding	NA	NO	5257525	5270094	null	null	3.4.21.53 (Endopeptidase La)	ATP binding, ATP-dependent peptidase activity, ATPase activity, serine-type endopeptidase activity	proteolysis	null	ATP binding, ATP-dependent peptidase activity, nucleoside-triphosphatase activity, nucleotide binding, serine-type endopeptidase activity	proteolysis	null	9.75135	5.98017	583.m05252	TGME49_108580	TGME49_308580	NA	6.5	6.5	6.5	6.5	6.5	6.5	6.5	6.5	6.5	6.5	6.5	6.5	6.5	6.5	6.5	6.5	6.5	6.5	6.5
TGGT1_chrXI	5762028	48 - 44	G	A	AGAAACTCTCCAGTTATGAAACAGATCGCCGTATTGCCAAAGAAACCGACGCAGAAACCAAGAGAGGAAAAAAACCTGCAAATCAGACACTCGCCCTTAC	TGGT1_098170	GTP-binding domain containing protein, putative	none	none	reverse	protein coding	NA	NO	5757593	5765421	null	null	null	GTP binding, GTPase activity	null	null	GTP binding, GTPase activity	null	null	9.88327	6.37344	35.m00928	TGME49_016960	TGME49_216960	NA	6.57	6.54	6.66	6.5	6.5	6.95	6.5	6.5	6.5	6.53	6.5	6.5	6.5	6.5	6.5	6.5	6.5	6.5	6.5
TGGT1_chrXI	6089871	23 - 20	G	T	TATATATATATATATGTGTATATATGTATGTACATATATATATATATATAGAGAGAGAGAGAGAGAGAAGTAGAAATATAGGTAGTTGCATTTATATACC	TGGT1_098730	conserved hypothetical protein	none	none	forward	protein coding	NA	NO	6087322	6093361	null	null	null	null	null	null	null	null	null	13.3489	18.7691	35.m00028	TGME49_016510	TGME49_216510	NA	6.71	6.5	6.5	6.5	6.5	6.5	6.7	6.62	6.5	6.58	6.67	6.5	6.5	6.5	6.5	6.5	6.61	6.5	6.5
TGGT1_chrXI	6107786	63 - 59	T	G	TTAGCGCCAGATGGCACGCGGTCACGGTCTGAGTCTGTTTGAACGTGTGGTTCTTCCTCTCTAGGATCAGGGCGTTCGATGGTCTGATTTCCTCTGAATA	TGGT1_098750	conserved hypothetical protein	none	none	reverse	protein coding	NA	NO	6106884	6111216	null	null	null	null	null	null	zinc ion binding	null	null	7.1433	14.1517	35.m01586	TGME49_016490	TGME49_216490	NA	8.19	8.18	7.9	7.76	7.8	8.21	7.84	8.14	8.75	7.81	7.65	7.45	7.15	7.72	7.23	7.66	7.8	7.79	7.92
TGGT1_chrXI	6366622	57 - 57	A	C	TGAGTGTTGCATAGTGCGTAAAAAACTAAATATTTCCGAGGGAAGAACTAAGGTTTGTTTGTTTGTTTCAGTGGTGCGTCAGTGGCTAACAGGAAAACTG	TGGT1_099110	oligoendopeptidase F, putative	none	none	forward	protein coding	NA	NO	6365851	6370256	null	null	null	metalloendopeptidase activity	proteolysis	null	metalloendopeptidase activity	proteolysis	null	0	0	35.m00031	TGME49_016150	TGME49_216150	NA	6.5	6.5	6.5	6.5	6.5	6.5	6.5	6.5	6.5	6.5	6.5	6.5	6.5	6.5	6.5	6.5	6.5	6.5	6.5
TGGT1_chrXI	903243	42 - 38	G	A	GATTCGTTTTTCGTAGATCGACGGTATGCTCATTTGAAGCAGCCGACCGAGAAAATCAGTTTTTCGCGATTTTTCCTTTCCCCCTGCCTCTGCAGCTGAG	TGGT1_086580	conserved hypothetical protein	none	none	forward	protein coding	NA	NO	903116	905823	null	null	null	null	null	null	null	null	null	197.299	180.019	583.m00622	TGME49_110360	TGME49_310360	TGGT1_086580	9.62	9.87	10	9.94	10.23	10.18	9.74	9.72	9.9	9.76	10.03	10.15	10.13	9.95	10.12	10.11	10.56	10.69	10.67
TGGT1_chrXII	1121061	56 - 52	C	G	CATTTCCTAGTGTGCAGAAACCGTATTTGCCAGGAATTCGCGGAGACAAACTTGCTCTACATGGGAGGGGGAGAATTCCGTCTACTTGCCTGCATGCTGT	TGGT1_030160	DEAD/DEAH box RNA helicase, putative	none	none	forward	protein coding	NA	NO	1115658	1124547	null	null	null	ATP binding, ATP-dependent helicase activity, helicase activity, nucleic acid binding	null	null	ATP binding, ATP-dependent helicase activity, helicase activity, nucleic acid binding	null	null	13.4398	13.6701	38.m01116	TGME49_019200	TGME49_219200	NA	9.09	9.33	9.04	7.09	7.19	6.94	7.35	7.38	7.37	6.54	6.84	6.84	7.74	8.27	7.86	8.12	8.42	8.21	8.37
TGGT1_chrXII	1194968	70 - 63	T	A	ATTAACAAACACATTCCCGACAGGTCCGTCTCTCCAAAGATTCCACGCCCTCACCGCAAACGGCACATGGTACTCAACATAAGCAAATACTTATATATAT	TGGT1_030040	hypothetical protein	none	none	reverse	protein coding	NA	NO	1182888	1208794	null	null	2.7.11.12 (cGMP-dependent protein kinase)	calcium ion binding	null	null	null	null	null	5.34825	7.59497	38.m01098	TGME49_019070	TGME49_219070	NA	6.5	6.5	6.5	6.5	6.5	6.5	6.67	6.5	6.5	6.5	6.5	6.5	6.5	6.5	6.5	6.5	6.5	6.5	6.5
TGGT1_chrXII	1231835	51 - 48	A	G	AAGTAGACTCGTAGATATACTGAGTGTATCATAAGACGACAACTGAAGCTAGACTCCCTCTTCCACACTTTAAAATGCAACTTCTACGTCTTTCTCCCAT	TGGT1_029920	conserved hypothetical protein	none	none	reverse	protein coding	NA	NO	1230773	1237780	null	null	null	null	null	null	null	null	null	6.02934	6.54167	38.m01058	TGME49_018950	TGME49_218950	NA	6.93	6.69	6.5	6.67	6.58	7.1	7.29	7.56	7.74	6.99	6.5	6.57	6.5	6.5	6.5	6.5	6.5	6.5	6.5
TGGT1_chrXII	1231836	52 - 48	G	C	AGTAGACTCGTAGATATACTGAGTGTATCATAAGACGACAACTGAAGCTAGACTCCCTCTTCCACACTTTAAAATGCAACTTCTACGTCTTTCTCCCATG	TGGT1_029920	conserved hypothetical protein	none	none	reverse	protein coding	NA	NO	1230773	1237780	null	null	null	null	null	null	null	null	null	6.02934	6.54167	38.m01058	TGME49_018950	TGME49_218950	NA	6.93	6.69	6.5	6.67	6.58	7.1	7.29	7.56	7.74	6.99	6.5	6.57	6.5	6.5	6.5	6.5	6.5	6.5	6.5
TGGT1_chrXII	1255070	74 - 73	A	T	GGTCTTTTTTCGTATCCGAGGAACACCAGCCGCTTTGTTTTTTCGATTTCAGTTGTACAGTTCGTGACAGTTCGTGACCGCGGATACTTCTTCTGGGGTG	TGGT1_029890	proteasome subunit beta type, putative	none	none	forward	protein coding	NA	NO	1250731	1256572	null	null	3.4.25.1 (Proteasome endopeptidase complex)	threonine-type endopeptidase activity	ubiquitin-dependent protein catabolic process	proteasome core complex	threonine-type endopeptidase activity	proteolysis involved in cellular protein catabolic process	proteasome core complex	116.057	87.0049	38.m01078	TGME49_018920	TGME49_218920	NA	10.34	10.74	10.69	9.09	9.14	9.03	9.16	9.08	9.57	9.46	9.68	9.29	10.28	10.03	10.2	10.24	10.54	10.53	10.67
TGGT1_chrXII	1659584	67 - 65	G	A	GCCTGCGAGATGCAAGACATGGAGATAGCGTTGGCTATCCTGGACGGCAGGGAATCTTAAGCTACCTGGAACGCTTCCAAAATACCTCAACAAACGGGGG	TGGT1_029020	hypothetical protein	none	none	reverse	protein coding	NA	NO	1656916	1664528	null	null	null	null	null	null	catalytic activity, protein binding	null	null	0.0369461	0	38.m01041	TGME49_018290	TGME49_218290	NA	6.5	6.5	6.5	6.5	6.5	6.5	6.5	6.5	6.5	6.5	6.5	6.5	6.5	6.5	6.5	6.5	6.5	6.5	6.5
TGGT1_chrXII	1760204	6 - 6	G	T	CTCACAGCCGTAGTCTCAAAACAGTACACGCACATATATATATATATATAGAGAGAGAGATGTATACCTTCATGAGTAGATGTAACTATTCGTATATATA	TGGT1_028900	conserved hypothetical protein	none	none	reverse	protein coding	NA	YES	1756398	1764317	NN Sum: 0, NN D: .03, HMM Prob: .5	HMM: MNHLHSSSSSSSSSSSSSSSSSSSSSSSSSSSSSSSSSSSSFSLPGPLVHGE, NN: MNHLH	null	null	null	null	null	null	null	1.04564	0.198418	38.m01031	TGME49_018190	TGME49_218192	NA	6.5	6.5	6.5	6.5	6.5	6.5	6.5	6.5	6.5	6.5	6.5	6.5	6.5	6.5	6.5	6.5	6.5	6.5	6.5
TGGT1_chrXII	1948144	63 - 61	T	C	TAGAGTTTCCAAGACGGCCAGCAAATGCTACTAGGTGTTACATTTGTCTTTAATTAATGAGGATGTAAACATGTGTCTTTATGATACGTCACCCTTTTCG	TGGT1_028510	hypothetical protein	none	none	forward	protein coding	NA	NO	1946450	1949008	null	null	null	null	null	null	null	null	null	175.092	262.373	-	-	TGME49_217555	NA	-	-	-	-	-	-	-	-	-	-	-	-	-	-	-	-	-	-	-
TGGT1_chrXII	2245879	74 - 70	G	C	CGGCTCGACAGATCACAGTTGAAGCACGGCGAATTATGCTTTGACTCATCGGTTCCACACATTACATTTGTAAAATCAGTGCATGCATCTTTAGATTCAT	TGGT1_028110	conserved hypothetical protein	none	none	reverse	protein coding	NA	NO	2245746	2247446	null	null	null	null	null	null	null	null	null	47.4453	40.7017	37.m00783	TGME49_017900	TGME49_217900	TGGT1_028110	8.46	9.18	9.1	7.73	7.89	6.99	6.5	6.67	6.5	6.74	6.88	6.67	8.68	8.69	8.74	8.51	8.53	8.64	8.65
TGGT1_chrXII	2300018	65 - 60	G	T	GTTGGGGTTGTCTCTTGATACGGCAAAACGTGTCCCACAGCACTCACAGGGAAACGGGCTTTCGTATCAAGTTGACAGAAAAGCACCTTCACAGAGTGTC	TGGT1_027640	conserved hypothetical protein	none	none	reverse	protein coding	NA	NO	2293435	2303068	null	null	null	null	null	null	null	null	null	79.3841	209.796	50.m05602	TGME49_045430	TGME49_245432	NA	9.21	8.18	7.59	7.88	7.88	7.65	9.85	9.79	9.84	7.56	7.17	7.35	6.5	6.5	6.65	6.5	6.5	6.61	6.64
TGGT1_chrXII	2348593	53 - 48	A	C	CACTTGTCCCTATCTTCGCGTATGTTGTCCTTCCACGGTGTAGTTACGAGATCAATCGATGCCGCTGCTGAGCTCTTCACCGTGAGCTGCGTCCATCGAG	TGGT1_027570	microneme protein, putative	none	none	forward	protein coding	NA	NO	2348514	2355268	NN Sum: 2, NN D: .53, HMM Prob: .72	HMM: MRVSFNVPLHRTGFVLVCVIGSLCWCIAPA, NN: MRVSFNVPLHRTGFVLVCVIGSLCWCIAPAP	null	null	null	null	calcium ion binding, protein binding	null	null	93.2856	138.617	50.m00002	TGME49_045490	TGME49_245490	TGGT1_027570	8.52	7.61	7.98	11.99	11.85	12.07	12.03	11.91	12.09	11.43	11.34	11.19	8.26	6.75	8.11	7.51	7.86	8.2	8.68
TGGT1_chrXII	2448163	34 - 26	T	A	AGAGGAGCGAGAGCGACGAAGGCAGAGGGAGAGGCGAGGGGAGAGGGGAGTGGTGAGGGAGAGGGGGGAGAGAAAAGCGGAGAGGGCAACGAACGAGACG	TGGT1_027500	hypothetical protein	none	none	forward	protein coding	NA	NO	2441911	2454715	null	null	2.7.11.17 (Calcium/calmodulin-dependent protein kinase)	null	null	null	ATP binding, protein kinase activity	protein phosphorylation	null	3.55544	2.81847	50.m03077	TGME49_045580	TGME49_245580	NA	6.5	6.5	6.5	6.5	6.5	6.5	6.5	6.5	6.5	6.5	6.5	6.5	6.5	6.5	6.5	6.5	6.5	6.5	6.5
TGGT1_chrXII	2583706	30 - 28	T	G	GCAGAAGACACAACTTATCATACTAACATGCCTATATATATATATATATATATAGAGAGAGAGAGAGTTATATATATATAGATATAGATTGATAGATAGA	TGGT1_027320	WD domain-containing protein, putative	none	none	reverse	protein coding	NA	NO	2566698	2600950	null	null	null	null	null	null	protein binding	null	null	2.05771	0.734491	50.m03088	TGME49_045750	TGME49_245752	NA	6.5	6.5	6.5	6.5	6.5	6.5	6.5	6.5	6.5	6.5	6.5	6.5	6.5	6.5	6.5	6.5	6.5	6.5	6.5
TGGT1_chrXII	2583708	27 - 25	T	G	AGAAGACACAACTTATCATACTAACATGCCTATATATATATATATATATATAGAGAGAGAGAGAGTTATATATATATAGATATAGATTGATAGATAGATA	TGGT1_027320	WD domain-containing protein, putative	none	none	reverse	protein coding	NA	NO	2566698	2600950	null	null	null	null	null	null	protein binding	null	null	2.05771	0.734491	50.m03088	TGME49_045750	TGME49_245752	NA	6.5	6.5	6.5	6.5	6.5	6.5	6.5	6.5	6.5	6.5	6.5	6.5	6.5	6.5	6.5	6.5	6.5	6.5	6.5
TGGT1_chrXII	263587	38 - 31	G	A	TGCTTCTGTGTAGAGACGCGCGGGTCTCTCCAGGTCCGCGGAAGCAACAGGGAGCTGGCTGAGAAACGCGGCCATGACGAGGAAAACGCTGTTCGAGCTG	TGGT1_095290	conserved hypothetical protein	none	none	reverse	protein coding	NA	NO	260207	272151	NN Sum: 4, NN D: .7, HMM Prob: 1	HMM: MTKRAGLPLGRAFLVLILLSAADSLFFSSFPRSALQLFSSVLFTDAA, NN: MTKRAGLPLGRAFLVLILLSAADSL	null	null	null	null	null	null	null	97.4543	96.2628	145.m00331	TGME49_100100	TGME49_300100	NA	7.64	7.6	7.36	10.22	10.36	9.26	9.18	9.39	6.5	10.09	10.37	10.13	7.29	7.1	7.75	7.22	6.71	7.09	7.12
TGGT1_chrXII	269318	51 - 49	C	T	GTGCAAGAGATTTCATGTCCTCTGCCTGCGCTGCCTTCCGAAAACGCATGCCCCCATTAAAGAACCTAGGATAGAGACACAAGATGTAAACACAGACGTC	TGGT1_095290	conserved hypothetical protein	none	none	reverse	protein coding	NA	NO	260207	272151	NN Sum: 4, NN D: .7, HMM Prob: 1	HMM: MTKRAGLPLGRAFLVLILLSAADSLFFSSFPRSALQLFSSVLFTDAA, NN: MTKRAGLPLGRAFLVLILLSAADSL	null	null	null	null	null	null	null	97.4543	96.2628	145.m00331	TGME49_100100	TGME49_300100	NA	7.64	7.6	7.36	10.22	10.36	9.26	9.18	9.39	6.5	10.09	10.37	10.13	7.29	7.1	7.75	7.22	6.71	7.09	7.12
TGGT1_chrXII	2824285	23 - 20	T	G	CCTACACAGATGGGTGTACCACCTTCTACATATATATATATATATATATATAGAGAGAGAGAGAGAGAATGCACATATACGATATATATATATATATATA	TGGT1_026670	conserved hypothetical protein	none	none	reverse	protein coding	NA	NO	2822334	2826767	NN Sum: 1, NN D: .34, HMM Prob: .96	HMM: MHAEGNGPFHRRAFSSLSPSWRVVLRHSLQILLCSARFPSLLSAAWAT, NN: MHAEGNGPFHRRAFSSLSPSWRVVLRHSLQILLCSAR	null	null	null	null	null	null	null	22.682	31.9134	50.m05610	TGME49_046450	TGME49_246450	NA	6.5	6.5	6.5	8.49	8.39	8.05	8.29	8.35	8.09	7.42	7.56	7.4	6.5	6.5	6.5	6.5	6.5	6.5	6.5
TGGT1_chrXII	3051306	8 - 7	G	A	AAAAAGTGGAATGCTACGTGCGCAAACAAAGATAATCCGGGGAAACATGCGGCAGTCGAGAGTGGCTGTAGCANNNNNNNNNNNNNNNNNNNNNNNNNNN	TGGT1_026200	acylamino-acid-releasing enzyme, putative	none	none	forward	protein coding	NA	YES	3044482	3056587	null	null	3.4.19.1 (Acylaminoacyl-peptidase)	serine-type peptidase activity	proteolysis	null	serine-type peptidase activity	proteolysis	null	27.4372	19.2935	50.m03138	TGME49_046800	TGME49_246800	NA	8.17	8.52	8.8	7.75	7.98	8.49	6.5	6.96	6.5	8.58	8.1	8.17	7.47	8.38	8.16	8.06	8.39	8.32	8.21
TGGT1_chrXII	3210365	66 - 62	C	G	TTTCTCCCTGTACCACGTATACCAACCAAAGTGTATGTCAAATGGTAAATCGATCGTTGATTTCCACTTCATCCCCGTCTGCATATTTACCTTTGCAAAG	TGGT1_025800	conserved hypothetical protein	none	none	reverse	protein coding	NA	NO	3207554	3211612	null	null	null	null	null	null	null	null	null	14.6149	13.952	50.m07134	TGME49_047200	TGME49_247195	NA	6.5	6.5	6.5	6.5	6.5	6.5	6.5	6.5	6.52	6.5	6.5	6.5	6.5	6.5	6.5	6.5	6.5	6.5	6.5
TGGT1_chrXII	3397298	59 - 57	G	A	GTTTACAATTTCACGGGTTCCTTCGCGGCGCCGTTAACCTATGTTTTTCAGCGTTTTTGCATGCCGTTTCAACCTAGGCGGAGCTCATGTCTGTCAGTGT	TGGT1_025460	conserved hypothetical protein	none	none	forward	protein coding	NA	NO	3388338	3397753	null	null	null	null	null	null	nucleic acid binding, zinc ion binding	null	null	12.8967	15.7758	50.m03171	TGME49_047450	TGME49_247450	TGGT1_025460	6.5	6.5	6.5	7.52	7.21	7.86	7.28	6.58	7.59	8.53	8.43	8.39	6.5	6.5	6.5	6.5	6.5	6.5	6.5
TGGT1_chrXII	3405847	15 - 13	G	T	GGGCCTGTTTGCCGCCTTCGTTTGTATATATATGTATATATATATATATAGAGAGAGAGAGAGAGAGAGAGAAATGTACGAGCTGTACACGCACGTTTCC	TGGT1_025440	nucleolar protein 5A, putative	none	none	forward	protein coding	NA	POSSIBLE	3403602	3408516	null	null	null	null	null	null	null	null	null	70.0742	50.8869	50.m00035	TGME49_047470	TGME49_247470	NA	7.82	8.5	8.16	7.54	7.85	7.88	7.53	7.59	7.97	8.09	7.8	8.38	7.38	7.97	7.84	7.54	8.09	8.35	8.46
TGGT1_chrXII	3405849	18 - 15	G	T	GCCTGTTTGCCGCCTTCGTTTGTATATATATGTATATATATATATATAGAGAGAGAGAGAGAGAGAGAGAAATGTACGAGCTGTACACGCACGTTTCCAG	TGGT1_025440	nucleolar protein 5A, putative	none	none	forward	protein coding	NA	NO	3403602	3408516	null	null	null	null	null	null	null	null	null	70.0742	50.8869	50.m00035	TGME49_047470	TGME49_247470	NA	7.82	8.5	8.16	7.54	7.85	7.88	7.53	7.59	7.97	8.09	7.8	8.38	7.38	7.97	7.84	7.54	8.09	8.35	8.46
TGGT1_chrXII	3407957	53 - 50	G	A	ACGCTGACGTGGATGTCTAGAGTGACAGGGGTTTGGCTTTTGCGAGTGCTGGAGAGAGAGAGAGGCGTCGAAGGTAATGGAACCTGACAGGGAAGGAAGC	TGGT1_025440	nucleolar protein 5A, putative	none	none	forward	protein coding	NA	NO	3403602	3408516	null	null	null	null	null	null	null	null	null	70.0742	50.8869	50.m00035	TGME49_047470	TGME49_247470	TGGT1_025440	7.82	8.5	8.16	7.54	7.85	7.88	7.53	7.59	7.97	8.09	7.8	8.38	7.38	7.97	7.84	7.54	8.09	8.35	8.46
TGGT1_chrXII	3461537	55 - 51	C	T	TAATAAAGTTTCGCTTCTCCGAACAACAACAAGTGGGCAGTGACCGATGGCCCCTATCGTTTATGCTGTGCTCTGTTCCGATCTTCAGCAAAGCGACTTT	TGGT1_025350	dynein light chain protein, putative	none	none	forward	protein coding	NA	NO	3460479	3462690	null	null	null	null	null	null	null	null	null	0	0	50.m00037	TGME49_047560	TGME49_247560	NA	6.5	6.5	6.5	6.5	6.5	6.5	6.5	6.5	6.5	6.5	6.5	6.5	6.5	6.5	6.5	6.5	6.5	6.5	6.5
TGGT1_chrXII	3510749	63 - 61	A	C	ACTTTTTAACCTCACGCAGCAGCAAACCTCCTCACCATCCCGACAACAGGAAACTGAAATTCTAATAATCAGGCTCGTCAGGTCGAACTGCCAAAGCAAG	TGGT1_025150	protein disulfide isomerase, putative	none	none	reverse	protein coding	NA	NO	3506975	3512829	null	null	null	null	null	null	null	cell redox homeostasis	null	0	0	50.m05631	TGME49_047660	TGME49_247660	NA	6.5	6.5	6.5	6.5	6.5	6.5	6.5	6.5	6.5	6.5	6.5	6.5	6.5	6.5	6.5	6.5	6.5	6.5	6.5
TGGT1_chrXII	380451	56 - 54	G	C	ACTTAGGCCCATCGACACCAGGTAAGACAGATACAAAATTTCTTTTCAAAGGAACGGTTCACCATGATATAGTTGCAGAAGCGCGTTTCCAAAGCACACA	TGGT1_095800	cysteinyl-tRNA synthetase, putative	none	none	reverse	protein coding	NA	NO	377093	388737	null	null	6.1.1.16 (Cysteine--tRNA ligase)	ATP binding, cysteine-tRNA ligase activity, nucleotide binding	cysteinyl-tRNA aminoacylation, translation	cytoplasm	ATP binding, aminoacyl-tRNA ligase activity, cysteine-tRNA ligase activity, nucleotide binding	cysteinyl-tRNA aminoacylation, tRNA aminoacylation for protein translation	cytoplasm	53.2911	48.625	145.m00322	TGME49_099810	TGME49_299810	NA	7.75	7.87	7.76	7.82	7.91	7.79	7.8	8.22	7.96	8.16	8.02	8.26	7	6.5	7.28	6.66	7.61	7.84	8.04
TGGT1_chrXII	4026946	11 - 9	C	T	TCTATACATATACATTTGCATATACATATACATATATATATATATATATACATATATATATATATATATATGTGAGTGTATGTCGTGATTTGCATGCTTG	TGGT1_024320	conserved hypothetical protein	none	none	reverse	protein coding	NA	POSSIBLE	4003933	4028362	NN Sum: 0, NN D: .32, HMM Prob: .99	HMM: MERRLSLTLSALTSASSA, NN: MERRLSLTLSALTSASSA	null	null	null	null	null	null	null	0.642278	0.257968	50.m05638	TGME49_048540	TGME49_248540	NA	6.5	6.5	6.5	6.5	6.5	6.5	6.5	6.5	6.5	6.5	6.5	6.5	6.5	6.5	6.5	6.5	6.5	6.5	6.5
TGGT1_chrXII	4200984	60 - 54	C	A	GCAAGAAACACTCGGTCCAAGAGTGAGACGAAGGCGTGAAAGGTCCACCACAGTCGACAATCTGTTCCCTTCGTTCTAGCAAAGAAGCATGAACACTTCA	TGGT1_100290	conserved hypothetical protein	none	none	reverse	protein coding	NA	NO	4193361	4202243	null	null	null	null	null	null	null	null	null	2.08329	1.25445	50.m05653	TGME49_048750	TGME49_248750	NA	6.5	6.5	6.5	6.5	6.5	6.5	6.5	6.5	6.5	6.5	6.5	6.5	6.5	6.5	6.5	6.5	6.5	6.5	6.5
TGGT1_chrXII	4694143	16 - 14	T	C	AGACTCTTCTGACACCCACTGGGTACGCTCCTCTCTCCTAGGTACGTCGCTCCTCTACATAACTGAGCGTGACTCACGTCTCTTCTTCTTGCGTCTCTTT	TGGT1_101230	conserved hypothetical protein	none	none	reverse	protein coding	NA	POSSIBLE	4692463	4701100	NN Sum: 4, NN D: .74, HMM Prob: .99	HMM: MTMARRTIWSLMPLFGLLGATGS, NN: MTMARRTIWSLMPLFGLLGATGS	null	null	null	null	null	null	null	103.835	81.3487	50.m03315	TGME49_049570	TGME49_249570	NA	9.55	9.81	9.89	10.06	10.3	9.1	8.61	8.92	6.5	9.6	9.69	9.68	9.75	9.63	9.93	9.93	9.33	9.14	9.31
TGGT1_chrXII	5033536	14 - 9	A	C	TATACATATATCTATATATCTATCTATATATATATCATATATCTCTCTCTATATATATATATATACATATATCTATATATCTATCTATATATGTATATAT	TGGT1_101700	conserved hypothetical protein	none	none	reverse	protein coding	NA	POSSIBLE	5025309	5034796	null	null	null	null	null	null	null	null	null	19.2565	17.4839	50.m03351	TGME49_050010	TGME49_250010	NA	8.25	8.26	8.49	8.29	8.39	8.78	7.2	7.63	7.51	8.28	7.65	8.3	7.76	7.85	8.03	8.11	7.84	8.27	8.25
TGGT1_chrXII	5075794	55 - 52	G	A	TCTTGAAACAGAAGATGCAGAAACAAAAATTCGTATCTTCAGAAAGGGCTGTAAGCTGTGCGCATGCGATTTATTGACGTCGAGTGCAGCTCCCTGTCTC	TGGT1_101810	conserved hypothetical protein	none	none	forward	protein coding	NA	NO	5074675	5078402	NN Sum: 3, NN D: .64, HMM Prob: .83	HMM: MMFRWLPQWFGSVTILLVTTVWLGRFRGQ, NN: MMFRWLPQWFGSVTILLVTTVWLGRFRGQ	null	null	null	null	null	null	null	90.2176	342.659	50.m07651	TGME49_050110	TGME49_250115	NA	10.84	10	8.88	10.01	9.86	10.34	10.92	10.68	10.97	9.47	9.75	9.62	8.82	8.56	8.79	8.89	8.55	8.4	8.63
TGGT1_chrXII	5303142	44 - 38	G	A	CGCTTTGTATCGTTCGTGTCTCGCCCTCGAAACTCGCACCGCCGCCTTTCGCCTTTGAAGAGACATGGACGGAAGCCAGCGTTTCCCCCGTCTTTGCATG	TGGT1_102390	hypothetical protein	none	none	reverse	protein coding	NA	NO	5302373	5303520	null	null	null	null	null	null	null	null	null	1.04131	2.87332	-	-	-	NA	-	-	-	-	-	-	-	-	-	-	-	-	-	-	-	-	-	-	-
TGGT1_chrXII	5308067	61 - 60	C	T	CGACCTGCTAAGATCCACTTGTCTGTGTGTCTACATACATATGTCTCTGTCTCCATCTATATGTCTATCTGTATGAAAAAATGTGTACACGTCTATGTCT	TGGT1_102400	conserved hypothetical protein	none	none	forward	protein coding	NA	NO	5303618	5318272	null	null	null	null	null	null	null	null	null	8.26717	8.14953	50.m05682	TGME49_050840	TGME49_250840	NA	8.21	8.53	8.02	6.5	6.5	6.5	6.5	6.5	6.5	6.5	6.5	6.5	7.19	7.35	7.32	7.55	7.24	7.23	7.51
TGGT1_chrXII	5365522	65 - 63	A	G	GATTTTCTAATTAAGGAATGCCTTGCTAGTGTGAACCTATGAGCTTACACAGTTTACTGCATGTCGTGCGGAACGCTGAAACAGTGAACATGTTCTTCTC	TGGT1_102480	conserved hypothetical protein	none	none	reverse	protein coding	NA	NO	5364387	5366615	null	null	null	null	null	null	protein binding	null	null	5.20466	0.359734	50.m07082	TGME49_050920	TGME49_250920	NA	6.5	6.5	6.5	6.5	6.5	6.5	6.5	6.5	6.5	6.5	6.5	6.5	6.5	6.5	6.5	6.5	6.5	6.5	6.5
TGGT1_chrXII	5512964	42 - 39	T	G	AGAATGCGTTCCCCTCACTGCAACGAACTGCCGTAGGACGAGTCCAGACATACCGCTCTGAAGAGGCTTTTGTTCAGGAATATCGGGTCACAGAGTTGCA	TGGT1_102950	acyl-CoA-binding protein, putative	none	none	reverse	protein coding	NA	NO	5511918	5513474	null	null	null	fatty-acyl-CoA binding	null	null	fatty-acyl-CoA binding	null	null	34.42	70.2022	50.m03399	TGME49_051550	TGME49_251550	NA	10.48	10.69	10.18	8.28	7.96	8.24	8.56	8.7	9.17	7.3	7.43	7.09	10.09	10.21	10.27	10.35	10.27	10.31	10.35
TGGT1_chrXII	5602591	77 - 74	C	T	CTCTGCGTCTTCTTTGTACCTTTCTCCTCTTCTCGCTTCTTCTTCGTTCACCTGCGTTCCTCTTGGCTTCTCTGCTGCTTTCTTCTCCCCTTTCTGTTTG	TGGT1_103100	conserved hypothetical protein	none	none	forward	protein coding	NA	NO	5597858	5608347	null	null	null	null	null	null	null	null	null	5.96199	3.53384	50.m03410	TGME49_051730	TGME49_251730	NA	6.5	6.5	6.5	6.5	6.5	6.5	6.5	6.5	6.5	6.5	6.5	6.5	6.5	6.5	6.5	6.5	6.5	6.5	6.5
TGGT1_chrXII	5740005	62 - 60	A	G	CTGTACACAGATATCCGGAGCGGGAAAATCTGAGAGCGACCCTTGTTTTCATTCTTTCGGTTTTTCGCCTTCACTATGAAGATCTGAGAGTAATGTCGTA	TGGT1_103330	ribosomal protein L7/L12, putative	none	none	forward	protein coding	NA	NO	5738243	5741381	null	null	null	structural constituent of ribosome	translation	intracellular, ribosome	structural constituent of ribosome	translation	intracellular, ribosome	32.4489	32.6978	50.m03428	TGME49_051950	TGME49_251950	NA	9.12	9.45	9.23	8.31	8.22	8.25	8.5	8.58	8.56	8.07	7.97	8.29	8.46	8.48	8.68	8.79	9.1	9.04	9.16
TGGT1_chrXII	6017260	15 - 12	C	A	TATTTGCGTGGACATCGTCACGCGAACATCGTACACGTCTCTCTCTCTCTCTATATATATATATATATATAAGCAAGGACAAATTTAGGCGCTTTGTTTT	TGGT1_103910	P-type ATPase, putative	none	none	forward	protein coding	NA	POSSIBLE	6008359	6020785	null	null	3.6.3.8 (Calcium-transporting ATPase)	ATP binding, ATPase activity, coupled to transmembrane movement of ions, phosphorylative mechanism, catalytic activity, hydrolase activity, acting on acid anhydrides, catalyzing transmembrane movement of substances	cation transport, metabolic process	membrane	ATP binding, catalytic activity, metal ion binding, nucleotide binding	cation transport, metabolic process	membrane	28.4263	20.3328	65.m01184	TGME49_078660	TGME49_278660	NA	6.5	6.5	6.5	6.85	6.93	6.65	6.5	6.5	6.5	6.61	7.14	7.25	6.5	6.5	6.5	6.5	6.5	6.5	6.5
TGGT1_chrXII	6018760	63 - 61	G	A	CTTTGCAATGCTCTGTCGACGAAGTGAAGTGGGGAAACCGACTCTGAAAGGCGAAAATGCTGTGGATTTCTGCTGCAAACGGTACCTGTTGAAGAACCGG	TGGT1_103910	P-type ATPase, putative	none	none	forward	protein coding	NA	NO	6008359	6020785	null	null	3.6.3.8 (Calcium-transporting ATPase)	ATP binding, ATPase activity, coupled to transmembrane movement of ions, phosphorylative mechanism, catalytic activity, hydrolase activity, acting on acid anhydrides, catalyzing transmembrane movement of substances	cation transport, metabolic process	membrane	ATP binding, catalytic activity, metal ion binding, nucleotide binding	cation transport, metabolic process	membrane	28.4263	20.3328	65.m01184	TGME49_078660	TGME49_278660	NA	6.5	6.5	6.5	6.85	6.93	6.65	6.5	6.5	6.5	6.61	7.14	7.25	6.5	6.5	6.5	6.5	6.5	6.5	6.5
TGGT1_chrXII	603457	89 - 83	A	G	AGGAGCCACCGCCGGATTCATCCGCCCTATCGACGTTCTTTAGACTTGATAGGGCGATTTACCGGTCGAGGTTCATCAGAAAAAGCCGAGAACCACGGGC	TGGT1_042710	rhoptry antigen, putative	none	none	reverse	protein coding	NA	YES	603121	605986	NN Sum: 4, NN D: .93, HMM Prob: 1	HMM: MATKLARLATWLVLVGCLLWRAGAV, NN: MATKLARLATWLVLVGCLLWRAGAV	null	null	null	null	ATP binding, protein kinase activity, protein serine/threonine kinase activity	protein phosphorylation	null	515.078	2138.83	551.m00238	TGME49_108080	TGME49_308090	TGGT1_042710	10.25	9.81	9.29	11.58	11.73	11.32	11.36	11.44	9.27	12.07	11.65	11.77	9.7	9.32	9.77	9.71	10.56	10.52	10.48
TGGT1_chrXII	603518	138 - 126	T	C	CCGGTCGAGGTTCATCAGAAAAAGCCGAGAACCACGGGCGTCCGGGGGCTTCCTTTTTTATCAACCAGAAAACAAAATTTGACAGTTACGGTCAGGCATG	TGGT1_042710	rhoptry antigen, putative	none	none	reverse	protein coding	NA	YES	603121	605986	NN Sum: 4, NN D: .93, HMM Prob: 1	HMM: MATKLARLATWLVLVGCLLWRAGAV, NN: MATKLARLATWLVLVGCLLWRAGAV	null	null	null	null	ATP binding, protein kinase activity, protein serine/threonine kinase activity	protein phosphorylation	null	515.078	2138.83	551.m00238	TGME49_108080	TGME49_308090	TGGT1_042710	10.25	9.81	9.29	11.58	11.73	11.32	11.36	11.44	9.27	12.07	11.65	11.77	9.7	9.32	9.77	9.71	10.56	10.52	10.48
TGGT1_chrXII	603545	140 - 129	T	A	AGAACCACGGGCGTCCGGGGGCTTCCTTTTTTATCAACCAGAAAACAAAATTTGACAGTTACGGTCAGGCATGCAAAAGCCTCCCGAAATACTCCGCCGC	TGGT1_042710	rhoptry antigen, putative	none	none	reverse	protein coding	NA	YES	603121	605986	NN Sum: 4, NN D: .93, HMM Prob: 1	HMM: MATKLARLATWLVLVGCLLWRAGAV, NN: MATKLARLATWLVLVGCLLWRAGAV	null	null	null	null	ATP binding, protein kinase activity, protein serine/threonine kinase activity	protein phosphorylation	null	515.078	2138.83	551.m00238	TGME49_108080	TGME49_308090	TGGT1_042710	10.25	9.81	9.29	11.58	11.73	11.32	11.36	11.44	9.27	12.07	11.65	11.77	9.7	9.32	9.77	9.71	10.56	10.52	10.48
TGGT1_chrXII	603674	275 - 244	T	C	CAGCGTCCACATACTTCACCTTCAGCTGGAGCTGGAAACGGATTCTGCCATAAAAGGACACACCAGTGAATATGAACAGACAGCGCTCGAGTACTCGTCC	TGGT1_042710	rhoptry antigen, putative	none	none	reverse	protein coding	NA	YES	603121	605986	NN Sum: 4, NN D: .93, HMM Prob: 1	HMM: MATKLARLATWLVLVGCLLWRAGAV, NN: MATKLARLATWLVLVGCLLWRAGAV	null	null	null	null	ATP binding, protein kinase activity, protein serine/threonine kinase activity	protein phosphorylation	null	515.078	2138.83	551.m00238	TGME49_108080	TGME49_308090	TGGT1_042710	10.25	9.81	9.29	11.58	11.73	11.32	11.36	11.44	9.27	12.07	11.65	11.77	9.7	9.32	9.77	9.71	10.56	10.52	10.48
TGGT1_chrXII	603675	277 - 247	A	C	AGCGTCCACATACTTCACCTTCAGCTGGAGCTGGAAACGGATTCTGCCATAAAAGGACACACCAGTGAATATGAACAGACAGCGCTCGAGTACTCGTCCT	TGGT1_042710	rhoptry antigen, putative	none	none	reverse	protein coding	NA	YES	603121	605986	NN Sum: 4, NN D: .93, HMM Prob: 1	HMM: MATKLARLATWLVLVGCLLWRAGAV, NN: MATKLARLATWLVLVGCLLWRAGAV	null	null	null	null	ATP binding, protein kinase activity, protein serine/threonine kinase activity	protein phosphorylation	null	515.078	2138.83	551.m00238	TGME49_108080	TGME49_308090	TGGT1_042710	10.25	9.81	9.29	11.58	11.73	11.32	11.36	11.44	9.27	12.07	11.65	11.77	9.7	9.32	9.77	9.71	10.56	10.52	10.48
TGGT1_chrXII	603719	319 - 287	C	T	TGCCATAAAAGGACACACCAGTGAATATGAACAGACAGCGCTCGAGTACTCGTCCTTCAGCGGAAAACAGATTTTGCTTCCCAGGGACGGGAAACGAACA	TGGT1_042710	rhoptry antigen, putative	none	none	reverse	protein coding	NA	YES	603121	605986	NN Sum: 4, NN D: .93, HMM Prob: 1	HMM: MATKLARLATWLVLVGCLLWRAGAV, NN: MATKLARLATWLVLVGCLLWRAGAV	null	null	null	null	ATP binding, protein kinase activity, protein serine/threonine kinase activity	protein phosphorylation	null	515.078	2138.83	551.m00238	TGME49_108080	TGME49_308090	TGGT1_042710	10.25	9.81	9.29	11.58	11.73	11.32	11.36	11.44	9.27	12.07	11.65	11.77	9.7	9.32	9.77	9.71	10.56	10.52	10.48
TGGT1_chrXII	603725	316 - 280	T	G	AAAAGGACACACCAGTGAATATGAACAGACAGCGCTCGAGTACTCGTCCTTCAGCGGAAAACAGATTTTGCTTCCCAGGGACGGGAAACGAACAGTAGAG	TGGT1_042710	rhoptry antigen, putative	none	none	reverse	protein coding	NA	YES	603121	605986	NN Sum: 4, NN D: .93, HMM Prob: 1	HMM: MATKLARLATWLVLVGCLLWRAGAV, NN: MATKLARLATWLVLVGCLLWRAGAV	null	null	null	null	ATP binding, protein kinase activity, protein serine/threonine kinase activity	protein phosphorylation	null	515.078	2138.83	551.m00238	TGME49_108080	TGME49_308090	TGGT1_042710	10.25	9.81	9.29	11.58	11.73	11.32	11.36	11.44	9.27	12.07	11.65	11.77	9.7	9.32	9.77	9.71	10.56	10.52	10.48
TGGT1_chrXII	603730	314 - 282	G	T	GACACACCAGTGAATATGAACAGACAGCGCTCGAGTACTCGTCCTTCAGCGGAAAACAGATTTTGCTTCCCAGGGACGGGAAACGAACAGTAGAGGATTG	TGGT1_042710	rhoptry antigen, putative	none	none	reverse	protein coding	NA	YES	603121	605986	NN Sum: 4, NN D: .93, HMM Prob: 1	HMM: MATKLARLATWLVLVGCLLWRAGAV, NN: MATKLARLATWLVLVGCLLWRAGAV	null	null	null	null	ATP binding, protein kinase activity, protein serine/threonine kinase activity	protein phosphorylation	null	515.078	2138.83	551.m00238	TGME49_108080	TGME49_308090	TGGT1_042710	10.25	9.81	9.29	11.58	11.73	11.32	11.36	11.44	9.27	12.07	11.65	11.77	9.7	9.32	9.77	9.71	10.56	10.52	10.48
TGGT1_chrXII	6121723	45 - 40	A	G	TCTTCCTTTGTGTGTGATTGGAAACTCGGTTCGCGGCTCGTTTTGTGGTCAAGAAACAGAGGAAGGCTATCGGGGAAGCGACGGACAGGTGCCTCGATTG	TGGT1_104060	conserved hypothetical protein	none	none	forward	protein coding	NA	NO	6117326	6131521	null	null	null	null	null	null	methyltransferase activity, nucleic acid binding	methylation	null	4.76076	2.91641	65.m01965	TGME49_078500	TGME49_278500	NA	6.5	6.5	6.5	6.5	6.5	6.5	6.5	6.5	6.5	6.5	6.5	6.5	6.5	6.5	6.5	6.5	6.5	6.5	6.5
TGGT1_chrXII	6124651	40 - 39	A	C	CACTTTCGACTGCATGTGGAAAGGAACACCCAGAACATGCAGGATGCGAAAAAGCTGAAAAAGCAGTGAAAGGTGAATCTCAGAGAACGCAGGTCGCGAC	TGGT1_104060	conserved hypothetical protein	none	none	forward	protein coding	NA	NO	6117326	6131521	null	null	null	null	null	null	methyltransferase activity, nucleic acid binding	methylation	null	4.76076	2.91641	65.m01965	TGME49_078500	TGME49_278500	NA	6.5	6.5	6.5	6.5	6.5	6.5	6.5	6.5	6.5	6.5	6.5	6.5	6.5	6.5	6.5	6.5	6.5	6.5	6.5
TGGT1_chrXII	6439868	6 - 6	C	T	CATAAATACATAAACATATAAATATAGATATACATATATATATATATATACATATATATATATATATATATATATATGCGGAGAGTTTTGGATTTGAAAC	TGGT1_104570	dolichol-phosphate mannosyltransferase, putative	none	none	reverse	protein coding	NA	YES	6435311	6440945	null	null	2.4.1.83 (Dolichyl-phosphate beta-D-mannosyltransferase)	null	null	null	null	null	null	12.7204	16.3867	65.m01140	TGME49_077970	TGME49_277970	NA	6.64	6.6	7.09	7.44	7.25	7.29	6.81	6.91	7.15	7.06	6.7	7.07	6.5	6.56	6.5	6.5	7.23	7.12	7.06
TGGT1_chrXII	6439870	6 - 6	T	C	TAAATACATAAACATATAAATATAGATATACATATATATATATATATACATATATATATATATATATATATATATGCGGAGAGTTTTGGATTTGAAACTG	TGGT1_104570	dolichol-phosphate mannosyltransferase, putative	none	none	reverse	protein coding	NA	YES	6435311	6440945	null	null	2.4.1.83 (Dolichyl-phosphate beta-D-mannosyltransferase)	null	null	null	null	null	null	12.7204	16.3867	65.m01140	TGME49_077970	TGME49_277970	NA	6.64	6.6	7.09	7.44	7.25	7.29	6.81	6.91	7.15	7.06	6.7	7.07	6.5	6.56	6.5	6.5	7.23	7.12	7.06
TGGT1_chrXII	6467479	19 - 18	G	T	CAGTAACGTACTTGAATATACACAGTTGTATACATATATATATATATATAGAGAGAGAGAGAGAGAGAGTGATATTCGTCTGGAGGTTACAGAAGGTATA	TGGT1_104720	conserved hypothetical protein	none	none	reverse	protein coding	NA	NO	6465217	6485460	null	null	null	null	null	null	null	null	null	1.19261	1.85334	65.m00013	TGME49_077930	TGME49_277930	NA	6.5	6.5	6.5	6.5	6.5	6.5	6.5	6.5	6.5	6.5	6.5	6.5	6.5	6.5	6.5	6.5	6.5	6.5	6.5
TGGT1_chrXII	6560537	67 - 65	C	G	ACTGTGGCATTCTATTTGGCACTGAAAACGAGGTAAAAACGTTCGGGCTTCCAACTAGAGTACGCAGACGCCCTATGTACTTCAGATTCACTAGGACGCT	TGGT1_104840	conserved hypothetical protein	none	none	reverse	protein coding	NA	NO	6557241	6562462	null	null	null	null	null	null	null	null	null	0	0.0883493	65.m02524	TGME49_077810	TGME49_277810	NA	6.5	6.5	6.5	6.5	6.5	6.5	6.5	6.5	6.5	6.5	6.5	6.5	6.5	6.5	6.5	6.5	6.5	6.5	6.5
TGGT1_chrXII	6573979	59 - 58	G	A	CGAAGGAGACGAAGCAGAAAAGGGAGACGAAGGAAAGGCAGACGACCAAGGAACATTTGAAAGACGAGGGACAAGAGAAATAAGAAGTCGAGAAAGAAGA	TGGT1_104860	conserved hypothetical protein	none	none	reverse	protein coding	NA	NO	6566001	6575138	null	null	null	null	null	null	electron carrier activity, protein disulfide oxidoreductase activity	cell redox homeostasis, intracellular signal transduction	null	7.06116	8.84365	65.m00011	TGME49_077790	TGME49_277790	NA	6.87	6.61	6.67	6.5	6.5	6.5	6.5	6.5	6.5	6.5	6.5	6.5	6.5	6.5	6.5	6.5	6.5	6.5	6.5
TGGT1_chrXII	6650161	56 - 52	T	G	TTCCGAATATCCTACACGCATGAGACCCTAACCAGCAGAAGGGTAAGGCGTAAAATGGCATTCTTCCCATGCTACGGGGCTGCGTTCTGCCAAAATGCTT	TGGT1_104990	GPI transamidase subunit PIG-U, putative	none	none	reverse	protein coding	NA	NO	6646699	6657158	null	null	null	null	GPI anchor biosynthetic process	endoplasmic reticulum membrane, integral to membrane	null	GPI anchor biosynthetic process	endoplasmic reticulum membrane, integral to membrane	10.9275	5.44295	65.m00010	TGME49_077570	TGME49_277572	NA	6.5	6.5	6.5	6.5	6.5	6.5	6.5	6.5	6.5	6.5	6.5	6.5	6.5	6.5	6.5	6.5	6.5	6.5	6.5
TGGT1_chrXII	851888	52 - 48	T	C	CTGTCCTGCAAGTGCATTCCAAGCAAGACCTACAGTTCGCATGCGTAAAGTGTGTACACATGTATCGCTGCCAGAGGACGCGTACGTATCATGAGTTATT	TGGT1_030510	NADPH-cytochrome P450, putative	none	none	forward	protein coding	NA	NO	842365	854047	NN Sum: 4, NN D: .69, HMM Prob: .9	HMM: MSGFFSETPGRLLLLSGVALGTAAAL, NN: MSGFFSETPGRLLLLSGVALGTAAA	1.6.2.4 (NADPH--hemoprotein reductase)	FMN binding, electron carrier activity, oxidoreductase activity	null	null	FMN binding, oxidoreductase activity	oxidation-reduction process	null	21.483	22.7278	38.m01108	TGME49_019630	TGME49_219630	NA	6.94	6.67	6.5	8.16	8.01	7.65	8.54	8.22	8.24	8.6	8.53	8.17	6.5	6.5	6.5	6.5	6.5	6.5	6.5
TGGT1_chrXII	882603	12 - 12	T	G	TATATACGCTATAAATATACATGCTACATATATACGTATATATATATATATAGAGAGAGAGAGAGAGAGAAAGATTCTGCGTATATATATGTATATATAT	TGGT1_030480	conserved hypothetical protein	none	none	forward	protein coding	NA	POSSIBLE	879272	885900	null	null	null	ATP binding, DNA helicase activity	null	nucleus	ATP binding, DNA helicase activity, nucleoside-triphosphatase activity, nucleotide binding	null	null	32.0704	27.6562	38.m00019	TGME49_019590	TGME49_219590	NA	7.15	7.65	7.47	8.03	7.99	7.95	8.03	8.03	7.99	8.07	7.82	8.06	6.5	6.5	6.5	6.5	6.95	7	7.01
TGGT1_chrIb	1233446	41 - 35	A	G	GGCAGTGTTTGGAGAGAGTTTGAAAGCGCCTGTTTGCGAATTCGCAGCTTACCATGAGGCAGACGCCTTGTCTGATCCGTGCGTTTTTTCTCTCCAGATA	TGGT1_022370	conserved hypothetical protein	none	none	forward	protein coding	NA	NO	1232635	1235518	null	null	null	RNA binding, rRNA binding	null	intracellular	RNA binding, rRNA binding	null	intracellular	59.7205	52.9495	25.m00200	TGME49_009430	TGME49_209430	NA	10.37	10.3	10.31	8.57	8.73	8.9	9.37	9.28	9.56	8.35	7.82	8.28	9.87	9.78	10.01	9.92	10.34	10.36	10.4
TGGT1_chrIb	1642732	13 - 9	C	T	GGTCCCTCCACGGCGCCCTTCTGAGTGCTCCCGCCTTCGGCCTCAGGCAGCAGAACATTACTGTCGCCTCCTCGGCGGATAGACGAACTCGAATGGCTGG	TGGT1_064740	protein kinase domain-containing protein, putative	none	none	reverse	protein coding	NA	POSSIBLE	1640679	1643213	NN Sum: 4, NN D: .69, HMM Prob: 1	HMM: MRTSVALFFAALGSISLPCTLHVSLAA, NN: MRTSVALFFAALGSISLPCTLHVSLAA	2.7.10.2 (Non-specific protein-tyrosine kinase)	ATP binding, protein kinase activity	protein phosphorylation	null	ATP binding, protein kinase activity, protein serine/threonine kinase activity	protein phosphorylation	null	0.317755	1.7606	-	-	TGME49_321700	NA	-	-	-	-	-	-	-	-	-	-	-	-	-	-	-	-	-	-	-
TGGT1_chrIb	1924935	54 - 50	A	C	CATCACACAGCAAACAGCCGTCGCGGTTCAAATCGCAAAGGAGAGAAAATAAAAAACTGCACCACCTGCGCGTTGAGAAGCACCACCTGCGCGTTGAGAA	TGGT1_064320	pre-mRNA splicing factor, putative	none	none	reverse	protein coding	NA	NO	1920985	1925658	null	null	null	null	RNA splicing	spliceosomal complex	null	RNA splicing	spliceosomal complex	12.5387	13.3947	645.m00305	TGME49_121290	TGME49_321290	NA	7.88	9.54	7.61	6.52	6.83	6.89	7.46	7.39	7.31	6.63	6.5	6.55	6.5	6.5	6.86	6.67	7.22	7.34	7.37
TGGT1_chrIb	367682	41 - 40	T	G	ATGACACGGTAAAATTTTCCACTCACATGCACGATATATATATATATATATAGAGAGAGAGAGAGACGCCTCGACGAATATCAAAGGTGACTGTTTAGCG	TGGT1_020840	conserved hypothetical protein	none	none	forward	protein coding	NA	NO	359523	376452	null	null	null	null	null	null	chitin binding	chitin metabolic process	extracellular region	0.116925	0.0376316	25.m02921	TGME49_007860	TGME49_207865	NA	6.5	6.5	6.5	6.5	6.5	6.5	6.5	6.5	6.5	6.5	6.5	6.5	6.5	6.5	6.5	6.5	6.5	6.5	6.5
TGGT1_chrIb	98311	31 - 30	T	G	TATAGATGTATATGTGTACATATGCATGTACCTATATATATATATATATATAGAGAGAGAGAGAGAGAAGGTTGCAGACCTTGTACGGAACAGATAAGAC	TGGT1_020440	conserved hypothetical protein	none	none	reverse	protein coding	NA	NO	96837	99153	null	null	null	null	null	null	GTP binding, GTPase activity	GTP catabolic process, protein transport, signal transduction, small GTPase mediated signal transduction	intracellular, membrane	58.599	43.0275	25.m00220	TGME49_007460	TGME49_207460	NA	8.45	7.81	8.57	8.72	8.33	8.87	8.62	8.74	8.25	8.3	7.96	8.05	8.49	8.42	8.58	8.53	8.39	8.61	8.68
TGGT1_chrII	1163086	58 - 55	T	G	TGGCAGTGGTGGTGTACGGCACGGAGTGTAACCGAAACTAACGCGGCGCATTCGATCTTTTACGCGCTTGTTCCCTTTGGTACAAACATCGGTTCCGCAC	TGGT1_066370	hypothetical protein	none	none	reverse	protein coding	NA	NO	1162837	1175880	null	null	null	null	null	null	RNA binding, nucleic acid binding, translation initiation factor activity	translational initiation	null	146.894	132.602	41.m00006	TGME49_022860	TGME49_222860	TGGT1_066370	10.59	10.63	10.86	10.63	10.43	10.82	10.57	10.83	10.55	10.8	10.8	10.63	10.27	10.52	10.37	10.43	11.02	11.12	11.06
TGGT1_chrII	1371284	34 - 29	T	C	ACGGCATGTAAGCCACTCCAGCACGAGTGACAGTCGACATGTTCCCCCGATAGTTTGACTGTGGAAAAAGCAGACGGGAGACGCCACAAACGACGGCGCC	TGGT1_066660	conserved hypothetical protein	none	none	reverse	protein coding	NA	NO	1367175	1373498	null	null	null	null	null	null	methyltransferase activity	tRNA processing	null	5.28982	2.63156	41.m00028	TGME49_023130	TGME49_223130	NA	6.5	6.7	6.5	6.5	6.5	6.77	6.5	6.82	6.55	6.5	6.5	6.5	6.5	6.5	6.5	6.5	6.5	6.5	6.5
TGGT1_chrII	1494366	328 - 306	T	C	CTGGAAATTTCACTTCTGATGAAGGAGCATCCCCCATAGCCAGCATAGTGTGTTTCTTTTCGATGTCGCAATAGATCCGTACCTTTGTTAGCCCAGCTGT	TGGT1_097200	conserved hypothetical protein	none	none	reverse	protein coding	NA	YES	1490680	1495429	null	null	null	null	null	null	null	null	null	8.59051	7.49644	113.m00753	TGME49_096950	TGME49_296950	NA	6.5	6.5	6.5	6.5	6.5	6.5	6.5	6.5	6.5	6.5	6.5	6.5	6.5	6.5	6.5	6.5	6.5	6.5	6.5
TGGT1_chrII	1881784	21 - 19	A	G	GTTTTTGCAGAAGCTGTTTGTCTGAAGGTTGGCTACTACGAGTTCGACTGATGGTTTTGGTCGTGAGTGTCTTTGAATTCTTGCCGGAGGGTGTAAGCGT	TGGT1_096660	DNA-directed RNA polymerase I, beta subunit, putative	none	none	forward	protein coding	NA	NO	1866339	1884990	null	null	2.7.7.6 (DNA-directed RNA polymerase)	DNA binding, DNA-directed RNA polymerase activity	transcription, DNA-dependent	null	DNA binding, DNA-directed RNA polymerase activity	null	null	13.8988	9.97297	113.m00787	TGME49_097530	TGME49_297530	NA	6.5	6.92	6.5	7.52	7.38	7.72	8.06	8.11	8.12	7.73	7.39	7.64	6.5	6.5	6.5	6.5	6.5	6.5	6.5
TGGT1_chrII	2141684	46 - 38	C	T	TTGCACGCATGTGTTCCTCTGGGCATCGTTTCTCTTCTCTAGAATGGCTACGTTGCCGACTTTTTGTCTCGCCTACCCCCTTGAGTTTACTGTAGATTCT	TGGT1_096150	conserved hypothetical protein	none	none	reverse	protein coding	NA	NO	2137828	2148933	NN Sum: 3, NN D: .6, HMM Prob: 1	HMM: MGGRATTSGARSLALPLLALFKPSFVLLFFLSSAVSSGLAG, NN: MGGRATTSGARSLALPLLALFKPSFVLLFFLSSAVSSGLAG	null	null	null	null	null	null	null	42.9631	63.7778	113.m00009	TGME49_097960	TGME49_297960	NA	8.86	9.13	9.02	9.9	9.96	8.77	9.02	9.21	6.5	9.77	9.94	9.94	8.04	8.05	8.25	7.83	8.13	8.41	8.39
TGGT1_chrII	245956	22 - 19	C	A	TTATATCTATCTATCTATCTATCTATCAATCTCTCTCTCTCTCTCTCTCTCTATATATATATATATATACATACACGGATATGCTTATGCTCCCTGGCGC	TGGT1_065270	kinesin, putative	none	none	forward	protein coding	NA	NO	239608	248409	null	null	null	ATP binding, microtubule motor activity	microtubule-based movement	microtubule associated complex	ATP binding, microtubule motor activity, protein binding	microtubule-based movement	null	0.427937	0.181994	41.m01296	TGME49_021420	TGME49_221420	NA	6.5	6.5	6.5	6.5	6.5	6.5	6.5	6.5	6.5	6.5	6.5	6.5	6.5	6.5	6.5	6.5	6.5	6.5	6.5
TGGT1_chrII	264909	12 - 12	T	A	GCATGGCTAAATACATCTGTTACACGTAAACATAAATAAATAAATAAATATATATATATATATATATATGCATATTAATATTAATATATATATATATATA	TGGT1_065310	conserved hypothetical protein	none	none	forward	protein coding	NA	POSSIBLE	263286	268191	null	null	null	null	null	null	null	null	null	5.15687	4.45988	41.m00013	TGME49_021450	TGME49_221450	NA	6.5	6.5	6.5	6.5	6.5	6.5	6.5	6.5	6.5	6.5	6.5	6.5	6.5	6.5	6.5	6.5	6.5	6.5	6.5
TGGT1_chrII	404222	58 - 57	G	A	AACGGATCCTATCGGAACCGAGTAGGACCGAAATAGGAGTTGAAAAAAACGTGTCATTACCTGGATTGTCTTCAGGACCAACTCCGTCATTTCCACAAGA	TGGT1_065500	hypothetical protein	none	none	reverse	protein coding	NA	NO	403064	410948	null	null	null	null	null	null	null	null	null	3.03238	2.96101	41.m01311	TGME49_021630	TGME49_221630	NA	7.01	7.4	6.75	7.58	7.44	7.2	7.26	7.17	7.12	6.5	6.5	6.5	6.5	6.5	6.5	6.5	6.5	6.5	6.5
TGGT1_chrII	434991	12 - 10	A	C	GTATTTATATATATATATATATACTTGTATGTCTCTCTCTCTCTCTCTCTATATATATATATATACATGTATGTGTATGTATGCAGTTCCTGTATAGACC	TGGT1_065530	conserved hypothetical protein	none	none	forward	protein coding	NA	POSSIBLE	434510	436155	null	null	null	null	null	null	null	null	null	6.14727	3.3854	-	TGME49_021660	TGME49_221660	NA	-	-	-	-	-	-	-	-	-	-	-	-	-	-	-	-	-	-	-
TGGT1_chrII	652603	42 - 40	A	G	ACGTCAACAGTCACGTAGCTCTTTGTCTTTTTACACGACTCAACTTACATAAAGCGTCGCAACTGTTATGTACATTGTCGAATCCGGAGCACCGCGGAAT	TGGT1_065830	ribosome biogenesis protein brix, putative	none	none	reverse	protein coding	NA	NO	648024	654265	null	null	null	null	null	null	ATP binding, aminoacyl-tRNA ligase activity	null	null	25.3321	23.6042	41.m00033	TGME49_022000	TGME49_222000	NA	8.25	8.67	8.57	7.32	7.31	8.02	7.11	7.42	8.29	7.66	7.88	7.32	7.93	7.81	8.21	8.06	8.6	8.61	8.85
TGGT1_chrII	932861	32 - 32	T	C	GTATATATATATATATATATCCTTTGTATATCTGTATATGCACATATGTTTATATCTGTTTCAATGTTTACATATATTCGCTGGTAGAAGTGAACTGACA	TGGT1_066130	conserved hypothetical protein	none	none	forward	protein coding	NA	NO	929223	935214	NN Sum: 2, NN D: .58, HMM Prob: .98	HMM: MAVPWSVLVSFLSSAPFLLAAAGLAF, NN: MAVPWSVLVSFLSSAPFLLAA	null	null	null	null	null	null	null	16.5087	11.8648	41.m02962	TGME49_022310	TGME49_222310	NA	6.5	6.5	6.5	6.5	6.5	6.5	6.5	6.5	6.5	6.5	6.5	6.5	6.5	6.5	6.5	6.5	6.5	6.5	6.5
TGGT1_chrIII	1108728	59 - 56	G	A	TCACGTCCAGAGCGACAACCATGTAGTCGCCTGTTTGATACACACACGCAGTAATTGCAGGACCAGTTTGAATGCGGCACAGCCAGCTTGTATCAAAAAT	TGGT1_002880	conserved hypothetical protein	none	none	reverse	protein coding	NA	NO	1106335	1111296	null	null	null	null	null	null	null	null	null	16.6067	0.123794	52.m00020	TGME49_053710	TGME49_253710	NA	6.5	7.84	8.93	6.5	6.5	6.5	6.5	6.5	6.5	6.79	6.7	6.76	6.5	6.5	6.5	6.5	7.46	7.42	7.4
TGGT1_chrIII	1271914	35 - 28	A	G	GTAAGGCATCCCGAGGAATACGAGGCCGGCTCGAGAATCGGAAGAACGTAAGGAAACGGCGTCCCGCAAACACCGTAGACGTGTGCCAACAATGCAGAAC	TGGT1_003060	peptidase, putative	none	none	reverse	protein coding	NA	NO	1264736	1272937	null	null	3.4.24.64 (Mitochondrial processing peptidase)	metalloendopeptidase activity, zinc ion binding	proteolysis	null	catalytic activity, metal ion binding, metalloendopeptidase activity, zinc ion binding	proteolysis	null	9.46965	5.35757	52.m00011	TGME49_053890	TGME49_253890	NA	8.16	7.68	7.92	7.51	7.23	7.73	7.38	7.54	7.74	6.89	7.34	6.5	6.96	6.5	6.98	6.55	7.02	6.87	7.15
TGGT1_chrIII	385326	64 - 60	C	T	GTGGATTCCGCATCAGCGTGTTGACGGCACGTCGCGTCCAGGAGAAAACGCTGGACTGTAATATATCACACAGTATAGGTAACAGCATGATACTGTAGAC	TGGT1_001130	PPR repeat-containing protein, putative	none	none	reverse	protein coding	NA	NO	385081	393923	null	null	null	null	null	null	null	null	null	40.1449	43.9473	52.m00015	TGME49_052210	TGME49_252210	NA	7.58	7.64	6.83	8.8	9.17	9.64	7.36	8.17	7.65	10.55	10.59	10.26	6.5	6.5	6.5	6.5	6.5	6.5	6.5
TGGT1_chrIII	446815	42 - 40	A	C	CGTAAAATATGCTTTTATGTAAATCGTTAAAAAATGACAACGGTCGCCCGAAGTTGACTCATGGATACTCTGAGTGTTCTGCACATTGGAGAAATGCACA	TGGT1_001180	50S ribosomal protein L1p, putative	none	none	forward	protein coding	NA	NO	442220	447888	NN Sum: 0, NN D: .18, HMM Prob: .95	HMM: MTERRRSPEAATPASPFEKARMFSSLVLGAVASSPSSEGAACMSPFSPSSAFAA, NN: MTERRRSPEAATPASPFEKARMFSSLVLGAVAS	null	structural constituent of ribosome	translation	intracellular, ribosome	RNA binding, structural constituent of ribosome	translation	large ribosomal subunit	11.3899	9.5791	52.m01535	TGME49_052270	TGME49_252270	NA	6.5	6.5	6.5	6.69	6.99	6.78	6.94	6.65	7.62	8.04	7.91	7.69	6.5	6.5	6.5	6.5	6.5	6.5	6.5
TGGT1_chrIII	544661	47 - 40	G	C	GTCACACCAGGGAGTCCGGTGAGCCATGAAAACGCAGTGAGAGAAAGAGAGTGAGAGTGGAGAAGCGGCAGGAGGCTGAATGCCCTTCGCGATTTGGCAG	TGGT1_001310	HIT zinc finger protein domain-containing protein, putative	none	none	reverse	protein coding	NA	NO	541521	545913	null	null	null	null	null	null	null	null	null	3.52978	3.22997	52.m01546	TGME49_052400	TGME49_252400	NA	6.5	6.5	6.5	6.5	6.5	6.5	6.5	6.5	6.5	6.5	6.5	6.5	6.5	6.5	6.5	6.5	6.5	6.5	6.5
TGGT1_chrIII	887141	42 - 35	T	C	TTCCGCCCCCGTCGGCATCGCCTTCGAACTTCTTTTCTCCGGTGGTTTTTTGCCTGTTCTTTTGCGTGCAGAGATGCGTGTGCGCCTAGATCGAGAGCCC	TGGT1_002450	conserved hypothetical protein	none	none	forward	protein coding	NA	NO	885096	893379	null	null	null	null	null	null	null	null	null	28.1649	21.2927	52.m01582	TGME49_053370	TGME49_253370	NA	8.42	7.82	8.72	8.54	8.5	8.36	7.02	7.65	6.5	8.69	8.79	8.54	7.75	8.12	7.94	7.93	7.63	7.73	7.84
TGGT1_chrIV	1091284	47 - 44	T	C	AAGCGGGCACAGAACATAGGGGAAAAGAGACAGGATAAACATTGGAGATATGGACTGAAAGCAGAGTGCTCACTTCAGCCGGTCGCGGAGGGTCCCGCCA	TGGT1_122340	hypothetical protein	none	none	reverse	protein coding	NA	NO	1086618	1098483	null	null	2.7.11.17 (Calcium/calmodulin-dependent protein kinase)	ATP binding, protein kinase activity	protein phosphorylation	null	ATP binding, protein kinase activity, protein serine/threonine kinase activity, protein tyrosine kinase activity	protein phosphorylation	null	4.25936	2.89091	641.m01507	TGME49_118770	TGME49_318770	NA	6.5	6.5	6.5	6.5	6.5	6.5	6.5	6.5	6.5	6.5	6.5	6.5	6.5	6.5	6.5	6.5	6.5	6.5	6.5
TGGT1_chrIV	1803271	64 - 55	A	G	TTCGAGCCCTTCGCTGTTATTGTGCTTTATGTAAGGCAAAACATCTCTGAATCAAACGTCTGCAGCTGCACCACATGCGACGCACCGATGCATCGCGCGA	TGGT1_123450	CBS domain-containing protein, putative	none	none	forward	protein coding	NA	NO	1797383	1808008	NN Sum: 2, NN D: .37, HMM Prob: .54	HMM: MSDGLAAAIPPAGSITLAVFCAIGSAMFSGLTLGL, NN: MSDGLAAAIPPAGSITLAVFCAIGSAMFSGLTLGLLTLDIVQLK	null	null	null	null	protein binding	null	null	5.32055	5.61732	27.m00854	TGME49_011350	TGME49_211350	NA	6.52	6.81	6.53	6.5	6.5	6.5	6.6	7.09	6.98	7.23	7.54	7.36	6.5	6.51	6.66	6.5	6.5	6.5	6.5
TGGT1_chrIV	1903486	21 - 18	T	G	AATATACATATACAAATATGCATATATATACATATATATATATATATATATAGAGAGAGAGAGAGAGGCATCTCTTTGCGCAGGAAAAACCTCGGAATCT	TGGT1_123690	hypothetical protein	none	none	reverse	protein coding	NA	NO	1899911	1904820	null	null	5.3.1.23 (S-methyl-5-thioribose-1-phosphate isomerase)	null	cellular metabolic process	null	null	cellular metabolic process	null	24.1425	24.3603	27.m00082	TGME49_011230	TGME49_211230	NA	6.5	6.5	6.5	7.29	7.24	7.17	7.7	7.44	7.92	7.53	7.25	7.54	6.5	6.5	6.5	6.5	6.5	6.5	6.5
TGGT1_chrIV	2410542	37 - 29	A	T	TGGAACAGTCACTGGCCAAGAGAGAAGAAGAAACAGAGGAGGAAGAAGAAAAAGAGGAAGAAGGAGAAACAGAGGAAGAAGGTGAAAGAGAGGAAGAAGG	TGGT1_059800	GTP-binding protein, putative	none	none	reverse	protein coding	NA	NO	2405565	2414269	null	null	null	GTP binding, GTPase activity	null	null	GTP binding, GTPase activity	null	null	7.85202	6.34043	162.m00322	TGME49_101380	TGME49_301380	NA	7.4	7.54	7.25	6.85	7	7.15	7.21	7.51	7.59	7.07	6.8	6.88	6.5	6.5	6.5	6.56	6.71	6.88	7.03
TGGT1_chrIV	639476	22 - 20	A	G	TATGTATAAATATAAATATATATATATATATATATTGATACATATAAAATATACTTGAATGTGTTGATACATCTCTCCAGCTAGCACATGTTTTTATGCG	TGGT1_121460	conserved hypothetical protein	none	none	reverse	protein coding	NA	NO	634368	642647	null	null	null	null	null	null	null	null	null	11.0799	9.15359	641.m01543	TGME49_119930	TGME49_319930	NA	6.5	6.5	6.5	6.5	6.5	6.5	6.5	6.5	6.5	6.5	6.5	6.5	6.5	6.5	6.5	6.5	6.5	6.5	6.5
TGGT1_chrIV	948338	68 - 62	C	T	GCGGCAGAGAAGGAGAAAAGGAAAGGCTTCAGCCGCATTCGAACGCAAAGCGAGAAACTGGAGAACGAGAGAATGAAGACGAGGAGAAGTCGACGCAGGA	TGGT1_121800	conserved hypothetical protein	none	none	forward	protein coding	NA	NO	941456	951340	null	null	null	null	null	null	null	null	null	16.6703	7.05777	641.m00188	TGME49_119500	TGME49_319500	NA	6.5	6.5	6.5	7.72	7.47	7.51	7.29	7.33	6.98	7.71	7.52	7.53	6.57	6.5	6.62	6.64	6.5	6.5	6.52
TGGT1_chrV	102617	60 - 58	A	C	AAAAGAGATCTGTTCTCCATTCAATACTCCATTCAACAGACAGAGAAACGAAGAGAAGGAGGAAGAAAGGCGAGAGGGGAAGACGAGGCTTTCACCGTGC	TGGT1_014770	hypothetical protein	none	none	reverse	protein coding	NA	NO	93240	103707	null	null	null	null	null	null	null	null	null	8.73679	9.54981	39.m00343	TGME49_020170	TGME49_220170	NA	7.62	7.28	7.13	6.5	6.5	6.5	6.57	6.5	6.89	6.5	6.5	6.5	6.5	6.55	6.55	6.62	6.67	6.84	6.95
TGGT1_chrV	1072338	63 - 59	G	C	GTCGCCAAGAAAAACGACGGACCGGAAACGGGAACTCGACCCTTGAAGAAGACAAGAATGAGTAACAGCCGACTGGCAAAGTGATTCTGCCCCTAAATGA	TGGT1_039070	DHHC domain-containing protein, putative	none	none	reverse	protein coding	NA	NO	1070706	1074097	null	null	null	zinc ion binding	null	null	zinc ion binding	null	null	18.9031	10.3498	31.m00917	TGME49_013550	TGME49_213550	NA	6.5	6.5	6.5	6.5	6.5	6.5	6.5	6.5	6.5	6.5	6.5	6.5	6.5	6.5	6.5	6.5	6.5	6.5	6.5
TGGT1_chrV	1207583	11 - 9	G	T	AACCAACAAATATTCACATATGCATAGACGAATATATATATATATATATAGAGAGAGAGAGAGAGATAGATATGTTTACATATATATATATATATATATA	TGGT1_038750	conserved hypothetical protein	none	none	forward	protein coding	NA	POSSIBLE	1204409	1213833	null	null	2.5.1.16 (Spermidine synthase)	null	null	null	null	null	null	12.7279	11.3264	31.m00891	TGME49_013740	TGME49_213740	NA	6.5	6.5	6.5	6.76	6.5	6.89	7.72	7.77	7.86	6.96	6.78	6.91	6.5	6.5	6.5	6.5	6.5	6.5	6.5
TGGT1_chrV	1489486	19 - 17	T	A	TTTATATACATATATACATATATTTATATATATATATATATATATTTATATGCGTGGATTTATACTTACGCGTAGGTTTCGGTCTAAAAGCATAGATAAT	TGGT1_038260	kinesin central motor, putative	none	none	reverse	protein coding	NA	NO	1484668	1494020	null	null	null	ATP binding, microtubule motor activity	microtubule-based movement	microtubule associated complex	ATP binding, microtubule motor activity	microtubule-based movement	null	26.0778	32.7309	76.m01689	TGME49_087160	TGME49_287160	NA	7	6.5	6.5	7.15	7.22	6.5	6.52	6.5	6.5	7.44	8	7.76	6.5	6.5	6.5	6.57	6.5	6.5	6.5
TGGT1_chrV	1565298	16 - 15	T	C	TCGAAATCTGTATCTATGCACATCTGTATACATACATACATACATACATATATATATATATATATATATATATATATATATATATAGGCACATGAACCTG	TGGT1_038200	conserved hypothetical protein	none	none	forward	protein coding	NA	NO	1561725	1570070	null	null	null	null	null	null	DNA binding, protein binding	null	null	26.8973	23.4888	76.m01683	TGME49_086920	TGME49_286920	NA	6.5	6.5	6.5	6.5	6.5	6.5	6.73	6.61	6.5	6.5	6.75	6.5	6.5	6.5	6.5	6.5	6.5	6.5	6.5
TGGT1_chrV	1725414	33 - 26	T	C	TTCCGAACGATGAATGTGTCTCGGCAGATTGGTCACGCACCGCAGCTCGCTGCCGAGCCCGGGGACGGGTGCGCCGCGAACTGAGTCTCTGTTTTCCCGA	TGGT1_037930	hypothetical protein	none	none	reverse	protein coding	NA	NO	1725142	1725823	null	null	null	null	null	null	null	null	null	1.83714	6.52772	76.m01663	TGME49_086520	TGME49_286520	NA	6.5	6.5	6.5	7.06	6.5	6.93	6.71	7.07	7.04	7.22	6.91	6.85	6.5	6.5	6.5	6.5	6.5	6.5	6.5
TGGT1_chrV	175416	80 - 75	T	C	ATCCTTTCAGGTGAGGCGAAAGGAAGTCTTTGGTTTCTTGGGCTTTGATTTCTTGAATGCTGCTTGATGAGAGTGAAAGTCGGCAATGTAGCGCTGCTCC	TGGT1_014970	conserved hypothetical protein	none	none	forward	protein coding	NA	NO	171624	175587	NN Sum: 4, NN D: .53, HMM Prob: .62	HMM: MARTIRSLAGLVLSLCVIISIEKQHSVSGW, NN: MARTIRSLAGLVLSLCVIISIEKQHSVSGW	null	null	null	null	null	null	null	0.198392	0	39.m00351	TGME49_020280	TGME49_220280	NA	6.5	6.5	6.5	6.5	6.5	6.5	6.5	6.5	6.5	6.5	6.5	6.5	6.5	6.5	6.5	6.5	6.5	6.5	6.5
TGGT1_chrV	2131336	57 - 56	T	C	TCGAAGCAGAAAGCAATTCGGCTTCTAACCAGAGGTCTTGAAACAGAAAGTAGCTTGTCTTCTAACCAAAGGTGTCTGCTGAAAAAGGAAGGAAAAAGTC	TGGT1_037210	conserved hypothetical protein	none	none	forward	protein coding	NA	NO	2130243	2142862	null	null	null	zinc ion binding	null	null	zinc ion binding	null	null	4.77731	4.83613	76.m01621	TGME49_085810	TGME49_285810	NA	6.5	6.5	6.5	6.5	6.5	6.5	6.5	6.5	6.5	6.5	6.5	6.5	6.5	6.5	6.5	6.5	6.5	6.5	6.5
TGGT1_chrV	2176664	53 - 49	T	C	CCCATTAGAGCAATAGACATGCGGCGGTATCCTAAAAATATGCTGTATTCTTCTTTTTGATAGGTAGTGAGAGAGAAAAATTAAACGGAAAGAAGACGTC	TGGT1_037170	hypothetical protein	none	none	forward	protein coding	NA	NO	2173410	2177554	null	null	null	null	null	null	null	null	null	0.187653	0.68906	76.m03399	TGME49_085770	TGME49_285770	NA	6.5	6.5	6.5	6.5	6.5	6.5	6.5	6.5	6.5	6.5	6.5	6.5	6.5	6.5	6.5	6.5	6.5	6.5	6.5
TGGT1_chrV	2195740	67 - 65	C	T	CTTCGTCAACCTTTCCTCTCTCCTGACGACGCTTGTCTGAATCTCTGTTTCCTTTGTTCCTCCATTGTCTCTTCTTCCCTTTTCTACAACGTGACGCTTT	TGGT1_037140	TBC domain-containing protein, putative	none	none	forward	protein coding	NA	NO	2188849	2198120	null	null	null	Rab GTPase activator activity	regulation of Rab GTPase activity	intracellular	Rab GTPase activator activity	regulation of Rab GTPase activity	intracellular	6.05024	24.4021	76.m01615	TGME49_085730	TGME49_285730	NA	7.17	6.5	6.5	6.5	6.81	6.5	6.5	6.5	6.5	6.5	6.5	6.5	6.5	6.5	6.5	6.5	6.5	6.5	6.5
TGGT1_chrV	254379	48 - 46	C	T	GTTGGCATTATTCGTATGAAAACGCGATTTGAAAAACCTGCCTTCTAGCTCACGAAGGCATGGAAAGACATCTTTCTCCGTTCGATCTCGAGCAACCAAG	TGGT1_015070	conserved hypothetical protein	none	none	forward	protein coding	NA	NO	250647	255654	null	null	null	null	null	null	null	null	null	7.02183	11.6123	39.m00358	TGME49_020370	TGME49_220370	TGGT1_015070	7.02	7.32	7.38	7.92	7.68	7.47	8.09	8.1	7.92	7.52	7.55	7.22	7.07	7.35	6.93	6.73	6.83	6.9	6.5
TGGT1_chrV	2871083	55 - 48	C	T	AACTGCACCCTTCGCGCGTCGTTCGTCCCTCTTGTGTCTGCTTTCCCCTCCGGGTGCCGTTGTCTGCCAGATGCCGTCGTGTCTGTTCTCTCCTTTCTCT	TGGT1_035850	aminomethyltransferase, putative	none	none	forward	protein coding	NA	NO	2866066	2874954	NN Sum: 0, NN D: .15, HMM Prob: .66	HMM: MPPLTVLPRRQASSNWRRRRSLPLSPSTRGLCFGLSFHQGSPL, NN: MPPLTVLPRRQASSNWRRRRSLPLSPSTRGLCFGL	2.1.2.10 (Aminomethyltransferase)	aminomethyltransferase activity	glycine catabolic process	cytoplasm	aminomethyltransferase activity	glycine catabolic process	cytoplasm	5.83474	4.54246	76.m02666	TGME49_083820	TGME49_283820	NA	6.5	6.5	6.5	6.5	6.5	6.5	6.5	6.5	6.5	6.5	6.5	6.5	6.5	6.5	6.5	6.5	6.5	6.5	6.5
TGGT1_chrV	424156	42 - 32	T	C	TAGTATCACGCTGCCGGATGATGCACCGAATGACATGGGCGCCTCGTCGATCGCTCCGCTCTAGCATATTCAGATCGACGCGCACGCTTGCCACAAGGCA	TGGT1_015600	conserved hypothetical protein	none	none	reverse	protein coding	NA	NO	422341	424836	NN Sum: 4, NN D: .63, HMM Prob: .96	HMM: MVFWGPQSSLRLLISLHAFVQWLDGF, NN: MVFWGPQSSLRLLISLHAFVQWLDGF	null	null	null	null	null	null	null	2.95548	0	75.m00012	TGME49_082940	TGME49_296231	NA	6.5	6.5	6.5	8.07	8.17	8.94	8.74	8.11	9.82	7.56	8.1	7.82	6.5	6.5	6.5	6.5	6.5	6.5	6.5
TGGT1_chrV	428392	160 - 146	C	G	GTTAGTGTCTAGACCCTGCGATAGCATTTGACAAAACATGGTATGCCAGACCGAGCAGTTCTTGTTAACCTTCTTCGAGTGTGCCGAATAGTTCGGCAGC	TGGT1_015610	conserved hypothetical protein	none	none	reverse	protein coding	NA	YES	427818	432225	null	null	null	null	null	null	null	null	null	64.1459	71.2276	-	-	TGME49_220640	TGGT1_015610	-	-	-	-	-	-	-	-	-	-	-	-	-	-	-	-	-	-	-
TGGT1_chrV	646829	46 - 42	G	A	GTTCGCGAAACGAGACAGACACACAGAATTTCTCGACTTGGCAACATACCGAAATGTAGGTAGAAATAGACAGGCAGATATACATAAACTACATATGCTT	TGGT1_039810	conserved hypothetical protein	none	none	reverse	protein coding	NA	NO	639206	650327	null	null	null	null	null	null	null	null	null	4.22138	2.49259	31.m00936	TGME49_012940	TGME49_212940	NA	6.5	9.62	6.62	6.5	6.5	6.5	6.5	6.5	6.5	9.23	9.02	9.2	6.5	6.5	6.5	6.5	7.03	7.02	7.5
TGGT1_chrV	706821	13 - 7	G	A	ATTTATCTATCTCTTTCTATCTATCGGTCTACATATATATATATATATATGTATATATATATATATATATATATATATGGATAGACGATTTGGTGTATAT	TGGT1_039740	activator 1 36 kDa, putative	none	none	forward	protein coding	NA	POSSIBLE	701774	710776	null	null	2.7.7.7 (DNA-directed DNA polymerase)	ATP binding, DNA clamp loader activity	DNA replication	DNA replication factor C complex	ATP binding, DNA binding, DNA clamp loader activity, nucleoside-triphosphatase activity, nucleotide binding	DNA replication	DNA replication factor C complex	16.3707	17.1624	31.m00866	TGME49_013000	TGME49_213000	NA	6.5	6.5	6.5	7.24	6.74	7.26	6.86	6.78	7.15	6.77	7.16	6.5	6.5	6.5	6.5	6.5	6.5	6.5	6.5
TGGT1_chrV	92337	48 - 45	A	G	GGACTTCAGGGAGCGAATTTTACAATTTTGAAAGGTTCAAATCCGCAAATACACATGTCGACTTACGGACATGCTTGAGGACAAGAAAAAAACGCCTGTG	TGGT1_014760	conserved hypothetical protein	none	none	forward	protein coding	NA	NO	86933	92942	null	null	null	null	null	null	protein binding	null	null	7.41302	6.07915	39.m00333	TGME49_020160	TGME49_220160	NA	6.5	6.5	6.5	6.5	6.5	6.5	6.5	6.5	6.5	6.5	6.5	6.5	6.5	6.5	6.5	6.5	6.5	6.5	6.5
TGGT1_chrVI	1494356	20 - 19	A	C	CCCATCAAGTCACGGTCTCATACGTACACACACACACTCTCTCTCTCTCTATATATATATATATATACAATGAAATGCATGTGAATGCATCAATACATAG	TGGT1_049890	beta adaptin protein, putative	none	none	forward	protein coding	NA	NO	1491241	1504798	null	null	null	protein binding	intracellular protein transport, vesicle-mediated transport	membrane coat	binding, protein binding, protein transporter activity	intracellular protein transport, protein transport, vesicle-mediated transport	clathrin adaptor complex, membrane coat	35.7048	20.3745	49.m00005	TGME49_040870	TGME49_240870	NA	6.96	7.5	7.58	7.59	7.47	7.24	7.16	7.44	7.2	7.19	7.27	6.9	6.76	7	6.88	6.6	6.85	7.24	7.31
TGGT1_chrVI	1579811	49 - 46	A	G	TGACTGTATACACGGAACCCATACGCAAACAGACACACATGTAAATGTATAAAAATAGAGATGTGTGCAGATGTATATGCTTGTATATGCATATATATAT	TGGT1_049850	C2 domain-containing protein, putative	none	none	reverse	protein coding	NA	NO	1556702	1580411	null	null	null	null	null	null	protein binding	null	null	4.91509	4.55078	49.m03244	TGME49_040910	TGME49_240910	NA	6.5	6.5	6.5	6.5	6.5	6.5	6.66	6.59	6.62	6.52	6.63	6.8	6.5	6.5	6.5	6.5	6.5	6.5	6.5
TGGT1_chrVI	1688638	57 - 53	A	T	GACCTTGTGCTGCCGAACTTCTTAAAAAGAAATGAAGTAACGAAGACTGAAGAAGCTTCAACAGACAGAGTGTGAGGGAGATGAGCAGAGAACTGCCCGC	TGGT1_049470	conserved hypothetical protein	none	none	reverse	protein coding	NA	NO	1683963	1689522	null	null	null	null	null	null	null	null	null	41.3732	40.0016	49.m00038	TGME49_041180	TGME49_241180	TGGT1_049470	6.55	6.52	6.5	9.07	8.85	8.95	8.95	9.04	9.06	8.31	8.46	8.4	6.5	6.5	6.5	6.5	6.5	6.5	6.5
TGGT1_chrVI	1770408	43 - 42	G	C	AGAAAAGTAGACTCGCTCCTGAAGTCGAGAAGAAGAGAGAAACAGTCAAAGAGAGGGGCGGCCGTCAGTTCGTGGCAGAAAGGCCTCATCGATGCGGGCC	TGGT1_048740	phosphatidylinositolglycan class A protein, putative	none	none	reverse	protein coding	NA	NO	1767947	1778089	null	null	2.4.1.198 (Phosphatidylinositol N-acetylglucosaminyltransferase)	null	biosynthetic process	null	null	GPI anchor biosynthetic process, biosynthetic process	null	5.50056	5.71315	49.m00002	TGME49_041860	TGME49_241860	NA	6.5	6.5	6.5	6.5	6.5	6.5	6.5	6.5	6.5	6.5	6.5	6.5	6.5	6.5	6.5	6.5	6.5	6.5	6.5
TGGT1_chrVI	1791636	11 - 10	T	C	AACAGATAGATTCGGGCATGTGGAGGCACAAATAACTATATATATATATATATATATATATATATATATATATACACATACATATATATACATATATAAA	TGGT1_048720	3', 5'-cyclic nucleotide phosphodiesterase, putative	none	none	reverse	protein coding	NA	POSSIBLE	1789605	1802683	null	null	3.1.4.17 (3',5'-cyclic-nucleotide phosphodiesterase)	3',5'-cyclic-nucleotide phosphodiesterase activity	signal transduction	null	catalytic activity	signal transduction	null	24.0209	20.519	49.m03267	TGME49_041880	TGME49_241880	NA	6.5	6.5	6.5	6.58	6.5	6.5	6.5	6.5	6.5	6.5	6.64	6.94	6.5	6.5	6.5	6.5	6.5	6.5	6.5
TGGT1_chrVI	1925582	42 - 38	G	A	ATTGGAGTCGATTTACATTCTTCCATTTACACTGGAACGGTCCTAGTAACGGAACTTAACGCATCTTTGTGTCTAATTAATCTTCCTTTCCACAGCGGGT	TGGT1_047570	conserved hypothetical protein	none	none	reverse	protein coding	NA	NO	1919578	1927923	null	null	null	null	null	null	null	null	null	4.33814	3.35727	49.m03279	TGME49_042260	TGME49_242260	NA	6.5	6.71	6.87	6.5	6.5	6.5	6.5	6.5	6.5	6.84	6.5	6.69	6.5	6.5	6.5	6.5	6.5	6.5	6.5
TGGT1_chrVI	2160233	75 - 72	A	C	TGCATGCATCTACAGCGATCTGCCTCTTTAAACAGACACAGCCAAACTCAAGCATAAATCCACCAATACCAACGGCTTTCGGTAAGAGACGTCTACAGAC	TGGT1_047260	vacuolar sorting protein, putative	none	none	reverse	protein coding	NA	NO	2157903	2167306	null	null	null	null	null	null	null	null	null	49.074	36.1872	49.m00066	TGME49_042660	TGME49_242660	NA	7.97	8.12	8.03	8.28	8.25	8.58	8.27	8.11	8.23	7.79	7.79	7.84	7.01	7.45	7.27	6.93	7.41	7.39	7.72
TGGT1_chrVI	2468783	49 - 46	T	C	ACATCTATGTTGACACACTATCCGAACTCAAATCCGCACCAATGCGCAACTGTACTACGACCTACACATTCACATATATAAATGTATATCAGTCTACATA	TGGT1_046630	myosin, putative	none	none	reverse	protein coding	NA	NO	2461988	2481159	null	null	null	ATP binding, motor activity	null	myosin complex	ATP binding, motor activity, protein binding	null	myosin complex	27.1021	21.8691	49.m03333	TGME49_043250	TGME49_243250	NA	8.59	8.87	8.86	9.56	9.47	8.7	8.85	8.84	6.83	8.61	8.52	8.52	8.42	8.4	8.25	8.24	8.34	8.38	8.5
TGGT1_chrVI	3034293	52 - 45	G	T	GAACGAAAACTCGGATTCCCCCGTTTGGTGGAAACTCCCAAAAGCCGCGCGTCGTTCTTCCATGTTTGAGCGAGATTGCGCAAATGACTCCAATGGAGTA	TGGT1_045840	nucleosome assembly protein, putative	none	none	forward	protein coding	NA	NO	3028246	3034322	null	null	null	null	nucleosome assembly	nucleus	null	nucleosome assembly	nucleus	171.477	175.796	49.m00052	TGME49_044110	TGME49_244110	TGGT1_045840	9.34	9.67	9.65	10.08	10.17	10.12	9.56	9.91	9.62	10.34	10.44	10.21	8.75	8.83	9.05	8.98	9.22	9.47	9.52
TGGT1_chrVI	3085786	10 - 9	G	A	ATATCTATAGATACAGATACAGATATATATATATATATATATATATATATGTATATATATATATATATGTCGGCGTATATGCGCGCGTGAGTAAGGGTAT	TGGT1_045780	conserved hypothetical protein	none	none	reverse	protein coding	NA	POSSIBLE	3084653	3086923	NN Sum: 3, NN D: .51, HMM Prob: 1	HMM: MVAKRTVLLSSAAVAAATLFSRFSASAE, NN: MVAKRTVLLSSAAVAAATLFSRFSASAE	null	null	null	null	null	null	null	14.2167	15.2505	49.m03395	TGME49_044170	TGME49_244170	NA	6.5	6.5	6.5	6.5	6.5	6.6	6.5	6.5	7.21	6.5	6.5	6.71	6.5	6.59	6.5	6.7	6.5	6.5	6.5
TGGT1_chrVI	3517293	9 - 8	G	T	CATATATACACATAAATATATATATATATATATATATATATAGATAGATAGATAGATAGATAGATAGATAGATAGATAGATAGACGCATTTATACATCTG	TGGT1_044970	zinc knuckle domain-containing protein, putative	none	none	forward	protein coding	NA	YES	3516617	3523781	null	null	null	null	null	null	null	null	null	0.136106	0.361369	-	-	TGME49_244732	NA	-	-	-	-	-	-	-	-	-	-	-	-	-	-	-	-	-	-	-
TGGT1_chrVI	48529	12 - 10	G	T	TTTGTCGGTCTTTTCAGACCTGTTGACGTGTGAATATATATATATATATAGAGAGAGAGAGAGAGAGGGAGAGGGAGGGAGGTGGACGAGCGATCTTCGT	TGGT1_052780	PKC-interacting cousin of thioredoxin, putative	none	none	forward	protein coding	NA	POSSIBLE	46176	49107	null	null	null	electron carrier activity, protein disulfide oxidoreductase activity	cell redox homeostasis	null	electron carrier activity, protein disulfide oxidoreductase activity	cell redox homeostasis	null	43.5026	26.1714	49.m00010	TGME49_038070	TGME49_238070	NA	7.22	6.94	7.73	8.88	8.56	8.62	9	8.96	8.93	7.56	7.28	7.19	7.1	6.85	7.4	7.28	7.75	7.95	8.21
TGGT1_chrVI	489383	15 - 12	T	G	AGAGAGGGAAGAGAAAGAGAAGAGAAGAGAGGGAAGAGAAAGAGAAGAGATGAAAGAGAAGAGAAAGAGAAGAGGAAGAGAAGAGAGGAGAAGCGATGGG	TGGT1_051830	protein kinase, putative	none	none	forward	protein coding	NA	POSSIBLE	484327	490016	null	null	2.7.10.2 (Non-specific protein-tyrosine kinase); 2.7.11.25 (Mitogen-activated protein kinase kinase kinase)	ATP binding, protein kinase activity, protein tyrosine kinase activity	protein phosphorylation	null	ATP binding, protein binding, protein kinase activity, protein serine/threonine kinase activity, protein tyrosine kinase activity	protein phosphorylation	null	3.8203	3.68891	49.m03131	TGME49_039130	TGME49_239130	NA	6.5	6.5	6.5	6.5	6.5	6.5	6.5	6.5	6.5	6.5	6.5	6.5	6.5	6.5	6.5	6.5	6.5	6.5	6.5
TGGT1_chrVI	570913	29 - 27	T	G	CTGTAGACCTACTAAAGTACTTGTGCACCTGGGCTGTTCTTCGCAGAAGCTGCTCACCCTTCCCTCCTGCGTTTGTGTCTCGGTGTGTCGATTCAGTACA	TGGT1_051630	conserved hypothetical protein	none	none	forward	protein coding	NA	NO	566362	574097	null	null	null	null	null	null	GTP binding	null	null	4.25616	5.85048	49.m03141	TGME49_039340	TGME49_239340	NA	6.5	6.5	6.5	6.5	6.5	6.5	6.5	6.5	6.5	6.5	6.5	6.5	6.5	6.5	6.5	6.5	6.5	6.5	6.5
TGGT1_chrVI	767759	59 - 56	G	T	ATTAGAATGAGTCTCTGGTGAAGGAGCGAGTTTCTAGATACTCATGCCCAGACAGACAGAAGCTGTCACTTTACGCAGAGTGACATGCATCTCTGCAGGC	TGGT1_051300	myosin E, putative	none	none	reverse	protein coding	NA	NO	763852	774796	null	null	null	ATP binding, motor activity	null	myosin complex	ATP binding, motor activity	null	myosin complex	6.79885	4.27693	49.m00001	TGME49_039560	TGME49_239560	NA	7.36	7.53	7.41	7.21	6.82	6.58	6.5	6.5	6.5	6.5	6.5	6.5	6.88	7.38	6.81	6.92	7.35	7.33	7.53
TGGT1_chrVI	767760	59 - 56	A	C	TTAGAATGAGTCTCTGGTGAAGGAGCGAGTTTCTAGATACTCATGCCCAGACAGACAGAAGCTGTCACTTTACGCAGAGTGACATGCATCTCTGCAGGCG	TGGT1_051300	myosin E, putative	none	none	reverse	protein coding	NA	NO	763852	774796	null	null	null	ATP binding, motor activity	null	myosin complex	ATP binding, motor activity	null	myosin complex	6.79885	4.27693	49.m00001	TGME49_039560	TGME49_239560	NA	7.36	7.53	7.41	7.21	6.82	6.58	6.5	6.5	6.5	6.5	6.5	6.5	6.88	7.38	6.81	6.92	7.35	7.33	7.53
TGGT1_chrVI	948498	48 - 47	T	C	ATATATATGTATATTCATATATTTGTATATATAAAATTTTTCTGGACGCATCAGGTTGATGGACGAACCTATATGAGGGGTAAGAATGATGTTTCTGCCG	TGGT1_051010	D-3-phosphoglycerate dehydrogenase, putative	none	none	reverse	protein coding	NA	NO	944323	954289	null	null	1.1.1.95 (Phosphoglycerate dehydrogenase)	NAD binding, amino acid binding, cofactor binding, oxidoreductase activity, acting on the CH-OH group of donors, NAD or NADP as acceptor, phosphogluconate dehydrogenase (decarboxylating) activity	metabolic process, pentose-phosphate shunt	null	NAD binding, cofactor binding, phosphoglycerate dehydrogenase activity	L-serine biosynthetic process, metabolic process, oxidation-reduction process	null	379.268	129.459	49.m00027	TGME49_039820	TGME49_239820	NA	10.57	10.51	11.3	10.92	11.18	11.03	10.17	10.45	10.35	10.25	10.57	10.5	10.21	10.56	10.54	10.43	9.81	9.85	9.89
TGGT1_chrVIIb	1022947	8 - 8	T	G	TATGTATATATATATATATATATATATGTATATATATATATATATATATATAGAGAGAGAGAGAGAGAGAGAGGACTAGTGATTCGTGTGCGGTCACACT	TGGT1_007180	conserved hypothetical protein	none	none	reverse	protein coding	NA	YES	1021478	1024132	null	null	null	null	null	null	null	null	null	0	0	55.m10311	TGME49_062800	TGME49_262800	NA	6.5	6.5	6.5	6.5	6.5	6.5	6.5	6.5	6.5	6.5	6.5	6.5	6.5	6.5	6.5	6.5	6.5	6.5	6.5
TGGT1_chrVIIb	102546	60 - 57	A	G	TTAAAGTAAGGGAACGTATGCAATAATGCACCTTTACTTGGACGAATGTCAGCAGTTTTTTCCAGTACACTGATTGATATCCTTAGACGATGCGTGTGTA	TGGT1_044420	conserved hypothetical protein	none	none	reverse	protein coding	NA	NO	98323	111923	null	null	null	null	viral reproduction	null	null	null	null	0	0.0203162	55.m05112	TGME49_064180	TGME49_264182	NA	6.5	6.5	6.5	6.5	6.5	6.5	6.5	6.5	6.5	6.5	6.5	6.5	6.5	6.5	6.5	6.5	6.5	6.5	6.5
TGGT1_chrVIIb	1205296	44 - 36	A	C	TCGAAATGCTGGGTGCTGGTCCCCTCGATGGAATCTCGCGAACGCCATCTACGCGCATCACCGTCTACTCTTGAGGTCAAGAGTCCAGTGTCCACAAACC	TGGT1_007580	cyclophilin, putative	none	none	reverse	protein coding	NA	NO	1203357	1206885	null	null	5.2.1.8 (Peptidylprolyl isomerase)	peptidyl-prolyl cis-trans isomerase activity	null	null	peptidyl-prolyl cis-trans isomerase activity	protein folding	null	10.6375	9.31559	55.m00179	TGME49_062520	TGME49_262520	NA	6.5	6.5	6.5	6.5	6.5	6.5	6.5	6.5	6.5	6.5	6.5	6.5	6.5	6.5	6.5	6.5	6.61	7.04	7.09
TGGT1_chrVIIb	1219434	52 - 48	G	T	GGACGAAATGGCTCTGACCAGCTCGGAGTTTCTTTCCTGTTTCTATGGGTGTAGGGTATTCAGCGCGAGGGTTAAATGCACGCGCGAACCTTCGTCAACT	TGGT1_007620	Roadblock/LC7 domain containing protein, putative	none	none	forward	protein coding	NA	NO	1218725	1220534	null	null	null	null	null	null	null	null	null	81.2592	90.3453	55.m10236	TGME49_062480	TGME49_262480	NA	10.66	10.87	10.87	10.1	10.09	9.43	9.81	9.95	9.46	8.59	8.53	8.66	10.35	10.54	10.44	10.45	10.27	10.29	10.29
TGGT1_chrVIIb	2852556	37 - 32	C	T	CGCGTTGAGCGAGGATTCTGGAAATCCATTCTCGAAGTGCGTCTCCACCTCGCCTAGCGCTTTACGTTTCATTGCCACACCCACATAACTTTCTGCACAC	TGGT1_010580	conserved hypothetical protein	none	none	forward	protein coding	NA	NO	2849447	2857545	NN Sum: 4, NN D: .73, HMM Prob: .57	HMM: MCRLGGRPRLLVPLSSLLSLPSTFFCSAALWCFLLLLLLFSYPVSSH, NN: MCRLGGRPRLLVPLSSLLSLPSTFFCSAALWCFLLLLLLFSYPVSSH	null	DNA binding	DNA integration, DNA recombination	null	DNA binding, nucleic acid binding	DNA integration, DNA recombination	null	5.24626	5.46072	55.m04822	TGME49_059230	TGME49_259230	NA	6.5	6.5	6.5	6.5	6.5	6.5	6.5	6.5	6.5	6.5	6.51	6.5	6.5	6.5	6.5	6.5	6.5	6.5	6.5
TGGT1_chrVIIb	2906441	18 - 18	A	C	CACGTGCTACCGATCCGATCCCGACATCAGCGCTCTCTCTCTCTCTCTCTATATATATATATATATATAGGTACATATATCCGTTCTTCGTCCTTTCGGT	TGGT1_010730	cystathionine beta-synthase, putative	none	none	reverse	protein coding	NA	NO	2904824	2908117	null	null	4.2.1.22 (Cystathionine beta-synthase)	catalytic activity, pyridoxal phosphate binding	metabolic process	null	catalytic activity, cystathionine beta-synthase activity, protein binding, pyridoxal phosphate binding	cysteine biosynthetic process via cystathionine, metabolic process	cytoplasm	0	0.0460569	55.m00114	TGME49_059180	TGME49_259180	NA	6.5	6.5	6.5	6.5	6.69	6.71	6.5	6.5	6.54	6.5	6.72	6.84	6.5	6.5	6.5	6.5	6.5	6.5	6.5
TGGT1_chrVIIb	3142742	49 - 45	G	A	CACAGAGAATCAACAAACGGCAAGGGAATGAGTGTAGAGGGTTCCGACAAGATCTTGCATAACGTACCTTTGCATTTTCTTTGTTGTACACTGTGCTGAG	TGGT1_011330	conserved hypothetical protein	none	none	forward	protein coding	NA	NO	3141212	3144485	null	null	null	null	null	null	null	null	null	0	0	55.m11054	TGME49_058840	TGME49_258840	NA	6.5	6.5	6.5	6.5	6.5	6.5	6.5	6.5	6.5	6.5	6.5	6.5	6.5	6.5	6.5	6.5	6.5	6.5	6.5
TGGT1_chrVIIb	3675196	44 - 40	T	C	ATGCCGAGGAGTCAAGCACCCTGGGGGTTACGATCGCCGCTCACACAGATTTCGAAAAGGCCGGTTTTTTCGCTGCACTTTGGAATCACAACCTTCTCAG	TGGT1_012210	heat shock protein, putative	none	none	forward	protein coding	NA	NO	3674720	3683623	null	null	3.4.21.53 (Endopeptidase La)	ATP binding, ATPase activity, protein binding	protein metabolic process	null	ATP binding, nucleoside-triphosphatase activity, nucleotide binding	protein metabolic process	null	16.9177	25.8909	55.m04729	TGME49_057990	TGME49_257990	NA	8.49	7.86	7.74	8.14	8.3	8.76	8.66	8.34	8.88	8.69	8.93	8.68	6.5	7.02	6.9	7.01	7.31	7.31	7.38
TGGT1_chrVIIb	392667	22 - 20	A	C	TTTTTTCTGCCTCTCTATGTCGATCTTTACATCTGTTTCTCTCTCTCTCTATATATATATATATAGATATTGTCAATTTTTTGTGTAAGTCGCACAGGCC	TGGT1_043960	conserved hypothetical protein	none	none	reverse	protein coding	NA	NO	390302	394598	NN Sum: 1, NN D: .28, HMM Prob: .51	HMM: MATSRCRKGPDPVRNTSPDGPRRRKKRWLLPVFILSFLSLNAVVLSA, NN: MATSRCRKGPDPVRNTSPDGPRRRKKRWLLPVFILSFLSLNAV	null	null	null	null	null	null	integral to membrane	8.56661	7.49554	55.m05080	TGME49_063690	TGME49_263690	NA	8.4	8.25	8.4	7.23	6.91	6.92	6.6	6.86	6.5	6.5	6.5	6.5	7.76	8.38	7.79	8.1	7.88	7.91	7.89
TGGT1_chrVIIb	3980366	59 - 53	A	G	ACGCTGAAGGCCAACAACCGTAAAGCCAACTGCGCTGAACAGCAACATTTATTGCCAGAGATGGGTGCAATTATAACACGAGACAAGAACAGAGGGATCT	TGGT1_013150	conserved hypothetical protein	none	none	reverse	protein coding	NA	NO	3980263	3983850	null	null	null	null	null	null	null	transmembrane transport	integral to membrane	352.307	245.288	55.m04702	TGME49_057530	TGME49_257530	NA	6.5	6.5	6.61	10.85	10.84	11.43	9.22	8.99	10.44	10.06	10.37	10.18	7.77	6.5	7.73	7.22	7.87	8.46	8.55
TGGT1_chrVIIb	4163250	21 - 17	G	T	CTGTTGAACATACACATATAAATACATTTATATACATATATATATATATAGAGAGAGAGAGAGAGCGATGGGGGTTTGCGAGTTTGCAGCATCTGTGTCA	TGGT1_013530	DNA repair protein Rad50, putative	none	none	reverse	protein coding	NA	NO	4146539	4163716	null	null	null	ATP binding	viral reproduction	chromosome	null	null	null	6.58044	7.35228	55.m04683	TGME49_057180	TGME49_257180	NA	7.35	7.48	7.31	6.69	6.5	7.05	7.32	7.16	7.56	7.22	6.61	7.32	6.92	7.42	7.02	7	7.57	7.59	7.7
TGGT1_chrVIIb	4611366	41 - 37	G	C	TTTTATGTGCGGCTCTCCACCTTCCTCTTTTACTCTGTCGAGTTTTGTTCGGTTGGTCGCAGGCTGCCCCCTTACGAGTGGCCTGTCCAGCACTTGCAGG	TGGT1_014300	conserved hypothetical protein	none	none	forward	protein coding	NA	NO	4608004	4611758	null	null	null	null	null	null	null	null	null	10.1147	6.51176	55.m04637	TGME49_055920	TGME49_255920	NA	6.5	6.5	6.5	6.5	6.5	6.5	6.5	6.5	6.5	6.5	6.5	6.5	6.5	6.5	6.5	6.5	6.5	6.5	6.5
TGGT1_chrVIIb	4741961	48 - 47	G	A	CATGCGTGATGCACTGCTCCTTCGCCGGAGAGAAAAAGAAGACTCCGATAGAACAGATTCAAAACGCGCAAATCTGTCAAGGCAGCTGCGGGGGTCTGCT	TGGT1_077160	conserved hypothetical protein	none	none	reverse	protein coding	NA	NO	4740221	4742862	null	null	null	null	null	null	null	null	null	6.23642	6.52558	55.m04625	TGME49_055640	TGME49_255635	NA	6.5	6.5	6.5	6.5	6.5	7.17	6.5	6.5	6.75	7.02	6.52	6.77	6.5	6.5	6.5	6.5	6.5	6.5	6.5
TGGT1_chrVIIb	4863096	23 - 19	A	G	TTCCTTTTCACCCCGACTTCGACCGAACTCGACCCTCTGGCACTGAAGACAGCCTCAAAAGCGAGACGCGCGCATGCGACCGAAACTCAAGACGTGCGCC	TGGT1_076770	conserved hypothetical protein	none	none	reverse	protein coding	NA	NO	4859388	4863317	null	null	null	null	null	null	null	null	null	15.8972	17.4742	55.m04612	TGME49_055350	TGME49_255350	NA	7.52	6.89	6.87	6.82	6.75	6.67	7.29	7.62	8.08	6.5	6.5	6.5	6.5	6.5	6.5	6.58	6.88	6.97	6.93
TGGT1_chrVIIb	553485	13 - 10	T	G	TACATACACATATATATGTATATATGTATATATATATATATATATATATATAGAGAGAGAGAGAGAGAGAGAAAGATCTATGTACATAGATACGCATCTA	TGGT1_043560	conserved hypothetical protein	none	none	reverse	protein coding	NA	POSSIBLE	550812	556341	null	null	null	null	null	null	null	null	null	20.6286	15.6055	55.m05060	TGME49_063440	TGME49_263440	NA	6.5	6.5	6.5	6.5	6.5	6.5	6.5	6.5	6.5	6.5	6.5	6.5	6.5	6.5	6.5	6.5	6.5	6.5	6.5
TGGT1_chrVIIb	771789	36 - 34	G	A	AAGCCTCAAAGGGAGAGGAAAACGCATCGTTTGGGTGATAGTGGTGTCGAGAAAAGCGCGCCTTCTGTACGGCGAGAAAGTCCACGTACAGGGCGTACTG	TGGT1_043250	DNA excision repair protein ERCC6, putative	none	none	reverse	protein coding	NA	NO	766597	778012	null	null	3.6.1.- (In phosphorous-containing anhydrides.)	ATP binding, DNA binding, helicase activity, nucleic acid binding	null	null	ATP binding, DNA binding, helicase activity, nucleic acid binding	null	null	5.62228	6.10166	55.m05039	TGME49_063140	TGME49_263140	NA	6.5	6.5	6.5	6.5	6.5	6.5	6.5	6.5	6.5	6.5	6.5	6.5	6.5	6.5	6.5	6.5	6.5	6.5	6.5
TGGT1_chrVIIa	1024695	53 - 51	G	C	TCTCTAGGCACCCAGAGGGGCCACACCATCTCCACCAAATGCGATTTCGCGGTCACCTCAAACTTCTCCCTTAAGTTACTGAATGTGTATGGGTCACATT	TGGT1_062450	conserved hypothetical protein	none	none	reverse	protein coding	NA	NO	1024546	1027188	null	null	null	null	null	null	null	null	null	141.957	223.757	20.m03944	TGME49_006340	TGME49_206340	TGGT1_062450	11.26	11.18	10.81	11.68	11.61	11.56	12.06	11.96	12.08	11.67	11.61	11.66	10.5	10.54	10.59	10.57	10.53	10.46	10.57
TGGT1_chrVIIa	1153748	36 - 32	G	A	TGAAAGGAGAAACACGCGATAATCGAACGAGAGCAGTTACCCCGACATATGCACAACCATACCAAGACAACCATTCAGTACACCAAGACGTTGTACCAAT	TGGT1_063160	conserved hypothetical protein	none	none	reverse	protein coding	NA	NO	1148967	1161590	NN Sum: 1, NN D: .23, HMM Prob: .7	HMM: MAPSYLVDEPVPLRKVCGKQAGRELRHVARGLLPPKASLRCLLSALLVVEAFFIPVVFGA, NN: MAPSYLVDEPVPLRKVCGKQAGRELRHVARGLLPPKASLRCLLSALLVVEAFFIPVVFGA	null	null	null	null	null	null	null	14.4197	12.2258	20.m03934	TGME49_005740	TGME49_205740	NA	6.5	6.5	6.5	6.5	6.5	6.5	6.5	6.5	6.5	6.5	6.5	6.5	6.5	6.5	6.5	6.5	6.5	6.5	6.5
TGGT1_chrVIIa	1156237	40 - 36	C	T	CGTACACATCAGCCCCCGACCAGACAGGAAAATAGGGACACCCCCGAACACGGCCACCACGATGGCGAGTCGTGACGCGGAATCCATGAAAAGTTGGAAC	TGGT1_063160	conserved hypothetical protein	none	none	reverse	protein coding	NA	NO	1148967	1161590	NN Sum: 1, NN D: .23, HMM Prob: .7	HMM: MAPSYLVDEPVPLRKVCGKQAGRELRHVARGLLPPKASLRCLLSALLVVEAFFIPVVFGA, NN: MAPSYLVDEPVPLRKVCGKQAGRELRHVARGLLPPKASLRCLLSALLVVEAFFIPVVFGA	null	null	null	null	null	null	null	14.4197	12.2258	20.m03934	TGME49_005740	TGME49_205740	NA	6.5	6.5	6.5	6.5	6.5	6.5	6.5	6.5	6.5	6.5	6.5	6.5	6.5	6.5	6.5	6.5	6.5	6.5	6.5
TGGT1_chrVIIa	1165404	64 - 64	G	T	AAAACAGCGACGTATAACCATATGTTTCTTTGAATTCCGTTTCTTTTTGCGTGTCTCCCATGGCAGCTTCTCGAAATTGTAGTGTTTTCTCGGGAGGCTT	TGGT1_063180	conserved hypothetical protein	none	none	forward	protein coding	NA	NO	1163795	1166293	null	null	null	null	null	null	null	null	null	18.6395	12.1968	20.m03933	TGME49_005730	TGME49_205730	NA	7.37	7.98	7.25	7.43	7.38	7.05	7.41	7.32	7.38	7.49	7.3	7.31	6.5	6.5	6.5	6.5	6.5	6.5	6.5
TGGT1_chrVIIa	1251983	49 - 46	G	C	GGGAGTTCGAAAAGGAGGCGGCAGCGCATGCAAAGCAAGAGACATGGAAAGCAGTACAATGCAACCTGTCAAGGCAAACTAGAATGTACAAAGACTCGCT	TGGT1_063320	zinc finger (C3HC4 RING finger) protein	none	none	forward	protein coding	NA	NO	1249011	1252591	null	null	null	protein binding, zinc ion binding	null	null	protein binding, zinc ion binding	null	null	6.14124	11.4617	20.m03922	TGME49_005600	TGME49_205600	NA	6.5	6.5	6.5	6.5	6.5	6.5	6.5	6.5	6.5	6.5	6.5	6.5	6.5	6.5	6.5	6.5	6.5	6.5	6.5
TGGT1_chrVIIa	1320311	32 - 30	T	A	ATACATACATACATGTATATATATATATATATATACATACATACATACATTTGCGTGTGTATGCGTGGTGTAGAGTATAAACTTATGTGGGTGTGTAGCA	TGGT1_063370	RNA helicase, putative	none	none	forward	protein coding	NA	NO	1314744	1322027	null	null	null	ATP binding, ATP-dependent helicase activity, helicase activity, nucleic acid binding	null	null	ATP binding, ATP-dependent helicase activity, helicase activity, nucleic acid binding	null	null	11.5026	18.5906	20.m03916	TGME49_005540	TGME49_205540	NA	7.76	7.21	7.03	6.71	6.54	7.31	7.51	7.47	7.53	6.78	6.75	6.71	6.86	7.1	6.99	7.1	6.88	7.14	7.01
TGGT1_chrVIIa	1368830	13 - 10	C	T	TCGCTCTGGAGATGCACGCATACATACGTATATATATATATATATACATACATATATATATATATATATACATGCGCATGCGGAGCTGGAAACTGGCAGT	TGGT1_063460	chaperonin containing t-complex protein 1, gamma subunit, tcpg, putative	none	none	forward	protein coding	NA	POSSIBLE	1365738	1372340	null	null	2.7.1.150 (1-phosphatidylinositol-3-phosphate 5-kinase)	ATP binding, protein binding	cellular protein metabolic process	null	ATP binding, unfolded protein binding	cellular protein metabolic process, protein folding	null	102.663	81.6665	20.m03910	TGME49_005440	TGME49_205440	NA	8.47	9.04	8.86	7.97	8.42	7.64	8.29	8.23	8.32	7.77	7.93	7.99	8.94	9.19	8.98	9	9.6	9.65	9.68
TGGT1_chrVIIa	2762310	9 - 8	G	T	TGCATGGGAGCAGACAAACATATATATATATATATATATATATATATATAGAGAGAGAGAGAGAGAGAGAGAGACACGGATCTGCCAATTTGCTTTTCGT	TGGT1_017730	dynein 1-beta heavy chain, flagellar inner arm I1 complex, putative	none	none	reverse	protein coding	NA	YES	2726790	2779685	null	null	null	ATP binding, ATPase activity	null	null	ATP binding, ATPase activity, microtubule motor activity, nucleoside-triphosphatase activity, nucleotide binding	microtubule-based movement	dynein complex	0.0103712	0.0101965	20.m03983	TGME49_003140	null	NA	6.5	6.5	6.5	6.5	6.5	6.5	6.5	6.5	6.5	6.5	6.5	6.5	6.5	6.5	6.5	6.5	6.5	6.5	6.5
TGGT1_chrVIIa	2779287	35 - 35	G	C	NNNNNNATAAACTGACGTGGCAACCAAGTGCTCAGCAACCCACTTTCACCGGGAAACTGAAGATTACAGTCTCTCTGCTTGTTTGCAACCACTCTAATCC	TGGT1_017730	dynein 1-beta heavy chain, flagellar inner arm I1 complex, putative	none	none	reverse	protein coding	NA	YES	2726790	2779685	null	null	null	ATP binding, ATPase activity	null	null	ATP binding, ATPase activity, microtubule motor activity, nucleoside-triphosphatase activity, nucleotide binding	microtubule-based movement	dynein complex	0.0103712	0.0101965	20.m03983	TGME49_003140	null	NA	6.5	6.5	6.5	6.5	6.5	6.5	6.5	6.5	6.5	6.5	6.5	6.5	6.5	6.5	6.5	6.5	6.5	6.5	6.5
TGGT1_chrVIIa	3208764	18 - 15	G	A	TACATCTACGTTTCAACGTGTATGCATTATGCGTATACATATATATATATGTATATATATGTATATGTATATGCATTGATATCTGCACGCGTGTATATAC	TGGT1_018530	conserved hypothetical protein	none	none	forward	protein coding	NA	NO	3208262	3215348	null	null	3.1.3.16 (Phosphoprotein phosphatase)	null	null	null	protein binding	null	null	10.0777	10.566	20.m03728	TGME49_002550	TGME49_202550	NA	6.5	6.5	6.5	6.5	6.5	6.5	6.75	6.54	6.5	7.04	6.66	7.09	6.5	6.5	6.5	6.5	6.5	6.5	6.5
TGGT1_chrVIIa	3255502	35 - 32	G	A	TCGCCTTTTCTTGTGCACATGAGTGCGCCATCGTGTACGAAGCGACGGAGGACGTGCAGAGGCGTCAGGGGATAGATCTGCGGGAACCTCCGCGTAAAAC	TGGT1_018590	conserved hypothetical protein	none	none	reverse	protein coding	NA	NO	3253545	3256416	null	null	null	null	null	null	null	null	null	938.191	954.592	20.m00003	TGME49_002500	TGME49_202500	NA	11.61	11.9	11.74	12.26	12.07	10.85	11.88	11.94	8.61	12.06	11.9	12	10.81	10.85	10.94	10.83	10.98	10.97	11.1
TGGT1_chrVIIa	3586410	33 - 30	A	G	TACATATATGGGTAGGTCGGCCAGCTGGACGTATACATGTTTGTACATCCATGTAGCGGTAAAAAGTGAGTTCTGAGCATTGCGGAGTCACATTCATATC	TGGT1_019090	conserved hypothetical protein	none	none	reverse	protein coding	NA	NO	3577142	3588235	null	null	null	null	null	null	protein binding	null	null	17.5077	10.3962	20.m03696	TGME49_002120	TGME49_202120	NA	6.5	6.5	6.5	6.5	6.5	6.5	6.5	6.5	6.5	6.5	6.5	6.5	6.5	6.5	6.5	6.5	6.5	6.5	6.5
TGGT1_chrVIIa	364006	49 - 48	G	A	TTTAGGGAGCTATTGGTGCGACTAGAGGGGCCACAAAGGGATTCTTGTTCGACAAACGTGCACGGTGTGCCTTTTACACGTGTGGAAGGACTGTGGACAG	TGGT1_072850	conserved hypothetical protein	none	none	forward	protein coding	NA	NO	360679	364558	null	null	null	null	null	null	sequence-specific DNA binding transcription factor activity	null	null	49.9805	63.2238	72.m00383	TGME49_080460	TGME49_280460	TGGT1_072850	9.32	9.28	9.23	10.12	9.99	10.86	9.22	9.2	10.3	10.85	10.66	10.78	8.7	8.98	9.17	8.98	8.75	8.77	9.06
TGGT1_chrVIIa	3739002	74 - 68	G	A	TCTTGAGAAAGGGTACGGTTTATGTATTATCTGAGGCAAACGTCTACACAGCCGTACCTGTTGTCTCATACCCGTTGCTTCTAGCCACATGCACGTATCT	TGGT1_019400	conserved hypothetical protein	none	none	forward	protein coding	NA	NO	3737398	3739725	null	null	null	null	null	null	null	null	null	12.2161	8.51052	20.m03679	TGME49_001830	TGME49_201830	NA	7.38	8.19	7.63	7.11	6.97	7.17	7.63	7.57	8.05	7.13	7.46	7.09	6.5	6.88	6.72	7.1	7.63	7.61	7.75
TGGT1_chrVIIa	3817352	28 - 20	C	G	GTCTTCCTCTCTTCACTTGTTGTCCTTCCGTCTCGTTCGGCCGCTGCTCCCTCCAGTCCGGCACGGCCTTCGCGCCGATCGCCTCCTCGCTGTCTCTCTC	TGGT1_019720	U3 small nucleolar ribonucleoprotein complex-associated protein, putative	none	none	forward	protein coding	NA	NO	3815426	3820076	null	null	null	null	null	null	protein binding	null	null	17.436	11.9739	20.m03669	TGME49_001710	TGME49_201710	NA	6.6	6.74	6.69	6.71	6.6	7.04	7.33	7.01	7.09	6.77	6.61	6.87	6.95	6.79	6.69	6.55	6.6	6.63	6.5
TGGT1_chrVIIa	3995720	67 - 63	C	T	GTACAGAAACTGCAAAGGCGACAGATGGTGAAGGGCATGAAGGCCGCGACCAGGCTTTCTCCGGACAGCACATTGAAGAACGTCTCAGGCAAAACATTTC	TGGT1_020180	conserved hypothetical protein	none	none	forward	protein coding	NA	NO	3989585	3997957	null	null	null	null	null	null	null	null	null	8.48445	6.83177	20.m03646	TGME49_001140	TGME49_201140	NA	6.68	6.97	6.83	8.11	7.84	8.45	8.39	7.72	8.57	8.24	8.62	8.14	6.5	6.5	6.51	6.57	6.5	6.5	6.5
TGGT1_chrVIIa	406112	23 - 23	C	A	TTTTCTTTTCAGCCTGTATACTTTTTTCCTTTCTCTCTCTCTCTCTCTCTCTATATATATATATATATATGTTGCCTGCGTGATTCACTTGGTAGCATAT	TGGT1_072910	3',5'-cyclic phosphodiesterase, putative	none	none	forward	protein coding	NA	NO	403014	412823	null	null	3.1.4.17 (3',5'-cyclic-nucleotide phosphodiesterase)	3',5'-cyclic-nucleotide phosphodiesterase activity	signal transduction	null	catalytic activity	signal transduction	null	9.06565	5.53343	72.m00380	TGME49_080410	TGME49_280410	NA	6.5	6.5	6.5	7.36	7.45	6.97	7.1	7.26	7.37	7.37	7.33	7.04	6.5	6.5	6.5	6.5	6.5	6.5	6.5
TGGT1_chrVIIa	4209010	31 - 27	C	A	ACTGGCCCCCGGGTGACACAGTCTTCGTCTTCAAAAGACAAACACACACACACCACACCTCTATCGCTTTAACGAGGCCGAGACAGACACACCAGTCCTA	TGGT1_005730	aldo-keto reductase, putative	none	none	reverse	protein coding	NA	NO	4208559	4212198	null	null	1.1.1.274 (2,5-didehydrogluconate reductase)	oxidoreductase activity	null	null	null	null	null	12.3627	11.1961	74.m00438	TGME49_081620	TGME49_281620	NA	6.5	6.5	6.5	6.5	6.5	6.5	6.5	6.5	6.5	6.5	6.5	6.5	6.5	6.5	6.5	6.5	6.5	6.5	6.5
TGGT1_chrVIIa	4367818	49 - 46	G	A	TATATATATGCGTGAATGTACACATGCATACGTCTATACGAAAGGATAGAGACGCTTTCGTTGTGAATGCCTTTCTTTTTTTCCGGAGCATGCGTTGGGT	TGGT1_005380	conserved hypothetical protein	none	none	reverse	protein coding	NA	NO	4360207	4368546	null	null	null	null	null	null	null	null	null	17.809	15.5055	74.m00977	TGME49_082090	TGME49_282090	NA	7.08	7.29	7.16	7.34	7.46	8.16	6.91	7.31	7.66	7.25	6.5	6.65	6.57	7.17	6.58	6.56	6.86	6.72	7.2
TGGT1_chrVIIa	4396663	33 - 32	G	T	ATGCGTGCGTCCGTTGTTGTGCTGATAAAGTGAAGTGCCGAGACGCAGATGTTTACAAGGAGAATTTAAAAAGCTTGGCACGACTGTAAACAGACGTTCA	TGGT1_005320	conserved hypothetical protein	none	none	forward	protein coding	NA	NO	4390522	4399942	null	null	null	null	null	null	null	null	null	13.9401	12.4135	74.m00458	TGME49_082150	TGME49_282150	NA	7.57	7.12	7.01	6.56	6.7	7.31	6.5	6.5	6.5	7.6	7.6	7.71	6.5	6.5	6.5	6.69	6.95	7.35	7.32
TGGT1_chrVIIa	466	8 - 7	C	A	CACCAGATCCATCCGTCGTCCGCAGGGCACTCACCGACTGTTCACAAAGACAAAACACCAAACACAGTGACGAGTCAAATCGTCCTCAACCCTGTCACCA	TGGT1_072260	conserved hypothetical protein	none	none	forward	protein coding	NA	YES	304	1549	null	null	null	null	null	null	null	null	null	0.174124	0.731848	-	-	TGME49_280070	NA	-	-	-	-	-	-	-	-	-	-	-	-	-	-	-	-	-	-	-
TGGT1_chrVIIa	546870	25 - 21	C	G	TAGAATCGCTCGATTGCAAACGAGGCAGAACACTTGACTACCACAAACAACGCTTGTGGCGGTTGCCTGCGCGGCAGACCCCGACCTTCTCGCAGGACAG	TGGT1_006680	hypothetical protein	none	none	forward	protein coding	NA	NO	544973	548179	null	null	null	null	null	null	null	null	null	6.89728	7.80749	540.m00194	TGME49_104630	TGME49_304630	NA	8.26	7.83	7.89	8.14	8.44	8.89	8.69	8.32	8.43	8.49	8.87	8.56	7.6	7.88	7.73	7.45	7.26	7.05	7.44
TGGT1_chrVIIa	683091	11 - 11	T	G	CCTGTGGGTACCTGCATGTATATATATGTATATATATATATATATATATATATAGATAGATAGATAGATAGATAGATATTTGTTCCCCTGCACATGCCCC	TGGT1_061920	conserved hypothetical protein	none	none	forward	protein coding	NA	POSSIBLE	681439	684702	null	null	null	null	null	null	null	null	null	7.56365	12.2497	20.m03977	TGME49_006710	TGME49_206710	NA	7.1	6.96	7.01	7.03	7.26	6.5	7.07	7.02	6.67	6.79	6.84	6.82	6.54	6.5	6.6	6.52	6.57	6.61	7.05
TGGT1_chrVIIa	909527	29 - 24	G	T	GATACATACAGATAAATCAATGGATATACAACAATATATATATATATATAGAGAGAGAGAGAGAGGTGGATTTTAGGCGGATACGCGTACAGATACCGAA	TGGT1_062280	conserved hypothetical protein	none	none	forward	protein coding	NA	NO	904236	912853	null	null	null	null	proteolysis	null	cysteine-type endopeptidase activity, protein binding	proteolysis	null	18.5207	10.7348	20.m03956	TGME49_006490	TGME49_206490	NA	7.59	7.34	7.56	6.89	6.8	7.48	6.5	6.5	6.77	7.29	7.35	7.43	7.02	6.78	6.67	7.25	7.11	7.48	7.63
TGGT1_chrVIIa	916159	8 - 7	T	G	AACTCCACCTTACATATACATATACGCATATATATATATATATATATATATAGAGAGAGAGAGGTATTCGAGCGTAGCTGTAGGGCCTCCGTTCCTACAT	TGGT1_062290	conserved hypothetical protein	none	none	reverse	protein coding	NA	YES	914789	917187	NN Sum: 1, NN D: .2, HMM Prob: .99	HMM: MAFSGLAAMASPPAATRAQ, NN: MAFSGLAAMASPPAATRAQLVSRRFLSGRLACPSAVSLTSGA	null	null	null	null	null	null	null	143.735	119.925	20.m03955	TGME49_006480	TGME49_206480	NA	9.18	9.57	9.42	9.4	9.28	9.31	9.59	9.71	9.93	8.84	9.02	8.53	8.78	8.98	8.85	8.99	9.19	9.27	9.21
Indels between RH-ERP and GT1 in predicted genes outside coding regions																									-	-			Indels between RH-ERP and GT1 in predicted genes outside coding regions
Chromosome	Position	Coverage(total - trimmed)	GT1_ref	RH_SNP	Context	Gene	Product Description	Codon Change	AA change	Gene Strand	Gene Type	Conserved in amino acid change?	Possible duplications/repetitive stretches	Genomic location start	Genomic location stop	[SignalP Scores]	[SignalP Peptide]	[EC Numbers]	[Annotated GO Function]	[Annotated GO Process]	[Annotated GO Component]	[Predicted GO Function]	[Predicted GO Process]	[Predicted GO Component]	GT1	RH-ERP	ToxoDB version 4 ID	ToxoDB version 7 ME49 ID	ToxoDB version 8 ME49 ID	5' or 3' SNP/indel present in UTR	RH-ERP_Yang_1	RH-JSR_Yang_1	GT1_Yang_1	GT1_Khan_1	GT1_Khan_2	GT1_Khan_3	RH-ERP_Khan_1	RH-ERP_Khan_2	RH-ERP_Khan_3	RH-JSR_Khan_1	RH-JSR_Khan_2	RH-JSR_Khan_3	GT1_Davis_1	GT1_Davis_2	GT1_Davis_3	GT1_Davis_4	RH-ERP_Davis_1	RH-ERP_Davis_2	RH-ERP_Davis_3
TGGT1_chrIa	1413908	0 - 0	A	-	TCAACTGGTCGCCTCTCCATCACTTTGATCTAGTGTAAGTATTAATGGTTCAGAGTCAACAAAGAAAGTACGTAGACAACCCGTCACCAATACCGGCACT	TGGT1_075470	rhoptry antigen ROP8, putative	intronic	none	reverse	protein coding	NA	NO	1412837	1416429	null	null	null	null	null	null	ATP binding, protein kinase activity	protein phosphorylation	null	670.372	891.599	83.m02145	TGME49_095110	TGME49_295110	NA	11.04	11.26	11.36	12.46	12.58	11.4	11.01	11.38	7.63	12.15	12.12	12.13	11.79	11.71	11.91	11.77	11.2	11.02	11.15
TGGT1_chrIa	1413908	0 - 0	T	-	TCAACTGGTCGCCTCTCCATCACTTTGATCTAGTGTAAGTATTAATGGTTCAGAGTCAACAAAGAAAGTACGTAGACAACCCGTCACCAATACCGGCACT	TGGT1_075470	rhoptry antigen ROP8, putative	intronic	none	reverse	protein coding	NA	NO	1412837	1416429	null	null	null	null	null	null	ATP binding, protein kinase activity	protein phosphorylation	null	670.372	891.599	83.m02145	TGME49_095110	TGME49_295110	NA	11.04	11.26	11.36	12.46	12.58	11.4	11.01	11.38	7.63	12.15	12.12	12.13	11.79	11.71	11.91	11.77	11.2	11.02	11.15
TGGT1_chrVIII	1566932	0 - 0	A	-	TACATATATAGATATACATATATATATATATATACATATTATATATACACATATATATATATATATATGCATTTACACGAGTGCCTACATGCGCAGAGTA	TGGT1_115930	tRNA-splicing endonuclease positive effector, putative	intronic	none	forward	protein coding	NA	NO	1564133	1571687	NN Sum: 2, NN D: .37, HMM Prob: .82	HMM: MHELLLLLPVGSAYSR, NN: MHELLLLLPVGSAYSR	null	null	null	null	null	null	null	1.60442	1.3889	44.m02677	TGME49_031830	TGME49_231815	NA	6.5	6.5	6.5	6.5	6.5	6.5	6.5	6.5	6.5	6.5	6.5	6.5	6.5	6.5	6.5	6.5	6.5	6.5	6.5
TGGT1_chrVIII	1566933	0 - 0	-	T	ACATATATAGATATACATATATATATATATATACATATTATATATACACATATATATATATATATATGCATTTACACGAGTGCCTACATGCGCAGAGTAC	TGGT1_115930	tRNA-splicing endonuclease positive effector, putative	intronic	none	forward	protein coding	NA	NO	1564133	1571687	NN Sum: 2, NN D: .37, HMM Prob: .82	HMM: MHELLLLLPVGSAYSR, NN: MHELLLLLPVGSAYSR	null	null	null	null	null	null	null	1.60442	1.3889	44.m02677	TGME49_031830	TGME49_231815	NA	6.5	6.5	6.5	6.5	6.5	6.5	6.5	6.5	6.5	6.5	6.5	6.5	6.5	6.5	6.5	6.5	6.5	6.5	6.5
TGGT1_chrVIII	2384488	0 - 0	-	G	TCACAGCGCTGATACAGAGAACAGTGCTGATATCACAACAAGCACCGGGGGAGAGTTGTACTCACATGCTGAAGTCCAAAAGCATGCACAGGTTTCGAAA	TGGT1_114450	hypothetical protein	intronic	none	forward	protein coding	NA	NO	2381087	2386166	null	null	null	null	null	null	null	null	null	1.09932	0.0478801	44.m04700	TGME49_033060	TGME49_233065	NA	6.5	6.5	6.5	6.5	6.5	6.5	6.5	6.5	6.5	6.5	6.5	6.5	6.5	6.5	6.5	6.5	6.5	6.5	6.5
TGGT1_chrVIII	239292	0 - 0	-	A	GTATTCATGACTTCACCTACGTTTGTTGGGTCTCCCCTGTCCCACTCAAGATATATATATATATATAGATACATGTGTATTTATATATGCGCGAGTGTTT	TGGT1_118270	cAMP-specific phosphodiesterase, putative	intronic	none	reverse	protein coding	NA	NO	230789	241521	null	null	3.1.4.17 (3',5'-cyclic-nucleotide phosphodiesterase)	3',5'-cyclic-nucleotide phosphodiesterase activity	signal transduction	null	ion channel activity	ion transport, signal transduction, transmembrane transport	membrane	0.218396	0.982609	44.m02541	TGME49_029400	TGME49_229405	NA	6.5	6.5	6.5	6.5	6.5	6.5	6.5	6.5	6.5	6.5	6.5	6.5	6.5	6.5	6.5	6.5	6.5	6.5	6.5
TGGT1_chrVIII	239293	0 - 0	-	T	TATTCATGACTTCACCTACGTTTGTTGGGTCTCCCCTGTCCCACTCAAGATATATATATATATATAGATACATGTGTATTTATATATGCGCGAGTGTTTT	TGGT1_118270	cAMP-specific phosphodiesterase, putative	intronic	none	reverse	protein coding	NA	NO	230789	241521	null	null	3.1.4.17 (3',5'-cyclic-nucleotide phosphodiesterase)	3',5'-cyclic-nucleotide phosphodiesterase activity	signal transduction	null	ion channel activity	ion transport, signal transduction, transmembrane transport	membrane	0.218396	0.982609	44.m02541	TGME49_029400	TGME49_229405	NA	6.5	6.5	6.5	6.5	6.5	6.5	6.5	6.5	6.5	6.5	6.5	6.5	6.5	6.5	6.5	6.5	6.5	6.5	6.5
TGGT1_chrVIII	2585288	0 - 0	-	G	AGAACTGCTCTTGTCGAAACACGGCTTTGTCGCAGTCAGCTACGAAACGCGAAGAAGAAGACGTCTCCAGAACGCAATTCCATCGGTACCTGCGTATGTA	TGGT1_114170	prolidase, putative	intronic	none	reverse	protein coding	NA	NO	2578906	2587572	null	null	3.4.13.9 (Xaa-Pro dipeptidase)	metalloexopeptidase activity	proteolysis	null	aminopeptidase activity, manganese ion binding	cellular process	null	7.60331	6.522	44.m02785	TGME49_033310	TGME49_233310	NA	6.5	6.5	6.5	6.5	6.5	6.5	6.5	6.5	6.5	6.5	6.5	6.5	6.5	6.5	6.5	6.5	6.5	6.5	6.5
TGGT1_chrVIII	2585289	0 - 0	-	A	GAACTGCTCTTGTCGAAACACGGCTTTGTCGCAGTCAGCTACGAAACGCGAAGAAGAAGACGTCTCCAGAACGCAATTCCATCGGTACCTGCGTATGTAT	TGGT1_114170	prolidase, putative	intronic	none	reverse	protein coding	NA	NO	2578906	2587572	null	null	3.4.13.9 (Xaa-Pro dipeptidase)	metalloexopeptidase activity	proteolysis	null	aminopeptidase activity, manganese ion binding	cellular process	null	7.60331	6.522	44.m02785	TGME49_033310	TGME49_233310	NA	6.5	6.5	6.5	6.5	6.5	6.5	6.5	6.5	6.5	6.5	6.5	6.5	6.5	6.5	6.5	6.5	6.5	6.5	6.5
TGGT1_chrVIII	2585290	0 - 0	-	A	AACTGCTCTTGTCGAAACACGGCTTTGTCGCAGTCAGCTACGAAACGCGAAGAAGAAGACGTCTCCAGAACGCAATTCCATCGGTACCTGCGTATGTATC	TGGT1_114170	prolidase, putative	intronic	none	reverse	protein coding	NA	NO	2578906	2587572	null	null	3.4.13.9 (Xaa-Pro dipeptidase)	metalloexopeptidase activity	proteolysis	null	aminopeptidase activity, manganese ion binding	cellular process	null	7.60331	6.522	44.m02785	TGME49_033310	TGME49_233310	NA	6.5	6.5	6.5	6.5	6.5	6.5	6.5	6.5	6.5	6.5	6.5	6.5	6.5	6.5	6.5	6.5	6.5	6.5	6.5
TGGT1_chrVIII	2783564	0 - 0	-	A	ATGCAGATATGTAAACGCATATATATACAATTATATATATATATATATACATATATATATATATATATTTGTTGCCGCAAGTGCAACAACGAGAAATCTA	TGGT1_113570	calcium dependent ATPase, putative	intronic	none	reverse	protein coding	NA	NO	2778942	2795083	null	null	3.6.3.8 (Calcium-transporting ATPase)	ATP binding, ATPase activity, coupled to transmembrane movement of ions, phosphorylative mechanism, catalytic activity, hydrolase activity, acting on acid anhydrides, catalyzing transmembrane movement of substances	cation transport, metabolic process	membrane	ATP binding, metal ion binding, nucleotide binding	cation transport	membrane	0.184542	0.100868	44.m02812	TGME49_033770	TGME49_233770	NA	6.5	6.5	6.5	6.5	6.5	7.54	6.5	6.5	6.5	6.5	6.5	6.5	6.5	6.5	6.5	6.5	6.5	6.5	6.5
TGGT1_chrVIII	2783565	0 - 0	-	T	TGCAGATATGTAAACGCATATATATACAATTATATATATATATATATACATATATATATATATATATTTGTTGCCGCAAGTGCAACAACGAGAAATCTAG	TGGT1_113570	calcium dependent ATPase, putative	intronic	none	reverse	protein coding	NA	NO	2778942	2795083	null	null	3.6.3.8 (Calcium-transporting ATPase)	ATP binding, ATPase activity, coupled to transmembrane movement of ions, phosphorylative mechanism, catalytic activity, hydrolase activity, acting on acid anhydrides, catalyzing transmembrane movement of substances	cation transport, metabolic process	membrane	ATP binding, metal ion binding, nucleotide binding	cation transport	membrane	0.184542	0.100868	44.m02812	TGME49_033770	TGME49_233770	NA	6.5	6.5	6.5	6.5	6.5	7.54	6.5	6.5	6.5	6.5	6.5	6.5	6.5	6.5	6.5	6.5	6.5	6.5	6.5
TGGT1_chrVIII	3047906	0 - 0	T	-	CTCGCGTCCGGCCACGGTGTTCCGAGCCAAGAAGAGCAGATCTTTTTTTTTAAGTTGCTCTTTGAATTCGCGTCGAAGGATTCTAACGGGGGAGGCGTTA	TGGT1_113250	mitochondrial 2-oxoglutarate/malate carrier protein, putative	intronic	none	forward	protein coding	NA	NO	3045390	3049224	null	null	null	binding	transport	membrane	null	null	null	128.621	211.102	59.m00061	TGME49_074060	TGME49_274060	NA	10.68	10.31	10.71	10.57	10.56	10.66	10.59	10.94	11.1	9.61	9.88	9.37	10.15	10.11	10.15	10.21	10.16	10.18	10.21
TGGT1_chrVIII	3657448	0 - 0	-	C	TGTGTCTCGCCGCGCGTCGATGTGTGTGTCTGGGGTTTCTCGACCCTGCCCGACCTTCAGGTTTGTCACGACTGTCGCGAAGACGCCTCTGCGCTTCTTC	TGGT1_112280	dynactin, putative	intronic	none	reverse	protein coding	NA	NO	3655458	3657985	null	null	null	null	null	null	null	null	null	13.0929	19.8642	-	-	-	NA	-	-	-	-	-	-	-	-	-	-	-	-	-	-	-	-	-	-	-
TGGT1_chrVIII	3962398	0 - 0	T	-	CCTATGGATAGCAACAACAAAGTCAACCTGGAATTGTTCGGCTTCTCCGTTCCGCCTCCCTCTNNNNNNNNNNNNNNNNNNNNNNNNNNNNNNNNNNNNN	TGGT1_111640	hypothetical protein	intronic	none	forward	protein coding	NA	NO	3962174	3962600	null	null	null	null	null	null	null	null	null	0	0	59.m07728	TGME49_072450	TGME49_272450	NA	6.5	6.5	6.5	6.5	6.5	6.5	6.5	6.5	6.5	6.5	6.5	6.5	6.5	6.5	6.5	6.5	6.5	6.5	6.5
TGGT1_chrVIII	442283	0 - 0	-	G	TTCTTCGCCCTTTTGGTTTGTTCTGTCTCGTGTTTTTCCTTGGTCTATCTCTGTGTGTGTGTGTTAACTTTTTCTTCACGCTCCTCGTTTTCTTTTCCAG	TGGT1_118010	galactokinase, putative	intronic	none	forward	protein coding	NA	NO	436106	445366	null	null	2.7.1.157 (N-acetylgalactosamine kinase)	ATP binding, kinase activity	phosphorylation	null	ATP binding, kinase activity	phosphorylation	null	11.6164	14.6046	44.m02561	TGME49_029780	TGME49_229780	NA	6.5	6.5	6.5	6.5	6.5	6.5	6.5	6.5	6.5	6.7	6.77	6.6	6.5	6.5	6.5	6.5	6.5	6.5	6.5
TGGT1_chrVIII	4553344	0 - 0	A	-	TATGTATATATATACATATATGCATATATATATATATACATACATATATGCATATATATATATATATATGGATTTCTACAGAAATGTGTATATTGATATG	TGGT1_110220	folylpolyglutamate synthase, putative	intronic	none	reverse	protein coding	NA	NO	4550755	4558447	null	null	6.3.2.17 (Tetrahydrofolate synthase)	ATP binding	biosynthetic process	null	ATP binding, ligase activity, tetrahydrofolylpolyglutamate synthase activity	biosynthetic process, folic acid-containing compound biosynthetic process	null	23.0728	17.1209	59.m00040	TGME49_071350	TGME49_271350	NA	7.14	6.96	7.21	7.22	6.98	7.31	7.6	7.67	8.04	7.37	7.45	7.24	6.5	6.5	6.5	6.5	6.5	6.82	7.1
TGGT1_chrVIII	4553344	0 - 0	T	-	TATGTATATATATACATATATGCATATATATATATATACATACATATATGCATATATATATATATATATGGATTTCTACAGAAATGTGTATATTGATATG	TGGT1_110220	folylpolyglutamate synthase, putative	intronic	none	reverse	protein coding	NA	NO	4550755	4558447	null	null	6.3.2.17 (Tetrahydrofolate synthase)	ATP binding	biosynthetic process	null	ATP binding, ligase activity, tetrahydrofolylpolyglutamate synthase activity	biosynthetic process, folic acid-containing compound biosynthetic process	null	23.0728	17.1209	59.m00040	TGME49_071350	TGME49_271350	NA	7.14	6.96	7.21	7.22	6.98	7.31	7.6	7.67	8.04	7.37	7.45	7.24	6.5	6.5	6.5	6.5	6.5	6.82	7.1
TGGT1_chrVIII	4719762	0 - 0	A	-	TATATATATATGTATACGCATATCTATGAGTATCTTATTTATACATATACATATATATATATATATATTGACTGACTATAAATACATAGTCGTGGACGTA	TGGT1_109980	conserved hypothetical protein	intronic	none	forward	protein coding	NA	NO	4715509	4726011	null	null	6.6.1.2 (Cobaltochelatase)	null	null	nucleus	null	null	nucleus	8.22487	8.04581	59.m03554	TGME49_071100	TGME49_271100	NA	6.68	6.63	6.62	6.5	6.5	6.5	6.56	6.5	6.62	6.5	6.5	6.5	6.5	6.5	6.5	6.5	6.5	6.5	6.5
TGGT1_chrVIII	4719763	0 - 0	T	-	ATATATATATGTATACGCATATCTATGAGTATCTTATTTATACATATACATATATATATATATATATTGACTGACTATAAATACATAGTCGTGGACGTAC	TGGT1_109980	conserved hypothetical protein	intronic	none	forward	protein coding	NA	NO	4715509	4726011	null	null	6.6.1.2 (Cobaltochelatase)	null	null	nucleus	null	null	nucleus	8.22487	8.04581	59.m03554	TGME49_071100	TGME49_271100	NA	6.68	6.63	6.62	6.5	6.5	6.5	6.56	6.5	6.62	6.5	6.5	6.5	6.5	6.5	6.5	6.5	6.5	6.5	6.5
TGGT1_chrVIII	481132	0 - 0	-	A	AGTTGTAGTATGTAAATGCATGAATATGTATACATAGGTAGTATTCGTGCATATATATATATATATGTATATGTAAGTTGGCGTTTGAGGAGTTATTGTG	TGGT1_117950	peptidyl-prolyl cis-trans isomerase, cyclophylin protein, putative	intronic	none	forward	protein coding	NA	NO	477291	482332	null	null	5.2.1.8 (Peptidylprolyl isomerase)	peptidyl-prolyl cis-trans isomerase activity	null	null	peptidyl-prolyl cis-trans isomerase activity	protein folding	null	12.8832	10.7667	44.m02566	TGME49_029940	TGME49_229940	NA	6.64	6.5	6.5	6.5	6.5	6.5	6.5	6.5	6.5	6.5	6.5	6.5	6.5	6.5	6.5	6.5	6.5	6.5	6.72
TGGT1_chrVIII	481133	0 - 0	-	T	GTTGTAGTATGTAAATGCATGAATATGTATACATAGGTAGTATTCGTGCATATATATATATATATGTATATGTAAGTTGGCGTTTGAGGAGTTATTGTGG	TGGT1_117950	peptidyl-prolyl cis-trans isomerase, cyclophylin protein, putative	intronic	none	forward	protein coding	NA	NO	477291	482332	null	null	5.2.1.8 (Peptidylprolyl isomerase)	peptidyl-prolyl cis-trans isomerase activity	null	null	peptidyl-prolyl cis-trans isomerase activity	protein folding	null	12.8832	10.7667	44.m02566	TGME49_029940	TGME49_229940	NA	6.64	6.5	6.5	6.5	6.5	6.5	6.5	6.5	6.5	6.5	6.5	6.5	6.5	6.5	6.5	6.5	6.5	6.5	6.72
TGGT1_chrVIII	5286233	0 - 0	-	T	CACAGATTCACTTGCCTGCACACGCATGCATACAGACGCTTGCACACACATATATATATATATATATATACATGTACATATATATACAGGTACTTGGAAA	TGGT1_108840	hypothetical protein	intronic	none	reverse	protein coding	NA	NO	5284604	5287744	null	null	null	null	null	null	ACP phosphopantetheine attachment site binding involved in fatty acid biosynthetic process	fatty acid biosynthetic process	null	45.6021	51.926	59.m03510	TGME49_070310	TGME49_270310	NA	8.96	9.18	9.16	8.65	8.49	8.76	8.39	8.43	8.63	7.73	7.57	7.39	8.51	8.44	8.67	8.48	8.67	8.72	8.72
TGGT1_chrVIII	703471	0 - 0	-	A	ACAGAAACATATAACGGCATACATATCTGTACACGTATGCATATACATAAATATATATATATATATATATAGATATAGAAATGCGCCGTTTCTACATGGA	TGGT1_117660	conserved hypothetical protein	intronic	none	reverse	protein coding	NA	NO	690067	705967	null	null	null	null	null	null	null	null	null	14.8914	10.1774	44.m05910	TGME49_030220	TGME49_230220	NA	6.5	6.5	6.5	6.58	6.62	7.07	6.5	6.57	6.5	6.77	6.64	6.66	6.5	6.5	6.5	6.5	6.5	6.5	6.5
TGGT1_chrIX	2529653	0 - 0	-	T	ATGCACGTGTTAAGATATATGTAAACATCCTCTATAAATCTGTACATTCGTATATATATATATATATATGCAGGAAAGATGTTAATTGCATTTGATGCAC	TGGT1_033410	TBC domain-containing protein, putative	intronic	none	forward	protein coding	NA	NO	2525173	2530971	null	null	null	Rab GTPase activator activity	regulation of Rab GTPase activity	intracellular	Rab GTPase activator activity	regulation of Rab GTPase activity	intracellular	10.2633	7.05822	80.m03991	TGME49_089820	TGME49_289820	NA	6.5	6.5	6.5	6.95	7.15	6.84	6.84	7.03	6.63	7.45	6.83	7.05	6.5	6.5	6.5	6.5	6.5	6.5	6.5
TGGT1_chrIX	2529654	0 - 0	-	A	TGCACGTGTTAAGATATATGTAAACATCCTCTATAAATCTGTACATTCGTATATATATATATATATATGCAGGAAAGATGTTAATTGCATTTGATGCACA	TGGT1_033410	TBC domain-containing protein, putative	intronic	none	forward	protein coding	NA	NO	2525173	2530971	null	null	null	Rab GTPase activator activity	regulation of Rab GTPase activity	intracellular	Rab GTPase activator activity	regulation of Rab GTPase activity	intracellular	10.2633	7.05822	80.m03991	TGME49_089820	TGME49_289820	NA	6.5	6.5	6.5	6.95	7.15	6.84	6.84	7.03	6.63	7.45	6.83	7.05	6.5	6.5	6.5	6.5	6.5	6.5	6.5
TGGT1_chrIX	419369	0 - 0	A	-	ATACAAACGCATATATAAATATATATATATATATATGTATATAAATATGTATATATATATATATATATAGATATATAGATATATAGATATATATTGGCGG	TGGT1_057020	nit protein, putative	intronic	none	reverse	protein coding	NA	NO	418370	420887	NN Sum: 0, NN D: .3, HMM Prob: .53	HMM: MAPASSIRICVLQLPALLRRESGL, NN: MAPASSIRICVLQLPALLRRESGL	3.5.1.53 (N-carbamoylputrescine amidase)	hydrolase activity, acting on carbon-nitrogen (but not peptide) bonds	nitrogen compound metabolic process	null	null	nitrogen compound metabolic process	null	1.94063	4.0191	57.m01762	TGME49_065860	TGME49_265860	NA	6.5	6.5	6.5	6.5	6.5	6.5	6.5	6.5	7.12	6.5	6.5	6.5	6.5	6.5	6.5	6.5	6.5	6.5	6.5
TGGT1_chrIX	4357948	0 - 0	-	T	TAGGTAGATACATATATATATATATATATATATGTATATATGTATATATGTATATATATATATATATGCATGTGTGTATGTATCTTTGCATGGATTTGAC	TGGT1_042270	XPA-binding protein, putative	intronic	none	forward	protein coding	NA	NO	4356659	4364984	null	null	null	null	null	null	null	RNA processing, mRNA processing	intracellular, nucleus	20.696	21.9047	541.m01163	TGME49_105240	TGME49_305240	NA	6.6	6.68	6.5	6.77	6.78	6.74	7.16	6.94	6.76	7.31	6.93	6.99	6.5	6.5	6.5	6.5	6.5	6.5	6.72
TGGT1_chrIX	4357949	0 - 0	-	A	AGGTAGATACATATATATATATATATATATATGTATATATGTATATATGTATATATATATATATATGCATGTGTGTATGTATCTTTGCATGGATTTGACT	TGGT1_042270	XPA-binding protein, putative	intronic	none	forward	protein coding	NA	NO	4356659	4364984	null	null	null	null	null	null	null	RNA processing, mRNA processing	intracellular, nucleus	20.696	21.9047	541.m01163	TGME49_105240	TGME49_305240	NA	6.6	6.68	6.5	6.77	6.78	6.74	7.16	6.94	6.76	7.31	6.93	6.99	6.5	6.5	6.5	6.5	6.5	6.5	6.72
TGGT1_chrIX	4399969	0 - 0	-	T	CGCAGGCACATATATATATATATATATATACAAACATACATATATGCATATATATATATATATATATATGTAAACAGATACCGTTTGAGCAATGAAAGGA	TGGT1_042190	DNA repair endonuclease xp-f / mei-9 / rad1, putative	intronic	none	reverse	protein coding	NA	NO	4397589	4403269	null	null	null	null	null	null	null	null	null	7.64994	8.07285	541.m01168	TGME49_105310	TGME49_305310	NA	6.5	6.5	6.5	6.5	6.5	6.5	6.5	6.5	6.5	6.5	6.5	6.76	6.5	6.5	6.5	6.5	6.5	6.5	6.72
TGGT1_chrIX	4596075	0 - 0	A	-	TTAAAGGTTCAGGAAAGGATTACGAGTTTGATCCTGGCTCCGGAAGAACGCGGATTTCAGATTAAGAAATATTTATAGCGGGGTAGAGCAGGTTGGTAGG	TGGT1_041830	GTP-binding protein, putative	intronic	none	forward	protein coding	NA	NO	4595639	4604335	null	null	null	GTP binding	null	intracellular	GTP binding	null	intracellular	27.3545	31.9005	541.m01188	TGME49_105750	TGME49_305750	NA	8.56	8.81	8.47	7.19	7.37	7.31	7	7.57	7.63	7.94	7.76	7.91	7.32	7.81	7.59	7.35	7.75	7.88	7.87
TGGT1_chrIX	4596075	0 - 0	A	-	TTAAAGGTTCAGGAAAGGATTACGAGTTTGATCCTGGCTCCGGAAGAACGCGGATTTCAGATTAAGAAATATTTATAGCGGGGTAGAGCAGGTTGGTAGG	TGGT1_041830	GTP-binding protein, putative	intronic	none	forward	protein coding	NA	NO	4595639	4604335	null	null	null	GTP binding	null	intracellular	GTP binding	null	intracellular	27.3545	31.9005	541.m01188	TGME49_105750	TGME49_305750	NA	8.56	8.81	8.47	7.19	7.37	7.31	7	7.57	7.63	7.94	7.76	7.91	7.32	7.81	7.59	7.35	7.75	7.88	7.87
TGGT1_chrIX	4596076	0 - 0	A	-	TAAAGGTTCAGGAAAGGATTACGAGTTTGATCCTGGCTCCGGAAGAACGCGGATTTCAGATTAAGAAATATTTATAGCGGGGTAGAGCAGGTTGGTAGGT	TGGT1_041830	GTP-binding protein, putative	intronic	none	forward	protein coding	NA	NO	4595639	4604335	null	null	null	GTP binding	null	intracellular	GTP binding	null	intracellular	27.3545	31.9005	541.m01188	TGME49_105750	TGME49_305750	NA	8.56	8.81	8.47	7.19	7.37	7.31	7	7.57	7.63	7.94	7.76	7.91	7.32	7.81	7.59	7.35	7.75	7.88	7.87
TGGT1_chrIX	4596081	0 - 0	-	C	TTCAGGAAAGGATTACGAGTTTGATCCTGGCTCCGGAAGAACGCGGATTTCAGATTAAGAAATATTTATAGCGGGGTAGAGCAGGTTGGTAGGTCGTCGG	TGGT1_041830	GTP-binding protein, putative	intronic	none	forward	protein coding	NA	NO	4595639	4604335	null	null	null	GTP binding	null	intracellular	GTP binding	null	intracellular	27.3545	31.9005	541.m01188	TGME49_105750	TGME49_305750	NA	8.56	8.81	8.47	7.19	7.37	7.31	7	7.57	7.63	7.94	7.76	7.91	7.32	7.81	7.59	7.35	7.75	7.88	7.87
TGGT1_chrIX	4596082	0 - 0	-	A	TCAGGAAAGGATTACGAGTTTGATCCTGGCTCCGGAAGAACGCGGATTTCAGATTAAGAAATATTTATAGCGGGGTAGAGCAGGTTGGTAGGTCGTCGGG	TGGT1_041830	GTP-binding protein, putative	intronic	none	forward	protein coding	NA	NO	4595639	4604335	null	null	null	GTP binding	null	intracellular	GTP binding	null	intracellular	27.3545	31.9005	541.m01188	TGME49_105750	TGME49_305750	NA	8.56	8.81	8.47	7.19	7.37	7.31	7	7.57	7.63	7.94	7.76	7.91	7.32	7.81	7.59	7.35	7.75	7.88	7.87
TGGT1_chrIX	4596254	0 - 0	G	-	AATGTAGATTTTAAATTTAACTCTCTATGTAGTAAAAATAATAGAAAATCTACCTAAAATGAACAATAAAATATTTTTTTATCAAGGTAATGGGATCTAT	TGGT1_041830	GTP-binding protein, putative	intronic	none	forward	protein coding	NA	NO	4595639	4604335	null	null	null	GTP binding	null	intracellular	GTP binding	null	intracellular	27.3545	31.9005	541.m01188	TGME49_105750	TGME49_305750	NA	8.56	8.81	8.47	7.19	7.37	7.31	7	7.57	7.63	7.94	7.76	7.91	7.32	7.81	7.59	7.35	7.75	7.88	7.87
TGGT1_chrIX	4596254	0 - 0	C	-	AATGTAGATTTTAAATTTAACTCTCTATGTAGTAAAAATAATAGAAAATCTACCTAAAATGAACAATAAAATATTTTTTTATCAAGGTAATGGGATCTAT	TGGT1_041830	GTP-binding protein, putative	intronic	none	forward	protein coding	NA	NO	4595639	4604335	null	null	null	GTP binding	null	intracellular	GTP binding	null	intracellular	27.3545	31.9005	541.m01188	TGME49_105750	TGME49_305750	NA	8.56	8.81	8.47	7.19	7.37	7.31	7	7.57	7.63	7.94	7.76	7.91	7.32	7.81	7.59	7.35	7.75	7.88	7.87
TGGT1_chrIX	5045113	0 - 0	T	-	ATACATATACATATATATATACATATATATACAAATATATACATATATATGTATATATATATATGCTTGTCTCGAGGTGCTTGTGGTGAGTTACCACGGC	TGGT1_041000	dynein gamma chain, putative	intronic	none	reverse	protein coding	NA	NO	5024918	5074606	null	null	null	ATP binding, ATPase activity	null	null	ATP binding, ATPase activity, microtubule motor activity	microtubule-based movement	dynein complex	0.463943	0.423549	541.m01230	TGME49_106340	TGME49_306342	NA	6.5	6.82	6.5	6.5	6.5	6.5	6.5	6.5	6.5	6.5	6.5	6.5	6.5	6.5	6.5	6.5	8.75	8.85	8.85
TGGT1_chrIX	5045113	0 - 0	A	-	ATACATATACATATATATATACATATATATACAAATATATACATATATATGTATATATATATATGCTTGTCTCGAGGTGCTTGTGGTGAGTTACCACGGC	TGGT1_041000	dynein gamma chain, putative	intronic	none	reverse	protein coding	NA	NO	5024918	5074606	null	null	null	ATP binding, ATPase activity	null	null	ATP binding, ATPase activity, microtubule motor activity	microtubule-based movement	dynein complex	0.463943	0.423549	541.m01230	TGME49_106340	TGME49_306342	NA	6.5	6.82	6.5	6.5	6.5	6.5	6.5	6.5	6.5	6.5	6.5	6.5	6.5	6.5	6.5	6.5	8.75	8.85	8.85
TGGT1_chrIX	5135412	0 - 0	T	-	TTCTATAGTTTTTCAGGTTGGATTGTTCGAGCCAATCTATGTCTTCTTGTTCATGGACGAGCAAGAGGAACATGTTTCGAGACACAGATTAAGTGGAAGC	TGGT1_040910	conserved hypothetical protein	intronic	none	forward	protein coding	NA	NO	5130549	5143011	null	null	null	null	null	null	protein binding	null	null	6.16242	7.30702	541.m00138	TGME49_106440	TGME49_306440	NA	6.5	6.5	6.5	6.5	6.5	6.5	6.5	6.54	6.5	6.5	6.5	6.5	6.5	6.5	6.5	6.5	6.5	6.5	6.5
TGGT1_chrIX	5135425	0 - 0	A	-	CAGGTTGGATTGTTCGAGCCAATCTATGTCTTCTTGTTCATGGACGAGCAAGAGGAACATGTTTCGAGACACAGATTAAGTGGAAGCATTCCGAATCTTG	TGGT1_040910	conserved hypothetical protein	intronic	none	forward	protein coding	NA	NO	5130549	5143011	null	null	null	null	null	null	protein binding	null	null	6.16242	7.30702	541.m00138	TGME49_106440	TGME49_306440	NA	6.5	6.5	6.5	6.5	6.5	6.5	6.5	6.54	6.5	6.5	6.5	6.5	6.5	6.5	6.5	6.5	6.5	6.5	6.5
TGGT1_chrX	1046111	0 - 0	C	-	ACAGAAAGGTCTTTTCCGATCTTCCAAGTGTCTCTATTTTGGAAATTGGAGCAGAGCAATCCCTAATCAGCTTTAATATTTCTTGCTGAATGTTTTCGTA	TGGT1_082540	conserved hypothetical protein	intronic	none	forward	protein coding	NA	NO	1045353	1058074	null	null	null	null	null	null	null	null	null	7.31102	8.45895	42.m03551	TGME49_027060	TGME49_227060	NA	6.5	6.5	6.5	6.5	6.5	6.5	6.5	6.5	6.5	6.5	6.5	6.5	6.5	6.5	6.5	6.5	6.5	6.5	6.5
TGGT1_chrX	1046111	0 - 0	T	-	ACAGAAAGGTCTTTTCCGATCTTCCAAGTGTCTCTATTTTGGAAATTGGAGCAGAGCAATCCCTAATCAGCTTTAATATTTCTTGCTGAATGTTTTCGTA	TGGT1_082540	conserved hypothetical protein	intronic	none	forward	protein coding	NA	NO	1045353	1058074	null	null	null	null	null	null	null	null	null	7.31102	8.45895	42.m03551	TGME49_027060	TGME49_227060	NA	6.5	6.5	6.5	6.5	6.5	6.5	6.5	6.5	6.5	6.5	6.5	6.5	6.5	6.5	6.5	6.5	6.5	6.5	6.5
TGGT1_chrX	1046111	0 - 0	T	-	ACAGAAAGGTCTTTTCCGATCTTCCAAGTGTCTCTATTTTGGAAATTGGAGCAGAGCAATCCCTAATCAGCTTTAATATTTCTTGCTGAATGTTTTCGTA	TGGT1_082540	conserved hypothetical protein	intronic	none	forward	protein coding	NA	NO	1045353	1058074	null	null	null	null	null	null	null	null	null	7.31102	8.45895	42.m03551	TGME49_027060	TGME49_227060	NA	6.5	6.5	6.5	6.5	6.5	6.5	6.5	6.5	6.5	6.5	6.5	6.5	6.5	6.5	6.5	6.5	6.5	6.5	6.5
TGGT1_chrX	1314841	0 - 0	T	-	ACACAACTTTATGTATGGATACACACATATAAATACATATGAATATGCAACTATATATATATATAAATATAAATCTATGTATGCATGTAAAACAGTATGC	TGGT1_082050	cGMP-inhibited 3',5'-cyclic phosphodiesterase, putative	intronic	none	reverse	protein coding	NA	NO	1311596	1316279	null	null	3.1.4.17 (3',5'-cyclic-nucleotide phosphodiesterase)	3',5'-cyclic-nucleotide phosphodiesterase activity	signal transduction	null	null	signal transduction	null	4.42317	4.90578	42.m03528	TGME49_026770	TGME49_226755	NA	8.06	7.98	8.29	6.5	6.5	6.5	6.5	6.5	6.5	6.5	6.5	6.5	7.1	7.72	7.5	7.49	8.44	8.43	8.73
TGGT1_chrX	1314841	0 - 0	A	-	ACACAACTTTATGTATGGATACACACATATAAATACATATGAATATGCAACTATATATATATATAAATATAAATCTATGTATGCATGTAAAACAGTATGC	TGGT1_082050	cGMP-inhibited 3',5'-cyclic phosphodiesterase, putative	intronic	none	reverse	protein coding	NA	NO	1311596	1316279	null	null	3.1.4.17 (3',5'-cyclic-nucleotide phosphodiesterase)	3',5'-cyclic-nucleotide phosphodiesterase activity	signal transduction	null	null	signal transduction	null	4.42317	4.90578	42.m03528	TGME49_026770	TGME49_226755	NA	8.06	7.98	8.29	6.5	6.5	6.5	6.5	6.5	6.5	6.5	6.5	6.5	7.1	7.72	7.5	7.49	8.44	8.43	8.73
TGGT1_chrX	1504356	0 - 0	-	A	CGGCACATGCATGTATCCATATATGTGTGTATGCCTGCATGCATGAATTTACACACACACACACACATACATATACGTATACATATGTATATATGTATAT	TGGT1_081660	sec23/Sec24 helical domain-containing protein, putative	intronic	none	reverse	protein coding	NA	NO	1500063	1510157	null	null	null	protein binding, zinc ion binding	ER to Golgi vesicle-mediated transport, intracellular protein transport	COPII vesicle coat	zinc ion binding	ER to Golgi vesicle-mediated transport, intracellular protein transport	COPII vesicle coat	9.41638	8.7311	42.m03506	TGME49_026510	TGME49_226510	NA	7.09	6.93	7	6.96	7	7.64	7.42	7.41	7.45	7.4	7.77	7.8	6.5	6.5	6.5	6.5	6.5	6.5	6.5
TGGT1_chrX	1504357	0 - 0	-	C	GGCACATGCATGTATCCATATATGTGTGTATGCCTGCATGCATGAATTTACACACACACACACACATACATATACGTATACATATGTATATATGTATATA	TGGT1_081660	sec23/Sec24 helical domain-containing protein, putative	intronic	none	reverse	protein coding	NA	NO	1500063	1510157	null	null	null	protein binding, zinc ion binding	ER to Golgi vesicle-mediated transport, intracellular protein transport	COPII vesicle coat	zinc ion binding	ER to Golgi vesicle-mediated transport, intracellular protein transport	COPII vesicle coat	9.41638	8.7311	42.m03506	TGME49_026510	TGME49_226510	NA	7.09	6.93	7	6.96	7	7.64	7.42	7.41	7.45	7.4	7.77	7.8	6.5	6.5	6.5	6.5	6.5	6.5	6.5
TGGT1_chrX	1723944	0 - 0	A	-	ATATATATCTATGTGCTAATTCGTTCAAGTTTATGTTTATTCATGGGCTTAATATATATATATATATGTATAGATATATGTGAATGTGTACGATGGAACA	TGGT1_081370	conserved hypothetical protein	intronic	none	forward	protein coding	NA	NO	1720563	1727277	null	null	null	null	null	null	null	null	null	30.8131	19.959	42.m03481	TGME49_026220	TGME49_226220	NA	7.06	7.62	7.68	7.37	7.63	6.5	6.59	7.17	6.5	6.78	6.5	6.61	6.98	6.71	6.9	6.87	7.18	7.05	7.35
TGGT1_chrX	1723944	0 - 0	T	-	ATATATATCTATGTGCTAATTCGTTCAAGTTTATGTTTATTCATGGGCTTAATATATATATATATATGTATAGATATATGTGAATGTGTACGATGGAACA	TGGT1_081370	conserved hypothetical protein	intronic	none	forward	protein coding	NA	NO	1720563	1727277	null	null	null	null	null	null	null	null	null	30.8131	19.959	42.m03481	TGME49_026220	TGME49_226220	NA	7.06	7.62	7.68	7.37	7.63	6.5	6.59	7.17	6.5	6.78	6.5	6.61	6.98	6.71	6.9	6.87	7.18	7.05	7.35
TGGT1_chrX	1745419	0 - 0	-	A	GCACATACATACATACATATATATATATATATATATATATATACATATACATATATATATATATATATGCATATACATATATATACATTTACATATATAT	TGGT1_081240	DEAD box ATP-dependent RNA helicase, putative	intronic	none	reverse	protein coding	NA	NO	1741243	1749987	NN Sum: 0, NN D: .35, HMM Prob: .57	HMM: MALINEFLLASLLPSPMSPL, NN: MALINEFLLASLLPSPMSPL	null	ATP binding, ATP-dependent helicase activity, helicase activity, nucleic acid binding	null	null	ATP binding, ATP-dependent helicase activity, helicase activity, nucleic acid binding	null	null	5.92023	5.0937	42.m03479	TGME49_026090	TGME49_226090	NA	6.5	6.51	6.5	6.5	6.5	6.5	6.5	6.5	6.5	6.5	6.5	6.5	6.5	6.5	6.5	6.5	6.5	6.5	6.5
TGGT1_chrX	1745420	0 - 0	-	T	CACATACATACATACATATATATATATATATATATATATATACATATACATATATATATATATATATGCATATACATATATATACATTTACATATATATA	TGGT1_081240	DEAD box ATP-dependent RNA helicase, putative	intronic	none	reverse	protein coding	NA	NO	1741243	1749987	NN Sum: 0, NN D: .35, HMM Prob: .57	HMM: MALINEFLLASLLPSPMSPL, NN: MALINEFLLASLLPSPMSPL	null	ATP binding, ATP-dependent helicase activity, helicase activity, nucleic acid binding	null	null	ATP binding, ATP-dependent helicase activity, helicase activity, nucleic acid binding	null	null	5.92023	5.0937	42.m03479	TGME49_026090	TGME49_226090	NA	6.5	6.51	6.5	6.5	6.5	6.5	6.5	6.5	6.5	6.5	6.5	6.5	6.5	6.5	6.5	6.5	6.5	6.5	6.5
TGGT1_chrX	2532844	0 - 0	-	A	ACATGTATATACATGTACATATATATATATATATATATATATATATATATAGCAAATGCGAACGTGCTCGTTTTAGTCCAGTGGTTATCCTTGGTGGAAT	TGGT1_079950	conserved hypothetical protein	intronic	none	reverse	protein coding	NA	NO	2529283	2536446	null	null	null	null	null	null	null	null	null	16.632	13.0899	42.m03398	TGME49_025010	TGME49_225010	NA	8.37	8.14	8.12	7.71	8.07	8.24	8.48	8.33	8.31	8.27	8.23	8.63	7.98	7.7	7.88	7.3	6.5	7.38	7.15
TGGT1_chrX	2955804	0 - 0	A	-	CAAACCCGTACATATGCATATACCGCAAACATACATCTAAATATATATACATATATATATATATATATGAGTGATTGGCTATATCGTTTCCCTCTTACCT	TGGT1_079130	conserved hypothetical protein	intronic	none	reverse	protein coding	NA	NO	2950099	2960585	null	null	null	null	null	null	null	null	null	6.36995	3.75013	42.m03355	TGME49_024510	TGME49_224510	NA	6.5	6.5	6.5	6.5	6.5	6.5	6.5	6.5	6.5	6.5	6.5	6.5	6.5	6.5	6.5	6.5	6.5	6.5	6.5
TGGT1_chrX	2955805	0 - 0	-	T	AAACCCGTACATATGCATATACCGCAAACATACATCTAAATATATATACATATATATATATATATATGAGTGATTGGCTATATCGTTTCCCTCTTACCTT	TGGT1_079130	conserved hypothetical protein	intronic	none	reverse	protein coding	NA	NO	2950099	2960585	null	null	null	null	null	null	null	null	null	6.36995	3.75013	42.m03355	TGME49_024510	TGME49_224510	NA	6.5	6.5	6.5	6.5	6.5	6.5	6.5	6.5	6.5	6.5	6.5	6.5	6.5	6.5	6.5	6.5	6.5	6.5	6.5
TGGT1_chrX	2977679	0 - 0	C	-	TGCATGCAAGAAAGGCGAAGACTCTACCAAGCGAAAAGGTGAAGAAACACCAGGCCGCGTTCGTGCTTTCTGTCTTCCCTTTCTGTCTTCCGATCTCTTT	TGGT1_079100	dual specificity protein kinase, putative	intronic	none	reverse	protein coding	NA	NO	2975285	2981049	null	null	2.7.12.1 (Dual-specificity kinase)	ATP binding, protein kinase activity	protein phosphorylation	null	ATP binding, protein kinase activity, protein serine/threonine kinase activity, protein tyrosine kinase activity	protein phosphorylation	null	5.8578	4.90361	42.m00113	TGME49_024480	TGME49_224480	NA	6.5	6.5	6.5	6.57	6.53	6.66	7.29	6.91	6.66	6.74	6.5	6.95	6.5	6.5	6.5	6.5	6.5	6.5	6.5
TGGT1_chrX	3961065	0 - 0	-	A	ATCCACGTCCATTTAGCAAGGTACATACGAGTCGCAAATACTTCAGTTGCATATATATATATATATATACAAGTACATACATATGTATGCATCTCTATAT	TGGT1_071890	conserved hypothetical protein	intronic	none	reverse	protein coding	NA	NO	3949117	3962001	null	null	null	null	null	null	null	null	null	8.84864	6.25488	28.m00295	TGME49_012150	TGME49_212150	NA	6.5	6.5	6.5	6.5	6.5	6.5	6.5	6.5	6.5	6.5	6.5	6.5	6.5	6.5	6.5	6.5	6.5	6.5	6.5
TGGT1_chrX	3961066	0 - 0	-	T	TCCACGTCCATTTAGCAAGGTACATACGAGTCGCAAATACTTCAGTTGCATATATATATATATATATACAAGTACATACATATGTATGCATCTCTATATA	TGGT1_071890	conserved hypothetical protein	intronic	none	reverse	protein coding	NA	NO	3949117	3962001	null	null	null	null	null	null	null	null	null	8.84864	6.25488	28.m00295	TGME49_012150	TGME49_212150	NA	6.5	6.5	6.5	6.5	6.5	6.5	6.5	6.5	6.5	6.5	6.5	6.5	6.5	6.5	6.5	6.5	6.5	6.5	6.5
TGGT1_chrX	5313966	0 - 0	A	-	TCCAAGACAGGCAACGCGCGTGGGAAGTTGAAGGCACCGAATGACACCGGATTATTCTCTGGCGGAAGAACAGCATGCGAAACGGAAAAAGAAACAAGTC	TGGT1_069350	conserved hypothetical protein	intronic	none	reverse	protein coding	NA	NO	5311706	5314005	NN Sum: 4, NN D: .51, HMM Prob: .76	HMM: MFSGLFRFCPSVFFCFVFPWKLSR, NN: MFSGLFRFCPSVFFCFVFPWKLSR	null	null	null	null	null	null	null	1.67337	3.26705	46.m01697	TGME49_036400	TGME49_236400	TGGT1_069350	6.5	6.5	6.5	6.5	6.5	7.03	6.5	6.5	7.13	6.5	6.5	6.5	6.5	6.5	6.5	6.5	6.5	6.5	6.5
TGGT1_chrX	5762706	0 - 0	-	A	TCTTTCTATCTATATACTATATATATTTTCATATATATATATATATATTCATATATATATATATATAATTTATGTATAGATACTGAGGGGGACTCTCATA	TGGT1_068510	hypothetical protein	intronic	none	reverse	protein coding	NA	NO	5758200	5764862	null	null	null	null	null	null	null	null	null	5.84561	6.694	46.m02917	TGME49_037290	TGME49_237290	NA	6.5	6.5	6.5	6.5	6.5	6.5	6.5	6.5	6.5	6.5	6.5	6.5	6.5	6.5	6.5	6.5	6.5	6.5	6.5
TGGT1_chrX	5762707	0 - 0	-	T	CTTTCTATCTATATACTATATATATTTTCATATATATATATATATATTCATATATATATATATATAATTTATGTATAGATACTGAGGGGGACTCTCATAT	TGGT1_068510	hypothetical protein	intronic	none	reverse	protein coding	NA	NO	5758200	5764862	null	null	null	null	null	null	null	null	null	5.84561	6.694	46.m02917	TGME49_037290	TGME49_237290	NA	6.5	6.5	6.5	6.5	6.5	6.5	6.5	6.5	6.5	6.5	6.5	6.5	6.5	6.5	6.5	6.5	6.5	6.5	6.5
TGGT1_chrX	6407400	0 - 0	T	-	AATAGAAAAAAAGAGACTGCACCTGCCCAGTGCTAGTAAGTTTAAAAAAATAATGTTATACAAGTAATTTTTTTATAAGCTCTAGTAAACGGCGGCTGTA	TGGT1_125180	D-3-phosphoglycerate dehydrogenase, putative	intronic	none	forward	protein coding	NA	NO	6404097	6407973	NN Sum: 1, NN D: .35, HMM Prob: .92	HMM: MAGETPPPSLTLVVLLAAEVPLD, NN: MAGETPPPSLTLVVLLAAEVPLDTP	1.1.1.- (With NAD(+) or NADP(+) as acceptor.); 1.1.1.26 (Glyoxylate reductase)	cofactor binding, oxidoreductase activity, acting on the CH-OH group of donors, NAD or NADP as acceptor	null	null	cofactor binding	oxidation-reduction process	null	6.06004	11.7445	33.m01302	TGME49_014760	TGME49_214760	NA	7.49	6.61	6.5	6.5	6.5	6.5	6.5	6.5	6.95	6.5	6.5	6.5	6.5	6.5	6.5	6.9	7.99	7.94	8.14
TGGT1_chrX	6407400	0 - 0	T	-	AATAGAAAAAAAGAGACTGCACCTGCCCAGTGCTAGTAAGTTTAAAAAAATAATGTTATACAAGTAATTTTTTTATAAGCTCTAGTAAACGGCGGCTGTA	TGGT1_125180	D-3-phosphoglycerate dehydrogenase, putative	intronic	none	forward	protein coding	NA	NO	6404097	6407973	NN Sum: 1, NN D: .35, HMM Prob: .92	HMM: MAGETPPPSLTLVVLLAAEVPLD, NN: MAGETPPPSLTLVVLLAAEVPLDTP	1.1.1.- (With NAD(+) or NADP(+) as acceptor.); 1.1.1.26 (Glyoxylate reductase)	cofactor binding, oxidoreductase activity, acting on the CH-OH group of donors, NAD or NADP as acceptor	null	null	cofactor binding	oxidation-reduction process	null	6.06004	11.7445	33.m01302	TGME49_014760	TGME49_214760	NA	7.49	6.61	6.5	6.5	6.5	6.5	6.5	6.5	6.95	6.5	6.5	6.5	6.5	6.5	6.5	6.9	7.99	7.94	8.14
TGGT1_chrX	6407400	0 - 0	T	-	AATAGAAAAAAAGAGACTGCACCTGCCCAGTGCTAGTAAGTTTAAAAAAATAATGTTATACAAGTAATTTTTTTATAAGCTCTAGTAAACGGCGGCTGTA	TGGT1_125180	D-3-phosphoglycerate dehydrogenase, putative	intronic	none	forward	protein coding	NA	NO	6404097	6407973	NN Sum: 1, NN D: .35, HMM Prob: .92	HMM: MAGETPPPSLTLVVLLAAEVPLD, NN: MAGETPPPSLTLVVLLAAEVPLDTP	1.1.1.- (With NAD(+) or NADP(+) as acceptor.); 1.1.1.26 (Glyoxylate reductase)	cofactor binding, oxidoreductase activity, acting on the CH-OH group of donors, NAD or NADP as acceptor	null	null	cofactor binding	oxidation-reduction process	null	6.06004	11.7445	33.m01302	TGME49_014760	TGME49_214760	NA	7.49	6.61	6.5	6.5	6.5	6.5	6.5	6.5	6.95	6.5	6.5	6.5	6.5	6.5	6.5	6.9	7.99	7.94	8.14
TGGT1_chrX	7035078	0 - 0	-	T	TATATATATATATATATATGTAAACATATATATTTCTAAACATATATATGTATATATATATATATATATATGCATATATACATATACGCATGAAGGCAGA	TGGT1_126620	phosphatidylinositol 3- and 4-kinase domain-containing protein	intronic	none	reverse	protein coding	NA	NO	7026774	7041040	null	null	2.7.1.137 (Phosphatidylinositol 3-kinase)	phosphotransferase activity, alcohol group as acceptor	null	null	binding	null	null	3.34686	3.02586	33.m01392	TGME49_015700	TGME49_215700	NA	6.5	6.5	6.5	6.5	6.5	6.5	6.5	6.5	6.5	6.6	6.92	6.53	6.5	6.5	6.5	6.5	6.5	6.5	6.5
TGGT1_chrX	7035079	0 - 0	-	A	ATATATATATATATATATGTAAACATATATATTTCTAAACATATATATGTATATATATATATATATATATGCATATATACATATACGCATGAAGGCAGAT	TGGT1_126620	phosphatidylinositol 3- and 4-kinase domain-containing protein	intronic	none	reverse	protein coding	NA	NO	7026774	7041040	null	null	2.7.1.137 (Phosphatidylinositol 3-kinase)	phosphotransferase activity, alcohol group as acceptor	null	null	binding	null	null	3.34686	3.02586	33.m01392	TGME49_015700	TGME49_215700	NA	6.5	6.5	6.5	6.5	6.5	6.5	6.5	6.5	6.5	6.6	6.92	6.53	6.5	6.5	6.5	6.5	6.5	6.5	6.5
TGGT1_chrX	7035080	0 - 0	-	T	TATATATATATATATATGTAAACATATATATTTCTAAACATATATATGTATATATATATATATATATATGCATATATACATATACGCATGAAGGCAGATA	TGGT1_126620	phosphatidylinositol 3- and 4-kinase domain-containing protein	intronic	none	reverse	protein coding	NA	NO	7026774	7041040	null	null	2.7.1.137 (Phosphatidylinositol 3-kinase)	phosphotransferase activity, alcohol group as acceptor	null	null	binding	null	null	3.34686	3.02586	33.m01392	TGME49_015700	TGME49_215700	NA	6.5	6.5	6.5	6.5	6.5	6.5	6.5	6.5	6.5	6.6	6.92	6.53	6.5	6.5	6.5	6.5	6.5	6.5	6.5
TGGT1_chrX	7035081	0 - 0	-	A	ATATATATATATATATGTAAACATATATATTTCTAAACATATATATGTATATATATATATATATATATGCATATATACATATACGCATGAAGGCAGATAG	TGGT1_126620	phosphatidylinositol 3- and 4-kinase domain-containing protein	intronic	none	reverse	protein coding	NA	NO	7026774	7041040	null	null	2.7.1.137 (Phosphatidylinositol 3-kinase)	phosphotransferase activity, alcohol group as acceptor	null	null	binding	null	null	3.34686	3.02586	33.m01392	TGME49_015700	TGME49_215700	NA	6.5	6.5	6.5	6.5	6.5	6.5	6.5	6.5	6.5	6.6	6.92	6.53	6.5	6.5	6.5	6.5	6.5	6.5	6.5
TGGT1_chrX	7046542	0 - 0	A	-	GTAGTGCATATATATATATATATATATATATCTGTATATAAAGCAATCGGAATATATATATATATATGTTTATATTTTATATATATACTATATTGATACA	TGGT1_126630	hypothetical protein	intronic	none	forward	protein coding	NA	NO	7043059	7054348	NN Sum: 0, NN D: .25, HMM Prob: .94	HMM: MRATRAAVPRVGLAPWRVPSVRSFSSLSSFWGRASSSLNFHFRSSAPSCSSAS, NN: MRATRAAVPRVGLAPWRVPSVRSFSSLSSFWGRASSS	null	null	null	null	null	null	null	6.11722	5.33965	33.m02663	TGME49_015710	TGME49_215710	NA	6.5	6.5	6.5	6.5	6.5	6.5	6.5	6.5	6.5	6.5	6.5	6.5	6.5	6.5	6.5	6.5	6.5	6.5	6.5
TGGT1_chrX	7046542	0 - 0	T	-	GTAGTGCATATATATATATATATATATATATCTGTATATAAAGCAATCGGAATATATATATATATATGTTTATATTTTATATATATACTATATTGATACA	TGGT1_126630	hypothetical protein	intronic	none	forward	protein coding	NA	NO	7043059	7054348	NN Sum: 0, NN D: .25, HMM Prob: .94	HMM: MRATRAAVPRVGLAPWRVPSVRSFSSLSSFWGRASSSLNFHFRSSAPSCSSAS, NN: MRATRAAVPRVGLAPWRVPSVRSFSSLSSFWGRASSS	null	null	null	null	null	null	null	6.11722	5.33965	33.m02663	TGME49_015710	TGME49_215710	NA	6.5	6.5	6.5	6.5	6.5	6.5	6.5	6.5	6.5	6.5	6.5	6.5	6.5	6.5	6.5	6.5	6.5	6.5	6.5
TGGT1_chrX	7051904	0 - 0	T	-	TCTCTGCACATGTCTTCGCACTTGGATTGGGAGACACGCAGATCCTTTTTTCGCGTTTCTTGTCCTTTACCTCCAGTAGGGTATCGTTGATGTTTTGTGA	TGGT1_126630	hypothetical protein	intronic	none	forward	protein coding	NA	NO	7043059	7054348	NN Sum: 0, NN D: .25, HMM Prob: .94	HMM: MRATRAAVPRVGLAPWRVPSVRSFSSLSSFWGRASSSLNFHFRSSAPSCSSAS, NN: MRATRAAVPRVGLAPWRVPSVRSFSSLSSFWGRASSS	null	null	null	null	null	null	null	6.11722	5.33965	33.m02663	TGME49_015710	TGME49_215710	NA	6.5	6.5	6.5	6.5	6.5	6.5	6.5	6.5	6.5	6.5	6.5	6.5	6.5	6.5	6.5	6.5	6.5	6.5	6.5
TGGT1_chrX	923556	0 - 0	A	-	CCGTGGCTCCAGCTGCCGAGAAGCAATTTCGACCTGGAGGAACACAAAAAAGAAGACGAGCGCGGACTGGAAACGGATACCGAAATGGAGAAACCATCGC	TGGT1_082870	conserved hypothetical protein	intronic	none	reverse	protein coding	NA	NO	919592	926834	NN Sum: 3, NN D: .5, HMM Prob: .73	HMM: MNSRSLLEKWSLDASKGLLYYRMVVFFVLGFLLDAWGA, NN: MNSRSLLEKWSLDASKGLLYYRMVVFFVLGFLLDAWGA	3.4.14.11 (Xaa-Pro dipeptidyl-peptidase)	null	proteolysis	null	aminopeptidase activity, dipeptidyl-peptidase activity, hydrolase activity	metabolic process, proteolysis	null	0.474058	0.237285	42.m03564	TGME49_027370	TGME49_227370	NA	6.5	6.5	6.5	6.5	6.5	6.5	6.5	6.5	6.5	6.5	6.5	6.5	6.5	6.5	6.5	6.5	6.5	6.5	6.5
TGGT1_chrXI	1475726	0 - 0	A	-	GGAAGAGAAAAGCAGAGAGGAGTCGCGTGACTTCCGCTGTTATCCGAGTTATTAGAAATTCGCACCTTCTTTCGTATTCGTCCGTAGACAGAAGCTCTGC	TGGT1_087520	conserved hypothetical protein	intronic	none	forward	protein coding	NA	NO	1468990	1479309	NN Sum: 1, NN D: .27, HMM Prob: .61	HMM: MESFPCGSSPEGVPPPATTVCMRRPRRRSLLSGLTALALLFQSLSSL, NN: MESFPCGSSPEGVPPPATTVCMRRPRRRSLLSGLTALALLFQSLSSL	null	null	null	null	null	null	null	8.57141	5.77754	583.m05415	TGME49_111210	TGME49_311210	NA	6.5	6.5	6.5	6.5	6.63	6.66	7.08	7.11	7.07	6.61	7.08	7.29	6.5	6.5	6.5	6.5	6.5	6.5	6.5
TGGT1_chrXI	1475755	0 - 0	G	-	ACTTCCGCTGTTATCCGAGTTATTAGAAATTCGCACCTTCTTTCGTATTCGTCCGTAGACAGAAGCTCTGCTGCGGGACAGCCAGAGGGAGGGTGAAGAG	TGGT1_087520	conserved hypothetical protein	intronic	none	forward	protein coding	NA	NO	1468990	1479309	NN Sum: 1, NN D: .27, HMM Prob: .61	HMM: MESFPCGSSPEGVPPPATTVCMRRPRRRSLLSGLTALALLFQSLSSL, NN: MESFPCGSSPEGVPPPATTVCMRRPRRRSLLSGLTALALLFQSLSSL	null	null	null	null	null	null	null	8.57141	5.77754	583.m05415	TGME49_111210	TGME49_311210	NA	6.5	6.5	6.5	6.5	6.63	6.66	7.08	7.11	7.07	6.61	7.08	7.29	6.5	6.5	6.5	6.5	6.5	6.5	6.5
TGGT1_chrXI	1838291	0 - 0	C	-	TCATACGACCCACTACGGAGCGTGAAGAGAAGAGACCTCCTCTATTTCCCCAGAATGAACGAGGCGGCGTCTCCAGAATGCTAGTGTAAGATGTCCACAG	TGGT1_087970	heat shock protein, putative	intronic	none	reverse	protein coding	NA	NO	1834928	1839235	NN Sum: 4, NN D: .83, HMM Prob: 1	HMM: MTAAKKLSLFSLAALFCLLSVATLRPVAAS, NN: MTAAKKLSLFSLAALFCLLSVATLRPVAAS	1.3.1.74 (2-alkenal reductase); 3.6.1.3 (Adenosinetriphosphatase)	null	null	null	null	null	null	769.676	516.035	583.m00009	TGME49_111720	TGME49_311720	NA	12.19	12.47	12.4	12.23	12.17	12.42	12.06	12.16	11.98	12.23	12.34	12.18	11.68	11.83	11.79	11.77	12.06	12.15	12.09
TGGT1_chrXI	2125161	0 - 0	A	-	TATATATATACGCGAACCTACATATATATATATATATATACGCGAACCTACATATATATATATATATATGCAGGGCGGAAACTGTGCTTACGTGGTAGAA	TGGT1_088480	DNA topoisomerase II, putative	intronic	none	reverse	protein coding	NA	NO	2120302	2138168	null	null	1.3.1.74 (2-alkenal reductase); 5.99.1.3 (DNA topoisomerase (ATP-hydrolyzing))	ATP binding, DNA binding, DNA topoisomerase (ATP-hydrolyzing) activity	DNA topological change	chromosome	ATP binding, DNA binding, DNA topoisomerase (ATP-hydrolyzing) activity	DNA topological change	chromosome	17.6265	8.93498	583.m05471	TGME49_112230	TGME49_312230	NA	6.63	6.61	6.97	7.34	7.46	8.09	6.91	7.14	7.02	7.87	8	7.7	6.5	6.5	6.5	6.5	6.5	6.5	6.5
TGGT1_chrXI	2125161	0 - 0	T	-	TATATATATACGCGAACCTACATATATATATATATATATACGCGAACCTACATATATATATATATATATGCAGGGCGGAAACTGTGCTTACGTGGTAGAA	TGGT1_088480	DNA topoisomerase II, putative	intronic	none	reverse	protein coding	NA	NO	2120302	2138168	null	null	1.3.1.74 (2-alkenal reductase); 5.99.1.3 (DNA topoisomerase (ATP-hydrolyzing))	ATP binding, DNA binding, DNA topoisomerase (ATP-hydrolyzing) activity	DNA topological change	chromosome	ATP binding, DNA binding, DNA topoisomerase (ATP-hydrolyzing) activity	DNA topological change	chromosome	17.6265	8.93498	583.m05471	TGME49_112230	TGME49_312230	NA	6.63	6.61	6.97	7.34	7.46	8.09	6.91	7.14	7.02	7.87	8	7.7	6.5	6.5	6.5	6.5	6.5	6.5	6.5
TGGT1_chrXI	2210423	0 - 0	T	-	TAGGGAAACCTTCTACTATTTTCTAAATTAAAAATGATTTACTTGAGGAACGCACACTCCGCGCTTCTTTCTTCTTCCCTGAACTCACGGTTTCTTACTT	TGGT1_088580	AAA ATPase, putative	intronic	none	forward	protein coding	NA	NO	2204687	2211671	NN Sum: 0, NN D: .32, HMM Prob: .9	HMM: MAGGVWGMVSPLASPSITFAC, NN: MAGGVWGMVSPLASPSITFACSQ	3.6.4.3 (Microtubule-severing ATPase)	ATP binding	null	null	ATP binding, nucleoside-triphosphatase activity, nucleotide binding	null	null	6.06013	7.84621	583.m05477	TGME49_112310	TGME49_312310	NA	6.5	6.5	6.5	7.02	7.01	7.2	6.77	6.79	7.21	7.16	7.37	7.13	6.5	6.5	6.5	6.5	6.5	6.5	6.5
TGGT1_chrXI	2447412	0 - 0	-	G	CGTTTGCGCTTGTTTCCGAACCGCAGAAACCAGAGAAACAACGAGTTTCGGTGTGTGTGTGTGTGTGAAGCATTCTGCTAAAACCGTCTGCTGGGCCTCT	TGGT1_088910	conserved hypothetical protein	intronic	none	reverse	protein coding	NA	NO	2436529	2448243	null	null	null	null	null	null	null	null	null	32.0328	19.9766	583.m05501	TGME49_112620	TGME49_312622	NA	6.86	6.86	6.95	6.5	6.5	6.58	6.5	6.5	6.72	6.5	6.5	6.5	6.5	6.8	6.66	6.75	6.67	6.98	7.07
TGGT1_chrXI	2447413	0 - 0	-	T	GTTTGCGCTTGTTTCCGAACCGCAGAAACCAGAGAAACAACGAGTTTCGGTGTGTGTGTGTGTGTGAAGCATTCTGCTAAAACCGTCTGCTGGGCCTCTG	TGGT1_088910	conserved hypothetical protein	intronic	none	reverse	protein coding	NA	NO	2436529	2448243	null	null	null	null	null	null	null	null	null	32.0328	19.9766	583.m05501	TGME49_112620	TGME49_312622	NA	6.86	6.86	6.95	6.5	6.5	6.58	6.5	6.5	6.72	6.5	6.5	6.5	6.5	6.8	6.66	6.75	6.67	6.98	7.07
TGGT1_chrXI	277499	0 - 0	-	C	CTCACAACGCATACAGACGACGCGCCGCATCCAAAGAAAGACTTCCTGCCCAGTCCCGAAACTGCATCTCTCCCCTTCTCTACCATCTGTATCTCTCCAC	TGGT1_085270	structural maintenance of chromosomes 6 smc6, putative	intronic	none	reverse	protein coding	NA	NO	275393	288485	null	null	null	ATP binding	null	chromosome	null	null	null	4.76279	3.81826	583.m00618	TGME49_109400	TGME49_309400	NA	6.5	6.5	6.5	6.5	6.5	6.5	6.6	6.5	6.5	6.5	6.5	6.5	6.5	6.53	6.51	6.5	6.5	6.5	6.5
TGGT1_chrXI	3094221	0 - 0	A	-	GTCCATGTGTCAACCACGTCGAGACAGGTGCCGGGAGGGACGGCGTGGAGAGGTCTTTTCTTGTGCATGCATGCGAAATTCTAGAAACATGCAGTTCTCC	TGGT1_089980	UVb-resistance protein uvr8, putative	intronic	none	forward	protein coding	NA	NO	3090080	3094969	null	null	null	null	null	null	null	null	null	14.7925	12.8541	583.m05563	TGME49_113570	TGME49_313570	NA	6.5	6.59	6.55	6.5	6.5	6.5	6.5	6.5	6.5	6.5	6.5	6.5	6.5	6.5	6.5	6.5	6.5	6.5	6.5
TGGT1_chrXI	3190644	0 - 0	T	-	ACTGTGTCTATCCAGTTGACCCCTATTGGCCCATTTTGCTGTCTTCGTCTCTTTCCCCGCAGTGCGTGACGGTGTCTTACAGCGACCTTCTGTATCACAG	TGGT1_090150	NBP2B protein, putative	intronic	none	forward	protein coding	NA	NO	3190442	3191923	NN Sum: 2, NN D: .44, HMM Prob: .63	HMM: MDFFVCHPSKGRSASLLRAVALFSLAVHCGLLLVESR, NN: MDFFVCHPSKGRSASLLRAVALFSLAVHCGLLLVESR	null	null	null	null	null	null	null	436.961	541.239	583.m05569	TGME49_113640	TGME49_313640	TGGT1_090150	10.51	10.98	10.82	10.67	10.93	10.73	10.36	10.93	11	11.12	11.08	10.98	9.78	9.64	9.97	9.98	10.43	10.52	10.57
TGGT1_chrXI	3190644	0 - 0	G	-	ACTGTGTCTATCCAGTTGACCCCTATTGGCCCATTTTGCTGTCTTCGTCTCTTTCCCCGCAGTGCGTGACGGTGTCTTACAGCGACCTTCTGTATCACAG	TGGT1_090150	NBP2B protein, putative	intronic	none	forward	protein coding	NA	NO	3190442	3191923	NN Sum: 2, NN D: .44, HMM Prob: .63	HMM: MDFFVCHPSKGRSASLLRAVALFSLAVHCGLLLVESR, NN: MDFFVCHPSKGRSASLLRAVALFSLAVHCGLLLVESR	null	null	null	null	null	null	null	436.961	541.239	583.m05569	TGME49_113640	TGME49_313640	TGGT1_090150	10.51	10.98	10.82	10.67	10.93	10.73	10.36	10.93	11	11.12	11.08	10.98	9.78	9.64	9.97	9.98	10.43	10.52	10.57
TGGT1_chrXI	3330943	0 - 0	G	-	GCTTGTGTCCTTCAGTTTCCCTGAGGCCACTGTTGCTCCTATTTCTCCTAGTTTATTCTTGTCTATTACTGGCTCCTATGCCTGTGTCCGTCCTGTGGAG	TGGT1_090340	ribosome biogenesis protein bms1, putative	intronic	none	forward	protein coding	NA	NO	3323002	3333059	null	null	null	null	ribosome biogenesis	nucleus	GTP binding, GTPase activity	ribosome biogenesis	nucleus	16.6649	14.1886	583.m05581	TGME49_113830	TGME49_313830	NA	9.14	9.31	9.63	8.99	8.67	9.6	6.91	7.09	7.89	7.8	7.89	7.84	8.5	8.97	8.47	8.72	8.79	8.71	8.98
TGGT1_chrXI	3686937	0 - 0	A	-	NNNNNNNNNNNNNNNNNNNNNNNNNNNNNNNNNNNNNNNNNNNNNNNNGGAGGTTTCGAGGACTTTTACAGTTGCTTCAACTTGGTGATTCGTCGACATC	TGGT1_090990	conserved hypothetical protein	intronic	none	forward	protein coding	NA	NO	3680716	3689087	null	null	null	DNA primase activity	DNA replication, synthesis of RNA primer	null	ATP binding, ATPase activity	null	null	10.0781	7.11369	583.m05616	TGME49_114410	TGME49_314410	NA	9.25	8.83	9.06	6.96	6.94	6.99	7.08	7.33	7.19	6.63	6.96	7.24	8.27	8.54	8.44	8.62	8.8	8.54	8.66
TGGT1_chrXI	4396588	0 - 0	T	-	TTTTCGAAACTCGGCCCTGTTCTCCTCTCGACCTGCCTGAGTCTTCGTCTTCGTNNNNNNNNNNNNNNNNNNNNNNNNNNNNNNNNNNNNNNNNNNNNNN	TGGT1_093000	cnh domain cotaining protein, putative	intronic	none	forward	protein coding	NA	NO	4389167	4406761	null	null	null	null	null	null	small GTPase regulator activity	intracellular protein transport, vesicle-mediated transport	null	13.2376	8.29804	583.m05688	TGME49_115530	TGME49_315530	NA	6.5	6.5	6.5	6.5	6.5	6.5	6.5	6.5	6.5	6.5	6.5	6.5	6.5	6.5	6.5	6.5	6.5	6.5	6.5
TGGT1_chrXI	6566856	0 - 0	T	-	GGTAGTGCTGAACCGTGCTTGTGTGCCAATGGTCATTTGAATGTATTTGTTCAACACACGCAACCCCAAAGTCCTACGATGCTTCAAATCGTTGTCGAAT	TGGT1_099380	conserved hypothetical protein	intronic	none	forward	protein coding	NA	NO	6565956	6566910	NN Sum: 4, NN D: .89, HMM Prob: 1	HMM: MAFFSTRRVVAFALFVGLSASVDAA, NN: MAFFSTRRVVAFALFVGLSASVDAA	null	null	null	null	null	null	null	0.0885182	0.0430733	125.m00066	TGME49_098560	TGME49_215885	TGGT1_099380	6.5	6.5	6.5	6.5	6.5	6.5	6.5	6.5	6.5	6.5	6.5	6.5	6.5	6.5	6.5	6.5	6.5	6.5	6.5
TGGT1_chrXII	1197082	0 - 0	A	-	GTATATATATATATATATATACGTATACATATGCACAAGTAGAGGAATACATATATATATATATATATGAATGTATATATATATATATATATATATGAAT	TGGT1_030040	hypothetical protein	intronic	none	reverse	protein coding	NA	NO	1182888	1208794	null	null	2.7.11.12 (cGMP-dependent protein kinase)	calcium ion binding	null	null	null	null	null	5.34825	7.59497	38.m01098	TGME49_019070	TGME49_219070	NA	6.5	6.5	6.5	6.5	6.5	6.5	6.67	6.5	6.5	6.5	6.5	6.5	6.5	6.5	6.5	6.5	6.5	6.5	6.5
TGGT1_chrXII	1309273	0 - 0	A	-	AGCCAGCAGCGAAGAGACAAGAGTGTGGATCTGGAAAAAAGCTGAAAAAAAGACATGGTCCTTGAGGACGGAGCAGATGAAGAAGACGGTAAAAAGGGGA	TGGT1_029800	conserved hypothetical protein	intronic	none	reverse	protein coding	NA	NO	1306568	1315822	NN Sum: 0, NN D: .07, HMM Prob: .81	HMM: MAIRATLPPSCSSSSPSASSSPSACSFSSSAVSAC, NN: MAIRATLPPSCSSSSPSASSSPSACSFSSSAVSAC	null	null	null	null	null	null	null	4.98678	5.48292	38.m01055	TGME49_018830	TGME49_218830	NA	7.19	7.22	6.91	6.95	6.87	7.1	7.23	7.15	7.18	7.08	7	7.2	6.5	6.8	6.5	6.5	6.92	7.04	7.17
TGGT1_chrXII	139563	0 - 0	A	-	CTCTCTATATATATATATATCCATATATATATATATATATATATCCATATTTATATATATATATATATAATTTCCTTCTGCAATTGCGCCAGAATGTGCA	TGGT1_094970	riboxomal RNA adenine dimethylase domain-containing protein, putative	intronic	none	forward	protein coding	NA	NO	131200	139947	NN Sum: 3, NN D: .49, HMM Prob: 1	HMM: MVGALRFPSFLRSRSLAARLRASLFYLCLHFLLLQHAALSSGA, NN: MVGALRFPSFLRSRSLAARLRASLFYLCLHFLLLQHAALSSGA	2.1.1.48 (Transferred entry: 2.1.1.181, 2.1.1.182, 2.1.1.183 and 2.1.1.184)	rRNA (adenine-N6,N6-)-dimethyltransferase activity, rRNA methyltransferase activity	rRNA modification	null	rRNA methyltransferase activity	rRNA modification	null	4.7494	3.54187	145.m00349	TGME49_300320	TGME49_300320	NA	6.5	6.5	6.5	6.5	6.5	6.5	6.5	6.5	6.5	6.5	6.5	6.58	6.59	6.5	6.5	6.5	6.5	6.5	6.5
TGGT1_chrXII	139563	0 - 0	T	-	CTCTCTATATATATATATATCCATATATATATATATATATATATCCATATTTATATATATATATATATAATTTCCTTCTGCAATTGCGCCAGAATGTGCA	TGGT1_094970	riboxomal RNA adenine dimethylase domain-containing protein, putative	intronic	none	forward	protein coding	NA	NO	131200	139947	NN Sum: 3, NN D: .49, HMM Prob: 1	HMM: MVGALRFPSFLRSRSLAARLRASLFYLCLHFLLLQHAALSSGA, NN: MVGALRFPSFLRSRSLAARLRASLFYLCLHFLLLQHAALSSGA	2.1.1.48 (Transferred entry: 2.1.1.181, 2.1.1.182, 2.1.1.183 and 2.1.1.184)	rRNA (adenine-N6,N6-)-dimethyltransferase activity, rRNA methyltransferase activity	rRNA modification	null	rRNA methyltransferase activity	rRNA modification	null	4.7494	3.54187	145.m00349	TGME49_300320	TGME49_300320	NA	6.5	6.5	6.5	6.5	6.5	6.5	6.5	6.5	6.5	6.5	6.5	6.58	6.59	6.5	6.5	6.5	6.5	6.5	6.5
TGGT1_chrXII	1480374	0 - 0	-	A	AAATACGTCTATACACATATAAATATGTAAATATATATATATATATATATAGAGAGAGAGAGAGAGAGAGAGACCGGTGGATGACCAGCCAACAACAGCG	TGGT1_029390	NBP2B protein, putative	intronic	none	reverse	protein coding	NA	NO	1466412	1496499	null	null	4.1.1.70 (Glutaconyl-CoA decarboxylase); 6.3.4.14 (Biotin carboxylase); 6.4.1.3 (Propionyl-CoA carboxylase)	ATP binding, catalytic activity, ligase activity	metabolic process	null	ATP binding, acetyl-CoA carboxylase activity, biotin carboxylase activity, catalytic activity, ligase activity, metal ion binding	fatty acid biosynthetic process, metabolic process	null	10.5459	5.2946	38.m02529	TGME49_018560	TGME49_218560	NA	7.65	6.86	7.29	7.73	7.33	8.44	7.73	7.6	7.94	7.92	8.02	7.92	6.5	6.5	6.76	6.5	6.5	6.5	6.93
TGGT1_chrXII	1480375	0 - 0	-	G	AATACGTCTATACACATATAAATATGTAAATATATATATATATATATATAGAGAGAGAGAGAGAGAGAGAGACCGGTGGATGACCAGCCAACAACAGCGA	TGGT1_029390	NBP2B protein, putative	intronic	none	reverse	protein coding	NA	NO	1466412	1496499	null	null	4.1.1.70 (Glutaconyl-CoA decarboxylase); 6.3.4.14 (Biotin carboxylase); 6.4.1.3 (Propionyl-CoA carboxylase)	ATP binding, catalytic activity, ligase activity	metabolic process	null	ATP binding, acetyl-CoA carboxylase activity, biotin carboxylase activity, catalytic activity, ligase activity, metal ion binding	fatty acid biosynthetic process, metabolic process	null	10.5459	5.2946	38.m02529	TGME49_018560	TGME49_218560	NA	7.65	6.86	7.29	7.73	7.33	8.44	7.73	7.6	7.94	7.92	8.02	7.92	6.5	6.5	6.76	6.5	6.5	6.5	6.93
TGGT1_chrXII	1480377	0 - 0	-	G	TACGTCTATACACATATAAATATGTAAATATATATATATATATATATAGAGAGAGAGAGAGAGAGAGAGACCGGTGGATGACCAGCCAACAACAGCGACA	TGGT1_029390	NBP2B protein, putative	intronic	none	reverse	protein coding	NA	NO	1466412	1496499	null	null	4.1.1.70 (Glutaconyl-CoA decarboxylase); 6.3.4.14 (Biotin carboxylase); 6.4.1.3 (Propionyl-CoA carboxylase)	ATP binding, catalytic activity, ligase activity	metabolic process	null	ATP binding, acetyl-CoA carboxylase activity, biotin carboxylase activity, catalytic activity, ligase activity, metal ion binding	fatty acid biosynthetic process, metabolic process	null	10.5459	5.2946	38.m02529	TGME49_018560	TGME49_218560	NA	7.65	6.86	7.29	7.73	7.33	8.44	7.73	7.6	7.94	7.92	8.02	7.92	6.5	6.5	6.76	6.5	6.5	6.5	6.93
TGGT1_chrXII	2199751	0 - 0	-	A	ATATATATATATATATATATATACATATACATATATATATATATATATAAATATATATATATATATATACATGAAAGTGTATGCGTGTGCATAGATAGCG	TGGT1_028200	conserved hypothetical protein	intronic	none	reverse	protein coding	NA	NO	2195612	2200994	null	null	null	null	null	null	null	null	null	12.7342	16.5456	37.m00776	TGME49_017830	TGME49_217830	NA	8.69	8.38	8.49	7.66	7.53	7.79	7.6	7.43	7.5	7.86	7.52	8.34	7.02	7.96	7.5	7.89	7.53	7.38	7.6
TGGT1_chrXII	2199752	0 - 0	-	T	TATATATATATATATATATATACATATACATATATATATATATATATAAATATATATATATATATATACATGAAAGTGTATGCGTGTGCATAGATAGCGG	TGGT1_028200	conserved hypothetical protein	intronic	none	reverse	protein coding	NA	NO	2195612	2200994	null	null	null	null	null	null	null	null	null	12.7342	16.5456	37.m00776	TGME49_017830	TGME49_217830	NA	8.69	8.38	8.49	7.66	7.53	7.79	7.6	7.43	7.5	7.86	7.52	8.34	7.02	7.96	7.5	7.89	7.53	7.38	7.6
TGGT1_chrXII	2421622	0 - 0	-	A	ATATATGTATATATATTTATTTACATATATATATATATTTGTGTACATTTATATATATATATATATATCTGTATATATCTGCGTTTCTGTGTGTCTATTT	TGGT1_027520	conserved hypothetical protein	intronic	none	forward	protein coding	NA	NO	2416029	2426840	null	null	null	null	null	null	null	null	null	5.80361	4.12483	50.m03075	TGME49_045560	TGME49_245560	NA	6.5	6.5	6.5	6.5	6.5	6.53	6.5	6.5	6.64	6.5	6.5	6.5	6.5	6.5	6.5	6.5	6.5	6.5	6.5
TGGT1_chrXII	4871034	0 - 0	-	T	TTTGTATATATATATATATATATACATAATTACAAGCATATCATTATTTGTATATATATATATATATATACATACATAATTACAAGCATATCATTATATA	TGGT1_101490	activating signal cointegrator 1 complex subunit 3, helc1, putative	intronic	none	forward	protein coding	NA	NO	4853085	4876140	null	null	null	ATP binding, ATP-dependent helicase activity, helicase activity, nucleic acid binding	null	null	ATP binding, ATP-dependent helicase activity, helicase activity, nucleic acid binding	null	null	2.71424	10.4522	50.m05662	TGME49_049810	TGME49_249810	NA	7.42	7.2	6.5	6.5	6.5	6.5	6.5	6.5	6.5	8.85	8.65	8.59	6.5	6.5	6.5	6.5	7.56	7.44	7.1
TGGT1_chrXII	4871035	0 - 0	-	A	TTGTATATATATATATATATATACATAATTACAAGCATATCATTATTTGTATATATATATATATATATACATACATAATTACAAGCATATCATTATATAT	TGGT1_101490	activating signal cointegrator 1 complex subunit 3, helc1, putative	intronic	none	forward	protein coding	NA	NO	4853085	4876140	null	null	null	ATP binding, ATP-dependent helicase activity, helicase activity, nucleic acid binding	null	null	ATP binding, ATP-dependent helicase activity, helicase activity, nucleic acid binding	null	null	2.71424	10.4522	50.m05662	TGME49_049810	TGME49_249810	NA	7.42	7.2	6.5	6.5	6.5	6.5	6.5	6.5	6.5	8.85	8.65	8.59	6.5	6.5	6.5	6.5	7.56	7.44	7.1
TGGT1_chrXII	4908242	0 - 0	-	T	CATATACATCCATATATATATATATATATATATATGTAGATACACATATGTATATATATATATATATATATGTGTGTGCACATACATAGGTTGCAGACGA	TGGT1_101530	conserved hypothetical protein	intronic	none	forward	protein coding	NA	NO	4894501	4944148	null	null	null	ATP binding, ATPase activity, microtubule motor activity	microtubule-based movement	dynein complex	ATP binding, ATPase activity, microtubule motor activity, nucleoside-triphosphatase activity, nucleotide binding	microtubule-based movement	dynein complex	0.654635	0.48758	50.m03338	TGME49_049840	TGME49_249840	NA	6.5	7.6	6.5	6.5	6.5	6.5	6.5	6.5	6.5	6.5	6.56	6.57	6.5	6.5	6.5	6.5	6.5	6.5	6.5
TGGT1_chrXII	4908243	0 - 0	-	A	ATATACATCCATATATATATATATATATATATATGTAGATACACATATGTATATATATATATATATATATGTGTGTGCACATACATAGGTTGCAGACGAT	TGGT1_101530	conserved hypothetical protein	intronic	none	forward	protein coding	NA	NO	4894501	4944148	null	null	null	ATP binding, ATPase activity, microtubule motor activity	microtubule-based movement	dynein complex	ATP binding, ATPase activity, microtubule motor activity, nucleoside-triphosphatase activity, nucleotide binding	microtubule-based movement	dynein complex	0.654635	0.48758	50.m03338	TGME49_049840	TGME49_249840	NA	6.5	7.6	6.5	6.5	6.5	6.5	6.5	6.5	6.5	6.5	6.56	6.57	6.5	6.5	6.5	6.5	6.5	6.5	6.5
TGGT1_chrXII	5059858	0 - 0	-	C	GCAGAAAGCGGGAGACCGAGAAAATAAGAAACGAAGCTGACGACCCCCCCCTCGGCAAGTACAATCAAGCAGCCACCGAGTACTCCGGAAACCCAAACAG	TGGT1_101770	conserved hypothetical protein	intronic	none	reverse	protein coding	NA	NO	5057979	5060970	null	null	null	null	null	null	null	null	null	5.93476	3.3464	50.m07086	TGME49_050070	null	NA	6.5	6.5	6.5	6.5	6.5	6.5	6.5	6.5	6.5	6.5	6.5	6.5	6.5	6.5	6.5	6.5	6.5	6.5	6.5
TGGT1_chrXII	5120218	0 - 0	T	-	ATTCCCTGAACAACTGCAAGGTGACACACTCACGCGGAATCGGCTGTTATTCAGCACGATGTGAGTGCGCGTACTTTGTCTGTGTCAACCTCCACGATCG	TGGT1_101980	hypothetical protein	intronic	none	reverse	protein coding	NA	NO	5119624	5121394	null	null	null	null	null	null	null	null	null	43.8241	42.2988	-	-	TGME49_250670	NA	-	-	-	-	-	-	-	-	-	-	-	-	-	-	-	-	-	-	-
TGGT1_chrXII	5120250	0 - 0	T	-	CGCGGAATCGGCTGTTATTCAGCACGATGTGAGTGCGCGTACTTTGTCTGTGTCAACCTCCACGATCGCGCGGGACTGAATCACGGCGTGCCCGCTCACC	TGGT1_101980	hypothetical protein	intronic	none	reverse	protein coding	NA	NO	5119624	5121394	null	null	null	null	null	null	null	null	null	43.8241	42.2988	-	-	TGME49_250670	NA	-	-	-	-	-	-	-	-	-	-	-	-	-	-	-	-	-	-	-
TGGT1_chrXII	6145258	0 - 0	-	A	GCACAGCTATCCCCATGTGTGTCTGTATATCTCTATTGAATTATATATACATATATATATATATACATATATCGCTGTTTCCAGTTGTAGGTCTATTCAG	TGGT1_104080	conserved hypothetical protein	intronic	none	forward	protein coding	NA	NO	6140720	6145524	null	null	null	null	null	null	null	null	null	13.0495	9.26792	-	TGME49_078470	TGME49_278470	NA	-	-	-	-	-	-	-	-	-	-	-	-	-	-	-	-	-	-	-
TGGT1_chrXII	6145259	0 - 0	-	T	CACAGCTATCCCCATGTGTGTCTGTATATCTCTATTGAATTATATATACATATATATATATATACATATATCGCTGTTTCCAGTTGTAGGTCTATTCAGG	TGGT1_104080	conserved hypothetical protein	intronic	none	forward	protein coding	NA	NO	6140720	6145524	null	null	null	null	null	null	null	null	null	13.0495	9.26792	-	TGME49_078470	TGME49_278470	NA	-	-	-	-	-	-	-	-	-	-	-	-	-	-	-	-	-	-	-
TGGT1_chrXII	644477	0 - 0	-	T	TGCGTCTGAGCGCATGCAGAGGCGACGAACGCGTGCGGCAGGGGGGGTTTTGTAAGGGAGCTGACTTCGGGGAAACGCAATCCAGGAAAGTGCAGAGGAA	TGGT1_030840	high mobility group protein, putative	intronic	none	forward	protein coding	NA	NO	643639	657429	null	null	null	DNA binding	regulation of transcription, DNA-dependent	null	DNA binding, protein binding, structural constituent of ribosome	translation	intracellular, ribosome	7.1106	10.4846	38.m01887	TGME49_019830	TGME49_219832	NA	6.5	6.5	6.5	6.5	6.5	6.5	6.5	6.5	6.5	6.5	6.5	6.5	6.5	6.5	6.5	6.5	6.5	6.5	6.5
TGGT1_chrXII	6655426	0 - 0	G	-	TGCAGGCAACCACAAACTCGCAGGAAGGCGAAGTCTCATAGGTCCACCGGCCCTGCCGCTGTCACACAGCTATCTGCNNNNNNNNNNNNNNNNNNNNNNN	TGGT1_104990	GPI transamidase subunit PIG-U, putative	intronic	none	reverse	protein coding	NA	NO	6646699	6657158	null	null	null	null	GPI anchor biosynthetic process	endoplasmic reticulum membrane, integral to membrane	null	GPI anchor biosynthetic process	endoplasmic reticulum membrane, integral to membrane	10.9275	5.44295	65.m00010	TGME49_077570	TGME49_277572	NA	6.5	6.5	6.5	6.5	6.5	6.5	6.5	6.5	6.5	6.5	6.5	6.5	6.5	6.5	6.5	6.5	6.5	6.5	6.5
TGGT1_chrXII	6759890	0 - 0	-	T	AACGTAAACCGATGCAAATGCCTACACACACAGAAAGACATATATATGTATATATATATGTATATATATATATATGTTTATATACGTGGAGAAAACTACA	TGGT1_105220	hypothetical protein	intronic	none	forward	protein coding	NA	NO	6759514	6761205	null	null	null	null	null	null	null	null	null	4.85992	6.4309	-	-	TGME49_277150	NA	-	-	-	-	-	-	-	-	-	-	-	-	-	-	-	-	-	-	-
TGGT1_chrXII	6759891	0 - 0	-	A	ACGTAAACCGATGCAAATGCCTACACACACAGAAAGACATATATATGTATATATATATGTATATATATATATATGTTTATATACGTGGAGAAAACTACAT	TGGT1_105220	hypothetical protein	intronic	none	forward	protein coding	NA	NO	6759514	6761205	null	null	null	null	null	null	null	null	null	4.85992	6.4309	-	-	TGME49_277150	NA	-	-	-	-	-	-	-	-	-	-	-	-	-	-	-	-	-	-	-
TGGT1_chrXII	804159	0 - 0	A	-	AGCTGGGCAGCTGCAGACACGAGGTGTATGTAAACTGCCGCCGCTCCTGGATCCGGGGGTTGAAACAAACATAAAAGCACTTCAATCAACGGGGAAAGCT	TGGT1_030540	membrane attachment protein, putative	intronic	none	reverse	protein coding	NA	NO	788198	804397	NN Sum: 3, NN D: .43, HMM Prob: .9	HMM: MRAHELKQLYLMRKPWKMPSWLLPVSAIGLFVAVRLSAD, NN: MRAHELKQLYLMRKPWKMPSWLLPVSAIGLFVAVRLSA	null	null	null	null	null	null	null	0.0629333	0.117087	38.m01902	TGME49_019660	TGME49_219660	NA	6.5	6.5	6.5	6.5	6.5	6.5	6.5	6.5	6.5	6.5	6.5	6.5	6.5	6.5	6.5	6.5	6.5	6.5	6.5
TGGT1_chrIb	1088084	0 - 0	A	-	TTATGCAGAAGGGTGTGCTTGTGCATTTGAAGATGCATTTTAAAAAAAAAACTGCGCAAGCCGATGAAGAACTGCGTCTGTAGATTTATTGGTTGTATTA	TGGT1_022170	regulator of chromosome condensation RCC1 domain-containing protein	intronic	none	reverse	protein coding	NA	NO	1080001	1091903	null	null	null	null	null	null	null	null	null	8.02718	6.25152	25.m01848	TGME49_009130	TGME49_209130	NA	6.5	6.5	6.5	6.5	6.5	6.5	6.5	6.5	6.5	8	7.09	7.33	6.5	6.5	6.5	6.5	6.5	6.5	6.5
TGGT1_chrIb	119266	0 - 0	T	-	GTCTAGGACTCAAGCATGAAAAGGCGCCTACCTATACATTCATACATATTTATATATATATATATATACATGTAGGTACGACTATGCTTAGATATTTGCT	TGGT1_020470	conserved hypothetical protein	intronic	none	forward	protein coding	NA	NO	113409	159481	null	null	null	receptor activity	null	null	chitin binding	chitin metabolic process	extracellular region	2.85747	1.41141	25.m02918	TGME49_007480	TGME49_207480	NA	6.56	6.5	7.19	6.7	6.73	6.63	6.5	6.5	6.57	6.5	6.5	6.5	6.5	6.5	6.5	6.5	6.5	6.5	6.5
TGGT1_chrIb	119267	0 - 0	-	A	TCTAGGACTCAAGCATGAAAAGGCGCCTACCTATACATTCATACATATTTATATATATATATATATACATGTAGGTACGACTATGCTTAGATATTTGCTC	TGGT1_020470	conserved hypothetical protein	intronic	none	forward	protein coding	NA	NO	113409	159481	null	null	null	receptor activity	null	null	chitin binding	chitin metabolic process	extracellular region	2.85747	1.41141	25.m02918	TGME49_007480	TGME49_207480	NA	6.56	6.5	7.19	6.7	6.73	6.63	6.5	6.5	6.57	6.5	6.5	6.5	6.5	6.5	6.5	6.5	6.5	6.5	6.5
TGGT1_chrIb	1207622	0 - 0	-	A	GATCTGTCCGTATATTTAGCTACGTCTACATCTGTGTATCTGTCTACATAAATATATATATATATCTACCTATTTATCTGTCTGTCGATATGAATCTATC	TGGT1_022320	conserved hypothetical protein	intronic	none	forward	protein coding	NA	NO	1201387	1209779	null	null	null	null	null	null	null	null	null	4.75702	3.99371	25.m01861	TGME49_009280	TGME49_209280	NA	6.5	6.5	6.5	6.5	6.5	6.5	6.5	6.5	6.5	6.62	6.5	6.5	6.5	6.5	6.5	6.5	6.5	6.5	6.5
TGGT1_chrIb	134825	0 - 0	-	T	GCTGGACCACTGGTTCACTCTCACCATAAACATATATATATATATATATTTATATATATATATATGTTAGCATCGCCAAGCTGTCCGTTGTTTGTTTACA	TGGT1_020470	conserved hypothetical protein	intronic	none	forward	protein coding	NA	NO	113409	159481	null	null	null	receptor activity	null	null	chitin binding	chitin metabolic process	extracellular region	2.85747	1.41141	25.m02918	TGME49_007480	TGME49_207480	NA	6.56	6.5	7.19	6.7	6.73	6.63	6.5	6.5	6.57	6.5	6.5	6.5	6.5	6.5	6.5	6.5	6.5	6.5	6.5
TGGT1_chrIb	134826	0 - 0	-	A	CTGGACCACTGGTTCACTCTCACCATAAACATATATATATATATATATTTATATATATATATATGTTAGCATCGCCAAGCTGTCCGTTGTTTGTTTACAC	TGGT1_020470	conserved hypothetical protein	intronic	none	forward	protein coding	NA	NO	113409	159481	null	null	null	receptor activity	null	null	chitin binding	chitin metabolic process	extracellular region	2.85747	1.41141	25.m02918	TGME49_007480	TGME49_207480	NA	6.56	6.5	7.19	6.7	6.73	6.63	6.5	6.5	6.57	6.5	6.5	6.5	6.5	6.5	6.5	6.5	6.5	6.5	6.5
TGGT1_chrIb	1703833	0 - 0	T	-	CAGAGGATCCACCCAGTCGGCCGACAGCGAACTGCGCGGTCCGAGCCTGGTGAAAACGAGACAGTTTGAGTAACTGGTGCAATTCGAATCCAGCTTCTGT	TGGT1_064660	polyadenylate-binding protein, putative	intronic	none	reverse	protein coding	NA	NO	1700385	1705008	null	null	null	nucleic acid binding	null	null	nucleic acid binding	null	null	21.0188	15.4856	645.m00686	TGME49_121630	TGME49_321630	NA	6.5	6.5	6.5	6.53	7.31	6.5	6.9	6.92	6.5	6.5	6.5	6.5	6.5	6.5	6.5	6.5	6.5	6.5	6.5
TGGT1_chrIb	588903	0 - 0	-	T	TATATATATATATATACATATATATATATATATATATATCTGCATATTTGTATATATATATATATATATACGTGTGGTAGCTGAGTATATTGGCTTCGTT	TGGT1_021160	ABC transporter, putative	intronic	none	forward	protein coding	NA	NO	582827	593539	NN Sum: 2, NN D: .43, HMM Prob: .97	HMM: MPAAYSLDPGVSSASWRRPLQSCLPLSLVCLLVSQLHAY, NN: MPAAYSLDPGVSSASWRRPLQSCLPLSLVCLLVSQLHAY	3.6.3.25 (Sulfate-transporting ATPase); 3.6.3.42 (Beta-glucan-transporting ATPase); 3.6.3.44 (Xenobiotic-transporting ATPase)	ATP binding, ATPase activity, ATPase activity, coupled to transmembrane movement of substances	transport	integral to membrane	ATP binding, ATPase activity, nucleoside-triphosphatase activity, nucleotide binding	transmembrane transport, transport	integral to membrane	6.35507	4.5767	25.m02924	TGME49_008060	TGME49_208050	NA	6.5	6.5	6.5	6.5	6.5	6.5	6.5	6.5	6.5	6.5	6.5	6.5	6.5	6.5	6.5	6.5	6.5	6.5	6.5
TGGT1_chrIb	588904	0 - 0	-	A	ATATATATATATATACATATATATATATATATATATATCTGCATATTTGTATATATATATATATATATACGTGTGGTAGCTGAGTATATTGGCTTCGTTT	TGGT1_021160	ABC transporter, putative	intronic	none	forward	protein coding	NA	NO	582827	593539	NN Sum: 2, NN D: .43, HMM Prob: .97	HMM: MPAAYSLDPGVSSASWRRPLQSCLPLSLVCLLVSQLHAY, NN: MPAAYSLDPGVSSASWRRPLQSCLPLSLVCLLVSQLHAY	3.6.3.25 (Sulfate-transporting ATPase); 3.6.3.42 (Beta-glucan-transporting ATPase); 3.6.3.44 (Xenobiotic-transporting ATPase)	ATP binding, ATPase activity, ATPase activity, coupled to transmembrane movement of substances	transport	integral to membrane	ATP binding, ATPase activity, nucleoside-triphosphatase activity, nucleotide binding	transmembrane transport, transport	integral to membrane	6.35507	4.5767	25.m02924	TGME49_008060	TGME49_208050	NA	6.5	6.5	6.5	6.5	6.5	6.5	6.5	6.5	6.5	6.5	6.5	6.5	6.5	6.5	6.5	6.5	6.5	6.5	6.5
TGGT1_chrIb	92202	0 - 0	-	C	CCTTCTTCTCTCTCTTCTCTCTCTTATCTCTTCTCTCTCTTCTTCTCTCCCTTCTTCTCTCTTCTCTCTCTTCTCTCTCTTCTTCGCTCTTCTCTCTCTT	TGGT1_020430	conserved hypothetical protein	intronic	none	forward	protein coding	NA	NO	89802	95660	null	null	null	null	null	null	null	null	null	18.0281	23.9514	25.m01742	TGME49_007450	TGME49_207450	NA	6.5	6.5	6.5	6.87	6.8	7.34	7.1	7.45	7.39	7.17	7.12	7.21	6.5	6.5	6.5	6.5	6.5	6.5	6.5
TGGT1_chrIb	92203	0 - 0	-	T	CTTCTTCTCTCTCTTCTCTCTCTTATCTCTTCTCTCTCTTCTTCTCTCCCTTCTTCTCTCTTCTCTCTCTTCTCTCTCTTCTTCGCTCTTCTCTCTCTTC	TGGT1_020430	conserved hypothetical protein	intronic	none	forward	protein coding	NA	NO	89802	95660	null	null	null	null	null	null	null	null	null	18.0281	23.9514	25.m01742	TGME49_007450	TGME49_207450	NA	6.5	6.5	6.5	6.87	6.8	7.34	7.1	7.45	7.39	7.17	7.12	7.21	6.5	6.5	6.5	6.5	6.5	6.5	6.5
TGGT1_chrIb	92204	0 - 0	-	T	TTCTTCTCTCTCTTCTCTCTCTTATCTCTTCTCTCTCTTCTTCTCTCCCTTCTTCTCTCTTCTCTCTCTTCTCTCTCTTCTTCGCTCTTCTCTCTCTTCT	TGGT1_020430	conserved hypothetical protein	intronic	none	forward	protein coding	NA	NO	89802	95660	null	null	null	null	null	null	null	null	null	18.0281	23.9514	25.m01742	TGME49_007450	TGME49_207450	NA	6.5	6.5	6.5	6.87	6.8	7.34	7.1	7.45	7.39	7.17	7.12	7.21	6.5	6.5	6.5	6.5	6.5	6.5	6.5
TGGT1_chrII	1955429	0 - 0	-	A	ACCTACATATGTATATGCATATATATATATATATATATATATATATGTGCATATATATATATATATATATGTATATGCGTAGAGAAGTACTTGTGCAGTT	TGGT1_096460	trehalose-6-phosphate synthase domain-containing protein, putative	intronic	none	forward	protein coding	NA	NO	1945841	1958311	null	null	2.4.1.15 (Alpha,alpha-trehalose-phosphate synthase (UDP-forming)); 3.1.3.12 (Trehalose-phosphatase)	catalytic activity	carbohydrate metabolic process, trehalose biosynthetic process	null	carbohydrate binding, catalytic activity	carbohydrate metabolic process, metabolic process, trehalose biosynthetic process	null	19.7583	18.4366	113.m00792	TGME49_097720	TGME49_297720	NA	6.63	8.43	7.63	6.5	6.5	6.5	6.5	6.5	6.5	6.5	6.5	6.5	6.79	7.37	7.31	7.34	6.67	6.67	7.34
TGGT1_chrII	1955430	0 - 0	-	T	CCTACATATGTATATGCATATATATATATATATATATATATATATGTGCATATATATATATATATATATGTATATGCGTAGAGAAGTACTTGTGCAGTTC	TGGT1_096460	trehalose-6-phosphate synthase domain-containing protein, putative	intronic	none	forward	protein coding	NA	NO	1945841	1958311	null	null	2.4.1.15 (Alpha,alpha-trehalose-phosphate synthase (UDP-forming)); 3.1.3.12 (Trehalose-phosphatase)	catalytic activity	carbohydrate metabolic process, trehalose biosynthetic process	null	carbohydrate binding, catalytic activity	carbohydrate metabolic process, metabolic process, trehalose biosynthetic process	null	19.7583	18.4366	113.m00792	TGME49_097720	TGME49_297720	NA	6.63	8.43	7.63	6.5	6.5	6.5	6.5	6.5	6.5	6.5	6.5	6.5	6.79	7.37	7.31	7.34	6.67	6.67	7.34
TGGT1_chrII	33920	0 - 0	G	-	CAAGAACACGACAAAGGCATAGAGCCTTTTCTTCACGCAGATCAAGCGAAGGAAGAAGCAGAAACAGAAGAAGGAAAGACCAGCGCGGGGGGGGGGGGGG	TGGT1_065020	zinc finger (CW-type) protein	intronic	none	reverse	protein coding	NA	NO	30485	37132	null	null	null	zinc ion binding	null	null	zinc ion binding	null	null	5.18732	5.396	41.m01279	TGME49_021200	TGME49_221200	NA	6.5	6.5	6.5	6.5	6.5	6.5	6.5	6.5	6.55	6.65	6.67	6.51	6.5	6.5	6.5	6.5	6.5	6.5	6.5
TGGT1_chrII	33920	0 - 0	A	-	CAAGAACACGACAAAGGCATAGAGCCTTTTCTTCACGCAGATCAAGCGAAGGAAGAAGCAGAAACAGAAGAAGGAAAGACCAGCGCGGGGGGGGGGGGGG	TGGT1_065020	zinc finger (CW-type) protein	intronic	none	reverse	protein coding	NA	NO	30485	37132	null	null	null	zinc ion binding	null	null	zinc ion binding	null	null	5.18732	5.396	41.m01279	TGME49_021200	TGME49_221200	NA	6.5	6.5	6.5	6.5	6.5	6.5	6.5	6.5	6.55	6.65	6.67	6.51	6.5	6.5	6.5	6.5	6.5	6.5	6.5
TGGT1_chrII	33920	0 - 0	A	-	CAAGAACACGACAAAGGCATAGAGCCTTTTCTTCACGCAGATCAAGCGAAGGAAGAAGCAGAAACAGAAGAAGGAAAGACCAGCGCGGGGGGGGGGGGGG	TGGT1_065020	zinc finger (CW-type) protein	intronic	none	reverse	protein coding	NA	NO	30485	37132	null	null	null	zinc ion binding	null	null	zinc ion binding	null	null	5.18732	5.396	41.m01279	TGME49_021200	TGME49_221200	NA	6.5	6.5	6.5	6.5	6.5	6.5	6.5	6.5	6.55	6.65	6.67	6.51	6.5	6.5	6.5	6.5	6.5	6.5	6.5
TGGT1_chrIII	1531189	0 - 0	A	-	ATACCAATGAGGTAGGACCGCTTGTTGGAATCTGACGAATCCGTGACTTCAGTGACAGCTGTTTGACAACATAGACTTTCTTGTAATTCATGTTCACCAC	TGGT1_003620	conserved hypothetical protein	intronic	none	reverse	protein coding	NA	NO	1529680	1532397	NN Sum: 0, NN D: .24, HMM Prob: .67	HMM: MSSSTAPLRPRSRVLAAALRPLEASRSV, NN: MSSSTAPLRPRSRVLAAALRPLEAS	null	null	null	null	null	null	null	8.57198	4.59705	52.m02725	TGME49_054220	TGME49_254220	NA	6.5	6.5	6.5	6.5	6.5	6.5	6.5	6.5	6.5	6.5	6.5	6.5	6.5	6.5	6.5	6.5	6.5	6.5	6.5
TGGT1_chrIII	192565	0 - 0	-	T	ACTATACACACATGCATGCATACAGGCATATACATCCATACATACATTAATATATATATATATATATATTCATAGTTGGTGGCATACTTTCTGTATAGAA	TGGT1_000500	conserved hypothetical protein	intronic	none	reverse	protein coding	NA	NO	186516	194011	NN Sum: 1, NN D: .24, HMM Prob: .5	HMM: MPRFSDLPSSSLMDQFPLPVSPRALRFATPFLSGLLLVPLAFVAFSPEGLVFAD, NN: MPRFSDLPSSSLMDQFPLPVSPRALRFATPFLSGLLLVPLAFVAFSPEGLVFAD	3.1.3.43 ([Pyruvate dehydrogenase (acetyl-transferring)]-phosphatase)	null	null	null	catalytic activity	null	null	8.32866	7.90644	-	TGME49_075840	TGME49_275840	NA	-	-	-	-	-	-	-	-	-	-	-	-	-	-	-	-	-	-	-
TGGT1_chrIII	2167725	0 - 0	C	-	AGTTCTGATTTTCTTTAAAAGTAAAGCTCTAGTTGTTGGCTCCCAGGTCGCTTGTGTGTGCAGAGACCCTCTGCCTTGTTAAACGGAACTTCATTTTTTT	TGGT1_006340	conserved hypothetical protein	intronic	none	forward	protein coding	NA	NO	2162119	2169632	NN Sum: 3, NN D: .57, HMM Prob: .9	HMM: MGKLGGALLVAVAAYLSYSI, NN: MGKLGGALLVAVAAYLSYSI	null	null	null	null	null	null	null	30.112	18.4517	129.m00256	TGME49_099110	TGME49_299110	NA	6.5	6.5	6.5	6.73	6.66	6.5	6.5	6.83	6.5	7.6	7.61	7.87	6.5	6.5	6.5	6.5	6.5	6.5	6.5
TGGT1_chrIII	2264917	0 - 0	A	-	CAGAGCAGAGACCCCGGAAGGAGAGTGAAAAGAGACTGAAATTTTAATCCTAACAATAGAAGGGTATATGAACCTAACAATTTGCCTGTTGAAGAGGAAA	TGGT1_006230	conserved hypothetical protein	intronic	none	reverse	protein coding	NA	NO	2264369	2269791	null	null	null	null	null	null	null	null	null	35.8461	33.6283	129.m00247	TGME49_099000	TGME49_299000	NA	7.45	6.5	6.5	7.05	7.34	7.4	7.54	7.29	8.35	6.5	6.5	6.8	6.5	6.5	6.5	6.5	6.5	6.5	6.5
TGGT1_chrIII	2264917	0 - 0	A	-	CAGAGCAGAGACCCCGGAAGGAGAGTGAAAAGAGACTGAAATTTTAATCCTAACAATAGAAGGGTATATGAACCTAACAATTTGCCTGTTGAAGAGGAAA	TGGT1_006230	conserved hypothetical protein	intronic	none	reverse	protein coding	NA	NO	2264369	2269791	null	null	null	null	null	null	null	null	null	35.8461	33.6283	129.m00247	TGME49_099000	TGME49_299000	NA	7.45	6.5	6.5	7.05	7.34	7.4	7.54	7.29	8.35	6.5	6.5	6.8	6.5	6.5	6.5	6.5	6.5	6.5	6.5
TGGT1_chrIII	2264917	0 - 0	C	-	CAGAGCAGAGACCCCGGAAGGAGAGTGAAAAGAGACTGAAATTTTAATCCTAACAATAGAAGGGTATATGAACCTAACAATTTGCCTGTTGAAGAGGAAA	TGGT1_006230	conserved hypothetical protein	intronic	none	reverse	protein coding	NA	NO	2264369	2269791	null	null	null	null	null	null	null	null	null	35.8461	33.6283	129.m00247	TGME49_099000	TGME49_299000	NA	7.45	6.5	6.5	7.05	7.34	7.4	7.54	7.29	8.35	6.5	6.5	6.8	6.5	6.5	6.5	6.5	6.5	6.5	6.5
TGGT1_chrIII	551745	0 - 0	-	A	CTCTGCACGTACATATATATGCCATAATATATACGCATATACATATATACATATATATATATATATATGTACATATGTATGTATATATGTGTATATATGG	TGGT1_001320	protein arginine N-methyltransferase, putative	intronic	none	forward	protein coding	NA	NO	548077	555494	null	null	2.1.1.125 (Histone-arginine N-methyltransferase)	null	null	null	null	null	null	5.69173	4.77129	52.m01547	TGME49_052420	TGME49_252420	NA	6.5	6.5	6.5	6.5	6.5	6.5	6.5	6.5	6.5	6.5	6.5	6.5	6.5	6.5	6.5	6.5	6.5	6.5	6.5
TGGT1_chrIII	551746	0 - 0	-	T	TCTGCACGTACATATATATGCCATAATATATACGCATATACATATATACATATATATATATATATATGTACATATGTATGTATATATGTGTATATATGGG	TGGT1_001320	protein arginine N-methyltransferase, putative	intronic	none	forward	protein coding	NA	NO	548077	555494	null	null	2.1.1.125 (Histone-arginine N-methyltransferase)	null	null	null	null	null	null	5.69173	4.77129	52.m01547	TGME49_052420	TGME49_252420	NA	6.5	6.5	6.5	6.5	6.5	6.5	6.5	6.5	6.5	6.5	6.5	6.5	6.5	6.5	6.5	6.5	6.5	6.5	6.5
TGGT1_chrIV	2603793	0 - 0	-	A	AACTGCACACCATTCAACGCGTATTGTCCAATTTCGTATCATATATATTTATATATATATATATATATGTATCTGTGGAAGTATAAAGATATGTGCACAT	TGGT1_058370	calmodulin-domain protein kinase, putative	intronic	none	forward	protein coding	NA	NO	2600991	2613579	null	null	2.7.11.17 (Calcium/calmodulin-dependent protein kinase)	ATP binding, calcium ion binding, protein kinase activity	protein phosphorylation	null	ATP binding, calcium ion binding, protein kinase activity, protein serine/threonine kinase activity, protein tyrosine kinase activity	protein phosphorylation	null	11.1266	6.36786	48.m00100	TGME49_037890	TGME49_237890	NA	6.5	6.5	6.5	6.5	6.5	6.5	6.5	6.5	6.5	6.5	6.5	6.5	6.5	6.5	6.5	6.5	6.5	6.5	6.5
TGGT1_chrIV	2609735	0 - 0	-	A	CCCTCTCTGTTGTTTTCCTTCGCACCGGCCAGATAAACGCCAGACTGCTGATATATATATATATATATATGCTTTCTGTGCTGTATCTGAAACGTTAGGT	TGGT1_058370	calmodulin-domain protein kinase, putative	intronic	none	forward	protein coding	NA	NO	2600991	2613579	null	null	2.7.11.17 (Calcium/calmodulin-dependent protein kinase)	ATP binding, calcium ion binding, protein kinase activity	protein phosphorylation	null	ATP binding, calcium ion binding, protein kinase activity, protein serine/threonine kinase activity, protein tyrosine kinase activity	protein phosphorylation	null	11.1266	6.36786	48.m00100	TGME49_037890	TGME49_237890	NA	6.5	6.5	6.5	6.5	6.5	6.5	6.5	6.5	6.5	6.5	6.5	6.5	6.5	6.5	6.5	6.5	6.5	6.5	6.5
TGGT1_chrIV	2609736	0 - 0	-	T	CCTCTCTGTTGTTTTCCTTCGCACCGGCCAGATAAACGCCAGACTGCTGATATATATATATATATATATGCTTTCTGTGCTGTATCTGAAACGTTAGGTG	TGGT1_058370	calmodulin-domain protein kinase, putative	intronic	none	forward	protein coding	NA	NO	2600991	2613579	null	null	2.7.11.17 (Calcium/calmodulin-dependent protein kinase)	ATP binding, calcium ion binding, protein kinase activity	protein phosphorylation	null	ATP binding, calcium ion binding, protein kinase activity, protein serine/threonine kinase activity, protein tyrosine kinase activity	protein phosphorylation	null	11.1266	6.36786	48.m00100	TGME49_037890	TGME49_237890	NA	6.5	6.5	6.5	6.5	6.5	6.5	6.5	6.5	6.5	6.5	6.5	6.5	6.5	6.5	6.5	6.5	6.5	6.5	6.5
TGGT1_chrIV	713579	0 - 0	A	-	TTGGAGTCGAGCCACGAAGTCTCCAAGAGACGGAAAACGGGGAATCAAAAACACAAAACACAGGGTCCTCGGACAGGCTGAACGACGAGGGCAGAGCATC	TGGT1_121530	DNA polymerase epsilon catalytic subunit, putative	intronic	none	reverse	protein coding	NA	NO	706798	728504	null	null	2.7.7.7 (DNA-directed DNA polymerase)	DNA binding, DNA-directed DNA polymerase activity, nucleotide binding	DNA replication	null	DNA binding, DNA-directed DNA polymerase activity, nucleic acid binding, nucleotide binding, zinc ion binding	DNA replication, nucleobase-containing compound metabolic process	nucleus	8.75096	4.77958	641.m01537	TGME49_119860	TGME49_319860	NA	6.5	6.88	6.78	7.11	7.06	7.26	6.5	6.5	6.5	7.9	8.07	7.74	6.5	6.5	6.5	6.5	6.5	6.5	6.5
TGGT1_chrV	1536125	0 - 0	-	T	AATCAATACACATTTATACACATTCATGTAAATATGTTTATATATTCACTTATATATATATATATATATATTATATCTATAAACATATGTATATGTATAT	TGGT1_038230	dynein beta chain, putative	intronic	none	reverse	protein coding	NA	NO	1504325	1539040	null	null	null	ATP binding, ATPase activity, microtubule motor activity	microtubule-based movement	dynein complex	ATP binding, ATPase activity, microtubule motor activity, nucleoside-triphosphatase activity, nucleotide binding	microtubule-based movement	dynein complex	0.650844	0.388183	76.m01685	TGME49_086930	TGME49_286932	NA	6.5	6.5	6.5	6.5	6.5	6.71	6.5	6.5	6.5	6.5	6.5	6.5	6.5	6.5	6.5	6.5	6.5	6.5	6.5
TGGT1_chrV	1536126	0 - 0	-	A	ATCAATACACATTTATACACATTCATGTAAATATGTTTATATATTCACTTATATATATATATATATATATTATATCTATAAACATATGTATATGTATATT	TGGT1_038230	dynein beta chain, putative	intronic	none	reverse	protein coding	NA	NO	1504325	1539040	null	null	null	ATP binding, ATPase activity, microtubule motor activity	microtubule-based movement	dynein complex	ATP binding, ATPase activity, microtubule motor activity, nucleoside-triphosphatase activity, nucleotide binding	microtubule-based movement	dynein complex	0.650844	0.388183	76.m01685	TGME49_086930	TGME49_286932	NA	6.5	6.5	6.5	6.5	6.5	6.71	6.5	6.5	6.5	6.5	6.5	6.5	6.5	6.5	6.5	6.5	6.5	6.5	6.5
TGGT1_chrV	1598493	0 - 0	-	T	TCAATATATCAATATATATATATATATCAATATATATATATATGTATATCAATATATATATATGTATATATATAAAGACAGCGAGAGAGAGGTCGATTAT	TGGT1_038180	pinin/SDK/memA/ domain-containing protein, putative	intronic	none	forward	protein coding	NA	NO	1595197	1599458	null	null	null	null	null	null	null	null	null	18.149	8.62052	76.m03392	TGME49_086790	TGME49_286790	NA	6.5	6.5	6.5	6.5	6.5	6.5	6.5	6.5	6.5	6.5	6.66	6.53	6.5	6.5	6.5	6.5	6.5	6.5	6.58
TGGT1_chrV	2237581	0 - 0	-	G	CAACTCAAGCTCACTTGCGAGTCAAATACACTTCTTCAAATGAGATCCGGGCACGTGTGCATCTGTTTCTTTATACCTATATATACACGAATATTTGTAT	TGGT1_037060	DEAD/DEAH box helicase domain-containing protein, putative	intronic	none	forward	protein coding	NA	NO	2229368	2245829	null	null	null	ATP binding, ATP-dependent helicase activity, helicase activity, hydrolase activity, acting on acid anhydrides, in phosphorus-containing anhydrides, nucleic acid binding	null	null	ATP binding, ATP-dependent helicase activity, helicase activity, nucleic acid binding	null	null	6.08791	3.71214	76.m03674	TGME49_085660	TGME49_285660	NA	7.61	8.46	8.15	6.73	6.98	6.97	7.15	6.94	7.28	7.22	6.96	7.14	7.8	8.17	7.81	7.77	8.54	8.41	8.47
TGGT1_chrV	653228	0 - 0	-	A	TGCATGCATGCACAAATGTGTACGAAGTATAGCTCCACTCGCTTTCACACATATACCAAGAGAACACGGCTCTGGACAGTCTGTCGAAACGAATCTCGGC	TGGT1_039800	ADP-ribosylation factor domain-containing protein, putative	intronic	none	forward	protein coding	NA	NO	652408	655279	null	null	null	GTP binding	small GTPase mediated signal transduction	intracellular	GTP binding	intracellular protein transport, protein transport, small GTPase mediated signal transduction	intracellular	43.4062	34.9291	31.m00863	TGME49_012950	TGME49_212950	NA	7.04	6.96	7.16	6.5	6.5	6.5	6.5	6.88	6.5	6.81	6.5	6.57	6.5	6.5	6.5	6.5	6.51	6.86	6.9
TGGT1_chrV	653229	0 - 0	-	T	GCATGCATGCACAAATGTGTACGAAGTATAGCTCCACTCGCTTTCACACATATACCAAGAGAACACGGCTCTGGACAGTCTGTCGAAACGAATCTCGGCC	TGGT1_039800	ADP-ribosylation factor domain-containing protein, putative	intronic	none	forward	protein coding	NA	NO	652408	655279	null	null	null	GTP binding	small GTPase mediated signal transduction	intracellular	GTP binding	intracellular protein transport, protein transport, small GTPase mediated signal transduction	intracellular	43.4062	34.9291	31.m00863	TGME49_012950	TGME49_212950	NA	7.04	6.96	7.16	6.5	6.5	6.5	6.5	6.88	6.5	6.81	6.5	6.57	6.5	6.5	6.5	6.5	6.51	6.86	6.9
TGGT1_chrV	719824	0 - 0	A	-	CACAATTATATATATGTATATATATATATATATATATAAGTGAACTGAAACATATATATATATATATATAAACATATGCGCATATATATATATATATATA	TGGT1_039730	conserved hypothetical protein	intronic	none	reverse	protein coding	NA	NO	711336	721599	NN Sum: 4, NN D: .48, HMM Prob: .96	HMM: MISTASVYPGVFKHCILTPTKKMLFLLSLVSLVLLLGSDSL, NN: MISTASVYPGVFKHCILTPTKKMLFLLSLVSLVLLLGSDSL	null	null	null	null	null	null	null	19.9537	11.8518	31.m00932	TGME49_013010	TGME49_213010	NA	7.51	9.99	8.31	6.5	6.5	6.7	6.5	6.5	6.5	9.72	9.76	9.83	8.3	8.85	8.42	8.56	8.96	8.89	8.95
TGGT1_chrV	719824	0 - 0	T	-	CACAATTATATATATGTATATATATATATATATATATAAGTGAACTGAAACATATATATATATATATATAAACATATGCGCATATATATATATATATATA	TGGT1_039730	conserved hypothetical protein	intronic	none	reverse	protein coding	NA	NO	711336	721599	NN Sum: 4, NN D: .48, HMM Prob: .96	HMM: MISTASVYPGVFKHCILTPTKKMLFLLSLVSLVLLLGSDSL, NN: MISTASVYPGVFKHCILTPTKKMLFLLSLVSLVLLLGSDSL	null	null	null	null	null	null	null	19.9537	11.8518	31.m00932	TGME49_013010	TGME49_213010	NA	7.51	9.99	8.31	6.5	6.5	6.7	6.5	6.5	6.5	9.72	9.76	9.83	8.3	8.85	8.42	8.56	8.96	8.89	8.95
TGGT1_chrV	781517	0 - 0	A	-	TACATATATTCAAATATATACATATGTATACATATATGTACAAATGTATGCATATATATATATATACAGATGCATGCTTATATACGTATATATACATATA	TGGT1_039640	hypothetical protein	intronic	none	forward	protein coding	NA	NO	779336	788299	NN Sum: 2, NN D: .43, HMM Prob: .97	HMM: MSLNLQERQAAALQAMLALVPQRASSA, NN: MSLNLQERQAAALQAMLALVPQRASSA	null	null	vesicle docking involved in exocytosis, vesicle-mediated transport	null	null	vesicle docking involved in exocytosis, vesicle-mediated transport	null	18.2093	11.1344	31.m00873	TGME49_013090	TGME49_213072	NA	8.54	7.83	8.11	7.53	7.38	7.93	7.72	7.61	7.24	7.51	7.92	7.8	7.72	7.84	7.92	7.85	7.98	8.2	7.74
TGGT1_chrV	781517	0 - 0	T	-	TACATATATTCAAATATATACATATGTATACATATATGTACAAATGTATGCATATATATATATATACAGATGCATGCTTATATACGTATATATACATATA	TGGT1_039640	hypothetical protein	intronic	none	forward	protein coding	NA	NO	779336	788299	NN Sum: 2, NN D: .43, HMM Prob: .97	HMM: MSLNLQERQAAALQAMLALVPQRASSA, NN: MSLNLQERQAAALQAMLALVPQRASSA	null	null	vesicle docking involved in exocytosis, vesicle-mediated transport	null	null	vesicle docking involved in exocytosis, vesicle-mediated transport	null	18.2093	11.1344	31.m00873	TGME49_013090	TGME49_213072	NA	8.54	7.83	8.11	7.53	7.38	7.93	7.72	7.61	7.24	7.51	7.92	7.8	7.72	7.84	7.92	7.85	7.98	8.2	7.74
TGGT1_chrVI	1498796	0 - 0	-	A	ATATACATAAATATATACATATATATACATATATATATACATGTATATACATATATATATATATATATATGTATGGGTGATGGCAGGCTCTAGGTTTTGG	TGGT1_049890	beta adaptin protein, putative	intronic	none	forward	protein coding	NA	NO	1491241	1504798	null	null	null	protein binding	intracellular protein transport, vesicle-mediated transport	membrane coat	binding, protein binding, protein transporter activity	intracellular protein transport, protein transport, vesicle-mediated transport	clathrin adaptor complex, membrane coat	35.7048	20.3745	49.m00005	TGME49_040870	TGME49_240870	NA	6.96	7.5	7.58	7.59	7.47	7.24	7.16	7.44	7.2	7.19	7.27	6.9	6.76	7	6.88	6.6	6.85	7.24	7.31
TGGT1_chrVI	1498797	0 - 0	-	T	TATACATAAATATATACATATATATACATATATATATACATGTATATACATATATATATATATATATATGTATGGGTGATGGCAGGCTCTAGGTTTTGGG	TGGT1_049890	beta adaptin protein, putative	intronic	none	forward	protein coding	NA	NO	1491241	1504798	null	null	null	protein binding	intracellular protein transport, vesicle-mediated transport	membrane coat	binding, protein binding, protein transporter activity	intracellular protein transport, protein transport, vesicle-mediated transport	clathrin adaptor complex, membrane coat	35.7048	20.3745	49.m00005	TGME49_040870	TGME49_240870	NA	6.96	7.5	7.58	7.59	7.47	7.24	7.16	7.44	7.2	7.19	7.27	6.9	6.76	7	6.88	6.6	6.85	7.24	7.31
TGGT1_chrVI	1931460	0 - 0	-	T	TCTCCACACGTATAGCTCCACTGAGTTCTATCACCAGCAAAGTTTTCCTTTCTCTGGTTTTTCTCTTGAGTCCCGTGCAGCTTCTCTCGTCGCCCTGTAG	TGGT1_047560	NUDIX hydrolase domain-containing protein, putative	intronic	none	forward	protein coding	NA	NO	1931172	1933446	NN Sum: 2, NN D: .52, HMM Prob: .61	HMM: MPFAGEDALRRRSPLWWILSATLLLLFLFFLSRFPSVPFLPLSSSSS, NN: MPFAGEDALRRRSPLWWILSATLLLLFLFFLSRFPSV	null	hydrolase activity	null	null	null	null	null	23.8106	24.4043	49.m03280	TGME49_042270	TGME49_242270	TGGT1_047560	6.5	6.5	6.5	6.5	6.5	6.5	7.01	6.83	7.09	6.5	6.5	6.5	6.5	6.5	6.5	6.5	6.5	6.5	6.5
TGGT1_chrVI	3381146	0 - 0	T	-	AGTTTTTTGAATATCTCTTATTGTCTTTGCCATGTGCCTGGGCCTGCCTTTGAGGANNNNNNNNNNNNNNNNNNNNNNNNNNNNNNNNNNNNNNNNNNNN	TGGT1_045240	hypothetical protein	intronic	none	forward	protein coding	NA	NO	3380465	3383754	null	null	3.6.4.3 (Microtubule-severing ATPase)	ATP binding, ATPase activity	null	null	ATP binding, nucleoside-triphosphatase activity, nucleotide binding	null	null	0	0.0753477	49.m03424	TGME49_044590	TGME49_244590	NA	6.5	6.5	6.5	6.5	6.5	6.5	6.5	6.5	6.5	6.5	6.5	6.5	6.5	6.5	6.5	6.5	6.5	6.5	6.5
TGGT1_chrVI	445815	0 - 0	-	A	CTGTCTCTATATATATATACATATATATACATATATATATACATATATACATATATATATATATATATATATGTAAGTTCCTGTAGTTTTAAGATTAGGG	TGGT1_051910	myosin tail 1 protein, putative	intronic	none	forward	protein coding	NA	NO	438570	450671	null	null	null	null	null	null	null	null	null	9.42943	10.1871	49.m03126	TGME49_039050	TGME49_239050	NA	6.5	6.5	6.5	6.61	6.5	6.59	6.79	6.93	7.11	6.5	6.5	6.5	6.5	6.5	6.5	6.5	6.5	6.5	6.5
TGGT1_chrVI	445816	0 - 0	-	T	TGTCTCTATATATATATACATATATATACATATATATATACATATATACATATATATATATATATATATATGTAAGTTCCTGTAGTTTTAAGATTAGGGT	TGGT1_051910	myosin tail 1 protein, putative	intronic	none	forward	protein coding	NA	NO	438570	450671	null	null	null	null	null	null	null	null	null	9.42943	10.1871	49.m03126	TGME49_039050	TGME49_239050	NA	6.5	6.5	6.5	6.61	6.5	6.59	6.79	6.93	7.11	6.5	6.5	6.5	6.5	6.5	6.5	6.5	6.5	6.5	6.5
TGGT1_chrVI	65196	0 - 0	-	T	CTATTTTCGTTCGTCCAAAAATATATATATATATATATATATAGTGCACGTATATATATATATATATATGCATACAGATACATATGTAAACAGAGAACGA	TGGT1_052750	glycoprotein 25l, putative	intronic	none	reverse	protein coding	NA	NO	63591	66977	NN Sum: 4, NN D: .6, HMM Prob: .96	HMM: MALPRSTQTPRGSTACRLAFFVAFFWASFAG, NN: MALPRSTQTPRGSTACRLAFFVAFFWASFAG	null	null	null	null	null	transport	integral to membrane	118.462	90.1071	49.m00018	TGME49_038100	TGME49_238100	NA	8.68	9.05	9.42	8.91	9.06	9.03	8.71	9.09	8.85	9.58	9.04	9.08	9.25	9.37	9.46	9.3	9.47	9.69	9.66
TGGT1_chrVI	65197	0 - 0	-	A	TATTTTCGTTCGTCCAAAAATATATATATATATATATATATAGTGCACGTATATATATATATATATATGCATACAGATACATATGTAAACAGAGAACGAA	TGGT1_052750	glycoprotein 25l, putative	intronic	none	reverse	protein coding	NA	NO	63591	66977	NN Sum: 4, NN D: .6, HMM Prob: .96	HMM: MALPRSTQTPRGSTACRLAFFVAFFWASFAG, NN: MALPRSTQTPRGSTACRLAFFVAFFWASFAG	null	null	null	null	null	transport	integral to membrane	118.462	90.1071	49.m00018	TGME49_038100	TGME49_238100	NA	8.68	9.05	9.42	8.91	9.06	9.03	8.71	9.09	8.85	9.58	9.04	9.08	9.25	9.37	9.46	9.3	9.47	9.69	9.66
TGGT1_chrVIIb	1198613	0 - 0	-	A	TCGCCAGCCCCAAGACGCTCACCTTCTTCACCAAACGAGCAAACAGCCAAAGGGATATCTAAATATATATATATATATATGTATATATATGTATATATAT	TGGT1_007570	hypothetical protein	intronic	none	forward	protein coding	NA	NO	1188729	1202006	null	null	null	protein binding	null	null	null	null	null	12.141	15.7428	55.m04998	TGME49_062530	TGME49_262530	NA	6.5	6.5	6.5	6.76	6.54	6.88	7.1	7.06	7.27	6.7	6.58	6.63	6.5	6.5	6.5	6.5	6.5	6.5	6.5
TGGT1_chrVIIb	1519642	0 - 0	T	-	CGAAGTTCCAGGATTGTTTTGCCGAGTTCCTTAAAGAAATTTATTTCGTCCCCTAGATTTGACTTTTTACTCTGCATTCCAGTCTGCTGTTGAGTCTCTT	TGGT1_008320	pom1, putative	intronic	none	reverse	protein coding	NA	NO	1517892	1524000	NN Sum: 0, NN D: .38, HMM Prob: .95	HMM: MRLLPAGGQWGLFGAATVPADAD, NN: MRLLPAGGQWGLFGAATVPADAD	null	null	null	null	ATP binding, DNA helicase activity	DNA replication	null	2.70906	1.4978	55.m04960	TGME49_061800	TGME49_261850	NA	6.5	6.5	6.5	6.5	6.5	6.5	6.5	6.5	6.5	6.5	6.5	6.5	6.5	6.5	6.5	6.5	6.5	6.5	6.5
TGGT1_chrVIIb	1979898	0 - 0	-	T	CACATATATGTGAACATATCTATCTGTATCTATATCTGTTGCTCTTGACATATATATATATATATATATGCGTATAAATCTGTACTTGAGTATGTATACC	TGGT1_009260	26S protease regulatory subunit, putative	intronic	none	reverse	protein coding	NA	NO	1978647	1984284	null	null	3.6.4.3 (Microtubule-severing ATPase)	ATP binding	null	null	ATP binding, hydrolase activity, nucleoside-triphosphatase activity, nucleotide binding	protein catabolic process	cytoplasm	114.755	132.071	55.m00146	TGME49_061010	TGME49_261010	NA	9.54	9.42	9.82	8.92	8.95	8.46	8.79	9.19	8.51	8.6	8.38	8.75	9.19	9.42	9.27	9.22	9.49	9.47	9.48
TGGT1_chrVIIb	2462027	0 - 0	A	-	ACATAAAAACTATATATGCTTGTAATGATATATATATATATATATACATAATATATATATATATATATGTACATATATAGTTGTTTATTTATGAGTATCT	TGGT1_010020	conserved hypothetical protein	intronic	none	forward	protein coding	NA	NO	2455560	2465610	null	null	1.14.13.39 (Nitric-oxide synthase)	null	null	null	null	null	null	6.3309	4.42202	55.m04867	TGME49_060210	TGME49_260210	NA	6.5	6.5	6.5	6.5	6.5	6.5	6.5	6.5	6.5	6.5	6.5	6.5	6.5	6.5	6.5	6.5	6.5	6.5	6.5
TGGT1_chrVIIb	2462028	0 - 0	T	-	CATAAAAACTATATATGCTTGTAATGATATATATATATATATATACATAATATATATATATATATATGTACATATATAGTTGTTTATTTATGAGTATCTC	TGGT1_010020	conserved hypothetical protein	intronic	none	forward	protein coding	NA	NO	2455560	2465610	null	null	1.14.13.39 (Nitric-oxide synthase)	null	null	null	null	null	null	6.3309	4.42202	55.m04867	TGME49_060210	TGME49_260210	NA	6.5	6.5	6.5	6.5	6.5	6.5	6.5	6.5	6.5	6.5	6.5	6.5	6.5	6.5	6.5	6.5	6.5	6.5	6.5
TGGT1_chrVIIb	3472072	0 - 0	G	-	CCGGCGCTCTGTCTCCTTCCACTGACTTTTGAAACCGTCGCGGGCCGAAGGTCACCCAGTCACCCGCTTCTCCGAGCACCAGTCAAACAGCCGCAACGCT	TGGT1_011870	chromodomain helicase DNA binding protein, putative	intronic	none	reverse	protein coding	NA	NO	3470825	3490625	null	null	2.7.11.1 (Non-specific serine/threonine protein kinase); 3.6.1.15 (Nucleoside-triphosphatase)	ATP binding, DNA binding, chromatin binding, helicase activity, nucleic acid binding	chromatin assembly or disassembly	chromatin, nucleus	ATP binding, DNA binding, helicase activity, nucleic acid binding	null	nucleus	16.1573	11.5574	55.m04750	TGME49_058240	TGME49_258240	TGGT1_011870	6.5	6.5	6.5	7.34	7.41	7.37	7.31	6.5	7.54	7.31	7.27	7.16	6.5	6.5	6.5	6.5	6.5	6.5	6.5
TGGT1_chrVIIb	3472078	0 - 0	C	-	CTCTGTCTCCTTCCACTGACTTTTGAAACCGTCGCGGGCCGAAGGTCACCCAGTCACCCGCTTCTCCGAGCACCAGTCAAACAGCCGCAACGCTTCTGTG	TGGT1_011870	chromodomain helicase DNA binding protein, putative	intronic	none	reverse	protein coding	NA	NO	3470825	3490625	null	null	2.7.11.1 (Non-specific serine/threonine protein kinase); 3.6.1.15 (Nucleoside-triphosphatase)	ATP binding, DNA binding, chromatin binding, helicase activity, nucleic acid binding	chromatin assembly or disassembly	chromatin, nucleus	ATP binding, DNA binding, helicase activity, nucleic acid binding	null	nucleus	16.1573	11.5574	55.m04750	TGME49_058240	TGME49_258240	TGGT1_011870	6.5	6.5	6.5	7.34	7.41	7.37	7.31	6.5	7.54	7.31	7.27	7.16	6.5	6.5	6.5	6.5	6.5	6.5	6.5
TGGT1_chrVIIb	3685510	0 - 0	-	A	TACACAATGCACATACTATCGACGTATGTAGATTTACCGTTTAAATATGCATATATATATATATACATATGCAGATATGTGTATGCATATAGGCTTCCGA	TGGT1_012220	ribosome recycling factor, putative	intronic	none	reverse	protein coding	NA	NO	3685156	3689980	null	null	null	null	translation	null	null	null	null	9.99921	11.5489	55.m04728	TGME49_057980	TGME49_257980	NA	7.37	7.35	7.15	6.5	6.5	6.5	6.5	6.5	6.5	6.5	6.5	6.5	6.5	6.5	6.5	6.5	6.5	6.5	6.62
TGGT1_chrVIIb	3685511	0 - 0	-	T	ACACAATGCACATACTATCGACGTATGTAGATTTACCGTTTAAATATGCATATATATATATATACATATGCAGATATGTGTATGCATATAGGCTTCCGAG	TGGT1_012220	ribosome recycling factor, putative	intronic	none	reverse	protein coding	NA	NO	3685156	3689980	null	null	null	null	translation	null	null	null	null	9.99921	11.5489	55.m04728	TGME49_057980	TGME49_257980	NA	7.37	7.35	7.15	6.5	6.5	6.5	6.5	6.5	6.5	6.5	6.5	6.5	6.5	6.5	6.5	6.5	6.5	6.5	6.62
TGGT1_chrVIIb	465340	0 - 0	-	T	ATGTTGACGTATGCACAGAACAATCCAACAAGCGTATCTATATCTATCCATATATATATATATATGTATATGTTTATGTATATGTTTATGTATATAGACA	TGGT1_043800	ankyrin repeat-containing protein, putative	intronic	none	forward	protein coding	NA	NO	463712	467924	null	null	3.1.1.47 (1-alkyl-2-acetylglycerophosphocholine esterase)	null	null	null	protein binding	null	null	27.6921	36.6544	55.m05071	TGME49_063580	TGME49_263580	NA	8.94	8.43	8.39	8.56	8.03	7.42	8.82	7.97	8.51	7.89	7.32	7.83	8.23	8.28	8.51	8.25	8.26	8.54	8.56
TGGT1_chrVIIb	4863107	0 - 0	G	-	CCCCGACTTCGACCGAACTCGACCCTCTGGCACTGAAGACAGCCTCAAAAGCGAGACGCGCGCATGCGACCGAAACTCAAGACGTGCGCCATACACAAAC	TGGT1_076770	conserved hypothetical protein	intronic	none	reverse	protein coding	NA	NO	4859388	4863317	null	null	null	null	null	null	null	null	null	15.8972	17.4742	55.m04612	TGME49_055350	TGME49_255350	NA	7.52	6.89	6.87	6.82	6.75	6.67	7.29	7.62	8.08	6.5	6.5	6.5	6.5	6.5	6.5	6.58	6.88	6.97	6.93
TGGT1_chrVIIa	1755106	0 - 0	-	A	TTTTAGATTAGCGAGTATCTCTTGTTACTTGCCAAAATCGAGCTACACTCATATATATATATATATATATAGGTCAATTTGGTTGGTGAGAGTCGTCCTC	TGGT1_016230	hydroxymethylglutaryl-CoA lyase, putative	intronic	none	forward	protein coding	NA	NO	1754266	1758933	null	null	4.1.3.4 (Hydroxymethylglutaryl-CoA lyase)	catalytic activity	null	null	catalytic activity	null	null	0.256955	0	20.m03867	TGME49_004460	TGME49_204460	NA	6.5	6.5	6.5	6.5	6.5	6.5	6.5	6.5	6.5	6.5	6.5	6.5	6.5	6.5	6.5	6.5	6.5	6.5	6.5
TGGT1_chrVIIa	1755107	0 - 0	-	T	TTTAGATTAGCGAGTATCTCTTGTTACTTGCCAAAATCGAGCTACACTCATATATATATATATATATATAGGTCAATTTGGTTGGTGAGAGTCGTCCTCA	TGGT1_016230	hydroxymethylglutaryl-CoA lyase, putative	intronic	none	forward	protein coding	NA	NO	1754266	1758933	null	null	4.1.3.4 (Hydroxymethylglutaryl-CoA lyase)	catalytic activity	null	null	catalytic activity	null	null	0.256955	0	20.m03867	TGME49_004460	TGME49_204460	NA	6.5	6.5	6.5	6.5	6.5	6.5	6.5	6.5	6.5	6.5	6.5	6.5	6.5	6.5	6.5	6.5	6.5	6.5	6.5
TGGT1_chrVIIa	2745781	0 - 0	T	-	ATATATATAAATGGTTCCGTTTGCAGACTTGAATGTTTATCTATCTATCCCTATATATATATATATGTATATATATGCGGCGTCCGATGTGGTGCGTGTC	TGGT1_017730	dynein 1-beta heavy chain, flagellar inner arm I1 complex, putative	intronic	none	reverse	protein coding	NA	NO	2726790	2779685	null	null	null	ATP binding, ATPase activity	null	null	ATP binding, ATPase activity, microtubule motor activity, nucleoside-triphosphatase activity, nucleotide binding	microtubule-based movement	dynein complex	0.0103712	0.0101965	20.m03983	TGME49_003140	null	NA	6.5	6.5	6.5	6.5	6.5	6.5	6.5	6.5	6.5	6.5	6.5	6.5	6.5	6.5	6.5	6.5	6.5	6.5	6.5
TGGT1_chrVIIa	2745781	0 - 0	A	-	ATATATATAAATGGTTCCGTTTGCAGACTTGAATGTTTATCTATCTATCCCTATATATATATATATGTATATATATGCGGCGTCCGATGTGGTGCGTGTC	TGGT1_017730	dynein 1-beta heavy chain, flagellar inner arm I1 complex, putative	intronic	none	reverse	protein coding	NA	NO	2726790	2779685	null	null	null	ATP binding, ATPase activity	null	null	ATP binding, ATPase activity, microtubule motor activity, nucleoside-triphosphatase activity, nucleotide binding	microtubule-based movement	dynein complex	0.0103712	0.0101965	20.m03983	TGME49_003140	null	NA	6.5	6.5	6.5	6.5	6.5	6.5	6.5	6.5	6.5	6.5	6.5	6.5	6.5	6.5	6.5	6.5	6.5	6.5	6.5
TGGT1_chrVIIa	2745781	0 - 0	T	-	ATATATATAAATGGTTCCGTTTGCAGACTTGAATGTTTATCTATCTATCCCTATATATATATATATGTATATATATGCGGCGTCCGATGTGGTGCGTGTC	TGGT1_017730	dynein 1-beta heavy chain, flagellar inner arm I1 complex, putative	intronic	none	reverse	protein coding	NA	NO	2726790	2779685	null	null	null	ATP binding, ATPase activity	null	null	ATP binding, ATPase activity, microtubule motor activity, nucleoside-triphosphatase activity, nucleotide binding	microtubule-based movement	dynein complex	0.0103712	0.0101965	20.m03983	TGME49_003140	null	NA	6.5	6.5	6.5	6.5	6.5	6.5	6.5	6.5	6.5	6.5	6.5	6.5	6.5	6.5	6.5	6.5	6.5	6.5	6.5
TGGT1_chrVIIa	2745781	0 - 0	A	-	ATATATATAAATGGTTCCGTTTGCAGACTTGAATGTTTATCTATCTATCCCTATATATATATATATGTATATATATGCGGCGTCCGATGTGGTGCGTGTC	TGGT1_017730	dynein 1-beta heavy chain, flagellar inner arm I1 complex, putative	intronic	none	reverse	protein coding	NA	NO	2726790	2779685	null	null	null	ATP binding, ATPase activity	null	null	ATP binding, ATPase activity, microtubule motor activity, nucleoside-triphosphatase activity, nucleotide binding	microtubule-based movement	dynein complex	0.0103712	0.0101965	20.m03983	TGME49_003140	null	NA	6.5	6.5	6.5	6.5	6.5	6.5	6.5	6.5	6.5	6.5	6.5	6.5	6.5	6.5	6.5	6.5	6.5	6.5	6.5
TGGT1_chrVIIa	3110434	0 - 0	-	A	GCGAACATATATAAATGTTTGTATACATATATGTACATACACATATATACATATATATATATATATACATAGATGTACATATATATTTTATGTCTCAGTG	TGGT1_018320	hypothetical protein	intronic	none	forward	protein coding	NA	NO	3104311	3114671	null	null	null	null	null	null	null	null	null	8.97766	5.53488	20.m05994	TGME49_002650	TGME49_202650	NA	6.77	6.5	6.5	6.5	6.5	6.5	6.5	6.5	6.5	6.5	6.73	6.5	6.54	6.5	6.5	6.5	6.5	6.5	6.5
TGGT1_chrVIIa	3110435	0 - 0	-	T	CGAACATATATAAATGTTTGTATACATATATGTACATACACATATATACATATATATATATATATACATAGATGTACATATATATTTTATGTCTCAGTGA	TGGT1_018320	hypothetical protein	intronic	none	forward	protein coding	NA	NO	3104311	3114671	null	null	null	null	null	null	null	null	null	8.97766	5.53488	20.m05994	TGME49_002650	TGME49_202650	NA	6.77	6.5	6.5	6.5	6.5	6.5	6.5	6.5	6.5	6.5	6.73	6.5	6.54	6.5	6.5	6.5	6.5	6.5	6.5
TGGT1_chrVIIa	55623	0 - 0	T	-	GAGGCATCCCTTTCCAACAAGTTCGTTACTCTGCCTTTCCGGTTGTCTTTTGAAATGGATCAGCTTTCCAGAAAAGAGCGACGGGAAAAGCGTGCTTGGC	TGGT1_072510	conserved hypothetical protein	intronic	none	reverse	protein coding	NA	NO	55276	60855	NN Sum: 1, NN D: .29, HMM Prob: .53	HMM: MNVSSHPFRLFVPVEFLSSSSGWIAGWILGDSTAVVAVLLPPLPLAVAR, NN: MNVSSHPFRLFVPVEFLSSSSGWIAGWILGDSTAVVAV	2.4.1.198 (Phosphatidylinositol N-acetylglucosaminyltransferase)	null	null	null	phosphatidylinositol N-acetylglucosaminyltransferase activity	GPI anchor biosynthetic process	integral to membrane	5.22006	4.21112	72.m00411	TGME49_080790	TGME49_280790	NA	6.5	6.5	6.5	6.5	6.5	6.5	6.5	6.5	6.5	6.5	6.5	6.5	6.5	6.5	6.5	6.5	6.5	6.5	6.5
scf_1107000998904	17140	0 - 0	G	-	GCCTGCTGTGGCGAGACGAAACGTCCAGCACTGCATCAGCATGTGGTTTCGTGAATGTCTTCCGCCCCAACAGCCTCTGCGTACCTCCTGACCTTCAGAC	TGGT1_004640	hypothetical protein	intronic	none	forward	protein coding	NA	NO	16476	17307	null	null	null	null	null	null	null	null	null	0	0	-	-	-	NA	-	-	-	-	-	-	-	-	-	-	-	-	-	-	-	-	-	-	-
scf_1107000998904	17159	0 - 0	A	-	AACGTCCAGCACTGCATCAGCATGTGGTTTCGTGAATGTCTTCCGCCCCAACAGCCTCTGCGTACCTCCTGACCTTCAGACATGCACTAACATGTCCAGA	TGGT1_004640	hypothetical protein	intronic	none	forward	protein coding	NA	NO	16476	17307	null	null	null	null	null	null	null	null	null	0	0	-	-	-	NA	-	-	-	-	-	-	-	-	-	-	-	-	-	-	-	-	-	-	-
scf_1107000998904	17161	0 - 0	A	-	CGTCCAGCACTGCATCAGCATGTGGTTTCGTGAATGTCTTCCGCCCCAACAGCCTCTGCGTACCTCCTGACCTTCAGACATGCACTAACATGTCCAGAGA	TGGT1_004640	hypothetical protein	intronic	none	forward	protein coding	NA	NO	16476	17307	null	null	null	null	null	null	null	null	null	0	0	-	-	-	NA	-	-	-	-	-	-	-	-	-	-	-	-	-	-	-	-	-	-	-
SNPs between RH-ERP and GT1 outside of predicted genes																									-	-			SNPs between RH-ERP and GT1 outside of predicted genes
Chromosome	Position	Coverage(total - trimmed)	GT1_ref	RH_SNP	Context	Gene	Product Description	Codon Change	AA change	Gene Strand	Gene Type	Conserved in amino acid change?	Possible duplications/repetitive stretches	Genomic location start	Genomic location stop	[SignalP Scores]	[SignalP Peptide]	[EC Numbers]	[Annotated GO Function]	[Annotated GO Process]	[Annotated GO Component]	[Predicted GO Function]	[Predicted GO Process]	[Predicted GO Component]	GT1new_FPKM	RHdelta_FPKM	ToxoDB version 4 ID	ToxoDB version 7 ME49 ID	ToxoDB version 8 ME49 ID	5' or 3' SNP/indel present in UTR	RH-ERP_Yang_1	RH-JSR_Yang_1	GT1_Yang_1	GT1_Khan_1	GT1_Khan_2	GT1_Khan_3	RH-ERP_Khan_1	RH-ERP_Khan_2	RH-ERP_Khan_3	RH-JSR_Khan_1	RH-JSR_Khan_2	RH-JSR_Khan_3	GT1_Davis_1	GT1_Davis_2	GT1_Davis_3	GT1_Davis_4	RH-ERP_Davis_1	RH-ERP_Davis_2	RH-ERP_Davis_3
TGGT1_chrIa	1290099	36 - 34	T	G	ATGTGACTGTGGCAAGAAAGGACGGTGGAACTTGTGAGAGATTTTCTTTCTCATAGGTTGCGCCACGAGTTCGAGATGCACGGACTCATGGTTCTGCGCC	none	-	none	none	-	-	NA	NO	-	-	-	-	-	-	-	-	-	-	-	18.1952	22.9948	83.m01300	TGME49_094940	TGME49_294940	TGGT1_075290	6.5	6.5	6.5	6.5	6.5	6.5	6.56	6.7	6.5	6.5	6.5	6.5	6.5	6.5	6.5	6.5	6.5	6.5	6.5
TGGT1_chrIa	1444843	29 - 23	A	T	CATTCCGTGGACTGTAATGGGCTAGGCCCGTCCCTAGTGGGTGGCTCCACAGCTCAATTTCTGATCAGCGGCTTGTGCTTGCGCGGCCGCTATCTTTCTA	none	-	none	none	-	-	NA	NO	-	-	-	-	-	-	-	-	-	-	-	-	-	-	-	-	NA	-	-	-	-	-	-	-	-	-	-	-	-	-	-	-	-	-	-	-
TGGT1_chrIa	1566745	61 - 60	T	C	GCAGGGGATTTTAACACTGCGTCCTGCTTGGCGAGTCTCTGGCAAAAAACTCAGAAAAAACGCCTCTCGAGCCCAGCTTGTCAAGGAAAGGAGACACCGA	none	-	none	none	-	-	NA	NO	-	-	-	-	-	-	-	-	-	-	-	-	-	-	-	-	NA	-	-	-	-	-	-	-	-	-	-	-	-	-	-	-	-	-	-	-
TGGT1_chrIa	1706964	51 - 40	T	G	ATATGTGTCTTCTGTTCCACCGAATGGACGAATGTTTAACGGTGGTCATCTCTGAAAGTGAACGGACAGTACCTCTCACGTCCACAATCATACTTACACA	none	-	none	none	-	-	NA	NO	-	-	-	-	-	-	-	-	-	-	-	-	-	-	-	-	NA	-	-	-	-	-	-	-	-	-	-	-	-	-	-	-	-	-	-	-
TGGT1_chrIa	490741	41 - 37	T	G	TGCACATGCCGGAGCCACCGTCCTCACCGACTCTATCAACCTAACTTTTTTCCGTTGGATCGTTACCGGACTAGCGCTCGACCGTTCTTGTTTCGCTGCT	none	-	none	none	-	-	NA	NO	-	-	-	-	-	-	-	-	-	-	-	-	-	-	-	-	NA	-	-	-	-	-	-	-	-	-	-	-	-	-	-	-	-	-	-	-
TGGT1_chrIa	491463	49 - 43	C	G	AGTGTTGCTCCTTTCACTCCACTTCTGCACGCGCTTCCTAGAATACAGCGCAGAACACGCAAGACTACATTAAACGCCGTCCCGCTTATCTGACGAGGCC	none	-	none	none	-	-	NA	NO	-	-	-	-	-	-	-	-	-	-	-	-	-	-	-	-	NA	-	-	-	-	-	-	-	-	-	-	-	-	-	-	-	-	-	-	-
TGGT1_chrIa	565794	67 - 65	G	A	GGAGGACGTTGCTGCATACATCTAAAGACGTGATAACTACACAGTAGAAGGAAATTTATCATTTATGCCAAACAAGAAATCACATTCATCCGCAACTGTA	none	-	none	none	-	-	NA	NO	-	-	-	-	-	-	-	-	-	-	-	8.02596	16.5008	83.m01238	TGME49_093780	TGME49_293780	TGGT1_074160	6.5	7.94	7.91	6.5	6.5	7.46	6.5	6.5	6.5	6.76	6.86	6.84	6.5	6.5	6.5	6.5	6.66	6.75	7.11
TGGT1_chrIa	816107	56 - 46	G	C	TTTCACAGGTCGCGCGAGCCTCGGACTAACCGGGACTCGGGCACCCGATGGTAACTTTTGTTGCAAGGTGTTTTTTAAGTTCCCATCCGCGTTCCAGGTT	none	-	none	none	-	-	NA	NO	-	-	-	-	-	-	-	-	-	-	-	-	-	-	-	-	NA	-	-	-	-	-	-	-	-	-	-	-	-	-	-	-	-	-	-	-
TGGT1_chrIa	909886	57 - 52	A	C	AAAAAAATGAAGTTGCGCGAGAAGCCCTCTAGATGTCATATGAGGTGTACAGGGCCCCCGTGCCCAGCATTACACACTTTGTTGTTTCTTCTCTTTCTTT	none	-	none	none	-	-	NA	NO	-	-	-	-	-	-	-	-	-	-	-	7.53031	7.16187	83.m01267	TGME49_094420	TGME49_294420	TGGT1_074820	6.5	6.5	6.5	6.5	6.5	6.5	6.5	6.5	6.5	6.5	6.5	6.5	6.5	6.5	6.73	6.91	6.5	6.5	6.95
TGGT1_chrVIII	100144	57 - 55	T	C	TTGCAACCTCGACGAAAAGCATGTTGCCAAGACCTCATGTAGCCTTGGTGTGGTAGTTTGTTTGAACGAACTTGAACAACAAGTTGTTTTTTATCGAAAA	none	-	none	none	-	-	NA	NO	-	-	-	-	-	-	-	-	-	-	-	-	-	-	-	-	NA	-	-	-	-	-	-	-	-	-	-	-	-	-	-	-	-	-	-	-
TGGT1_chrVIII	1260963	41 - 38	A	C	GATTTTCTGTGGTAAACAGTATATATTCGTTGGTCTGTTCACAGTTCATTACGCCTGAGTAAACGTTCTGCACGCTGTTCTGCCAACGCAACGAGCACCG	none	-	none	none	-	-	NA	NO	-	-	-	-	-	-	-	-	-	-	-	-	-	-	-	-	NA	-	-	-	-	-	-	-	-	-	-	-	-	-	-	-	-	-	-	-
TGGT1_chrVIII	1398575	66 - 62	A	G	TGGCATTCCTAGACTTTGTTCCTCCATTCAGTTTACTCTTGGGTCGCCCTACCTGCTCGAAGAAATCCAGCAGCACTCGCACAAAGCAAAGACGTGGATT	none	-	none	none	-	-	NA	NO	-	-	-	-	-	-	-	-	-	-	-	0	0.17943	44.m02659	TGME49_031400	TGME49_231400	TGGT1_116270	6.5	6.5	6.5	6.5	6.5	6.5	6.5	6.5	6.5	6.5	6.5	6.5	6.5	6.5	6.5	6.5	6.5	6.5	6.5
TGGT1_chrVIII	1437240	47 - 41	C	T	ACCTTACTTTCAATATAAGAGACAAAGAACTGCGTAGGGAATCCTCCAGTCCAATTGTATGCAAGCCATGGCAGACTCGAAAAACTTCAACCAGAGAAGG	none	-	none	none	-	-	NA	NO	-	-	-	-	-	-	-	-	-	-	-	-	-	-	-	-	NA	-	-	-	-	-	-	-	-	-	-	-	-	-	-	-	-	-	-	-
TGGT1_chrVIII	1647680	33 - 31	T	C	ATCGATCCTCTGTGTCTCTGTCTACAAACATGTGCCAGCGGTGTTTGTCTTAATGCCAAGAGTAAGGCTTCTTTCCTGAGTAGCTGGACTCGTTTGGAGA	none	-	none	none	-	-	NA	NO	-	-	-	-	-	-	-	-	-	-	-	62.0418	37.5408	44.m04672	TGME49_031920	TGME49_231920	TGGT1_115840	8.63	8.41	9.07	9.27	9.55	8.91	8.93	9.43	9.31	7.07	6.5	7.07	7.75	7.79	7.86	7.62	7.07	7.24	7.54
TGGT1_chrVIII	1868060	36 - 34	A	G	CTCTGTGGCATTTTGAGGGATTACAGTTTTTTCACTGTGTCTGCAGCGTCAATGACACCCTGCCGCCCCGAACATATCTCCGCCTCCATCCGCCGGCGGA	none	-	none	none	-	-	NA	NO	-	-	-	-	-	-	-	-	-	-	-	10.4743	9.5228	-	-	TGME49_232120	TGGT1_115540	-	-	-	-	-	-	-	-	-	-	-	-	-	-	-	-	-	-	-
TGGT1_chrVIII	2158628	57 - 55	C	T	TTCCCGAAGGCTTGATTCTCCGCAAAATCTATTTATCCTCGGATGGTCCTCTTTAGGTTTGAAGAAGAGAAAAACGAACTTTTTGTGTCATAACTCCTCT	none	-	none	none	-	-	NA	NO	-	-	-	-	-	-	-	-	-	-	-	10.0715	8.22416	44.m02732	TGME49_032560	TGME49_232560	TGGT1_114960	6.5	6.5	6.5	6.5	6.5	6.5	6.5	6.5	6.5	6.5	6.5	6.5	6.5	6.5	6.5	6.5	6.5	6.5	6.5
TGGT1_chrVIII	2202276	347 - 268	A	G	ATAGGGTTTCAGTTTTTTATGTAGGTTCGAAACCTACTAGGCCTAACTAAAAATAGTATGCGGATGTGGCGAAATTGGTAGACGCGTTAGATTTAGGATC	none	-	none	none	-	-	NA	YES	-	-	-	-	-	-	-	-	-	-	-	27.4924	66.2382	44.m04637	TGME49_032640	TGME49_232640	TGGT1_114880	10.43	9.83	9.52	8.68	8.59	8.3	9.99	9.88	9.71	8.32	8.23	8.29	7.89	8.74	8.57	8.5	9.11	9.13	9.19
TGGT1_chrVIII	2202278	346 - 266	A	T	AGGGTTTCAGTTTTTTATGTAGGTTCGAAACCTACTAGGCCTAACTAAAAATAGTATGCGGATGTGGCGAAATTGGTAGACGCGTTAGATTTAGGATCTA	none	-	none	none	-	-	NA	YES	-	-	-	-	-	-	-	-	-	-	-	27.4924	66.2382	44.m04637	TGME49_032640	TGME49_232640	TGGT1_114880	10.43	9.83	9.52	8.68	8.59	8.3	9.99	9.88	9.71	8.32	8.23	8.29	7.89	8.74	8.57	8.5	9.11	9.13	9.19
TGGT1_chrVIII	2454681	46 - 42	A	C	TGGCGTTTGCCGGATGCGATAGTCGGGAGGCATGCCGCAGAATACAGTCAATACAGATTACGGGGCTGTGGCAGCAGGCAACCAGAGTTGGTCTTGATAG	none	-	none	none	-	-	NA	NO	-	-	-	-	-	-	-	-	-	-	-	0	0	44.m04644	TGME49_033150	TGME49_233150	TGGT1_114360	6.5	6.5	6.5	6.5	6.5	6.5	6.5	6.5	6.5	6.5	6.5	6.5	6.5	6.5	6.5	6.5	6.5	6.5	6.5
TGGT1_chrVIII	2678773	23 - 20	G	T	GATGCATGCAGTAAAGTCACAGCGAATTCATCGTCGCATCTGTTAATCGTGCAATATGTGCATATATATATATATATATATATATATACTCACGCATGCA	none	-	none	none	-	-	NA	NO	-	-	-	-	-	-	-	-	-	-	-	-	-	-	-	-	NA	-	-	-	-	-	-	-	-	-	-	-	-	-	-	-	-	-	-	-
TGGT1_chrVIII	2688169	33 - 30	C	T	GTCGCTTCTCTCCTTCTCTTCTTCCTTCAGTTTTTTTTATATCTCCCTCTCTCCTCTCTCTTTCCCCCCTCTCGAGATGGACGGTCCCGCGCCCAAGTTG	none	-	none	none	-	-	NA	NO	-	-	-	-	-	-	-	-	-	-	-	25.3663	22.5477	44.m02802	TGME49_033520	TGME49_233520	TGGT1_113930	6.57	6.92	6.5	6.85	6.84	7.06	7.28	7.13	7.18	6.94	7.69	7.22	6.5	6.5	6.5	6.5	6.84	7.01	7.02
TGGT1_chrVIII	3171068	44 - 41	T	C	TTCTTCGTCGAAGTGTTGCTCGCGAAAAGAACATCAACATCGCAGGCCACTATTCGTCCTCCACGTTTCGAGTTTCTCCACTAAATGCATTTCTCTGTCA	none	-	none	none	-	-	NA	NO	-	-	-	-	-	-	-	-	-	-	-	-	-	-	-	-	NA	-	-	-	-	-	-	-	-	-	-	-	-	-	-	-	-	-	-	-
TGGT1_chrVIII	3701191	52 - 45	T	C	AGTCCCGTGACGGTTAGGTCCGATGTTGGGTCTGAATTCAACTTAGACGATACATTCCATTTCTTGCCCACATGTGTGAGATGTATGAGCGTCTGGCATC	none	-	none	none	-	-	NA	NO	-	-	-	-	-	-	-	-	-	-	-	51.8302	85.4146	59.m03656	TGME49_073030	TGME49_273030	TGGT1_112200	8.56	8.94	8.89	8.15	8.34	8.32	7.33	7.9	8.13	8.4	8.28	8.45	7.87	8.2	8.4	8.48	8.68	8.94	9.02
TGGT1_chrVIII	4019510	35 - 34	G	C	CGGAAAAATTGTGAGTCTCCCTCACTGCAATCTGGTTCGCATCTCCGTCCGCATTTGAATCTCGAGGCGGTTCGCAGATGGCGAGCATCTCGCGGCTGTA	none	-	none	none	-	-	NA	NO	-	-	-	-	-	-	-	-	-	-	-	-	-	-	-	-	NA	-	-	-	-	-	-	-	-	-	-	-	-	-	-	-	-	-	-	-
TGGT1_chrVIII	4508913	29 - 26	G	T	CAGAGAGAACGAGGCGGACAGAGAGGGGGAGCAAGATATATATATATATAGAGAGAGAGAGAAATGTACTAAAGTGTATCGAAGGGCAGATAGAAGCCAT	none	-	none	none	-	-	NA	NO	-	-	-	-	-	-	-	-	-	-	-	1.01672	1.83618	59.m03576	TGME49_071420	TGME49_271420	TGGT1_110290	6.5	6.5	6.5	6.5	6.5	6.5	6.5	6.5	6.5	6.5	6.5	6.5	6.5	6.5	6.5	6.5	6.5	6.5	6.5
TGGT1_chrVIII	4742109	40 - 40	A	G	AGAAGCGCATGCCATCTAAACAGCTCTTCCAGGAAATTGAATTCTTTTGTAGACTTTGTCACTTCGGAAGAAACAGAGATGCCAAAGAAAAGGAATACTG	none	-	none	none	-	-	NA	NO	-	-	-	-	-	-	-	-	-	-	-	9.7573	10.3858	59.m07783	TGME49_071070	TGME49_271070	TGGT1_109950	6.5	6.5	6.5	6.5	6.5	6.5	6.5	6.5	6.5	6.5	6.5	6.5	6.5	6.5	6.5	6.5	6.5	6.5	6.5
TGGT1_chrVIII	4794263	25 - 22	T	C	CCGACCTAGCTCCCTCCTCTGTGTCTTGTGACAGCGGGAGTCGCAGGTACTGGCTTTCTCGCTGTGACCCATTTGGAGTTTTTGCTCCTGTTTCTCTCCG	none	-	none	none	-	-	NA	NO	-	-	-	-	-	-	-	-	-	-	-	8.32143	8.10545	59.m03548	TGME49_071000	TGME49_271000	TGGT1_109880	6.5	6.5	6.5	6.5	6.5	6.5	6.5	6.5	6.5	6.5	6.5	6.5	6.5	6.5	6.5	6.5	6.5	6.5	6.5
TGGT1_chrVIII	4876481	39 - 31	C	G	GAGGATCCGCGAGCTCACTGTCTGCTGCCGAGTAATGAGGTACACGTGCACACTAGATAGCACAGGTTTCCACTCTCCGCATTTTCTACCGTAGCCTTAA	none	-	none	none	-	-	NA	NO	-	-	-	-	-	-	-	-	-	-	-	14.8568	20.8579	59.m06126	TGME49_070920	TGME49_270920	TGGT1_109770	6.5	6.5	6.5	7.34	7.39	7.26	7.19	7.14	7.18	6.5	6.5	6.5	6.5	6.5	6.5	6.5	6.5	6.5	6.5
TGGT1_chrVIII	5115992	31 - 28	C	G	TTCTGAGAGATTCCAGGCGGTCTGAGAGGAAACGTTTCCTAGTGTTCGAACGCCGTAATCGCTGCAACGAAACTGCACTCGCTTCTAGGGTGGCCATNNN	none	-	none	none	-	-	NA	NO	-	-	-	-	-	-	-	-	-	-	-	-	-	-	-	-	NA	-	-	-	-	-	-	-	-	-	-	-	-	-	-	-	-	-	-	-
TGGT1_chrVIII	5499223	55 - 49	G	A	GTGGCGAGAAGGAAATCCTTTCATTTCTTTTCATCTGGGTCGTCGTTCGCGCCCTTCTCAGAAGAACGAGTTTCCTTTTGAGGCTTCCGGAACAGTGTTC	none	-	none	none	-	-	NA	NO	-	-	-	-	-	-	-	-	-	-	-	8.39841	6.87305	59.m06115	TGME49_069960	TGME49_269960	TGGT1_108500	6.5	6.5	6.5	6.5	6.5	6.5	6.5	6.5	6.5	6.5	6.5	6.5	6.5	6.5	6.5	6.5	6.5	6.5	6.5
TGGT1_chrVIII	5860427	47 - 47	G	A	CGTCACGCATACTGACGAAGGCCGTTTTACCACGTATACGCAGCAATAGTGACGGAGGGCAGCTGGTGTGTTATCTACACAGGCGGCACAAGATGTTATG	none	-	none	none	-	-	NA	NO	-	-	-	-	-	-	-	-	-	-	-	-	-	-	-	-	NA	-	-	-	-	-	-	-	-	-	-	-	-	-	-	-	-	-	-	-
TGGT1_chrVIII	5894684	51 - 50	C	G	TGTCAAATGATCGGGTGTCACGCCGGAATCACGCCACTTTATGATGAAACCTGCTACACCTTCTGCGTAATGATGAAAGAAATTATGGGCGGTTCTTTCT	none	-	none	none	-	-	NA	NO	-	-	-	-	-	-	-	-	-	-	-	-	-	-	-	-	NA	-	-	-	-	-	-	-	-	-	-	-	-	-	-	-	-	-	-	-
TGGT1_chrVIII	6174033	40 - 38	G	T	TGAAGAAATCAATCAGTCCAGGAAAACCCGCCTGACGTGCGCGCAACCCCGTTGAGTATATCCCTGGTCTCGAAAACGAGTAATACCAATCCGCGGTGGT	none	-	none	none	-	-	NA	NO	-	-	-	-	-	-	-	-	-	-	-	0.665144	4.74722	59.m03419	TGME49_068970	TGME49_268970	TGGT1_107160	7.62	6.5	6.5	7.94	7.54	9.18	9.67	9.39	10.33	6.5	6.5	6.5	6.5	6.5	6.5	6.5	6.5	6.5	6.5
TGGT1_chrVIII	901184	83 - 79	G	A	GAGACACTCGCAGACGAGCCAGAACCGCCAGATTCCGAAAAAAGGGATGGGTACATACGAGATGATTAAAACGATATAGGATTTGCGACAGGAATCACGC	none	-	none	none	-	-	NA	NO	-	-	-	-	-	-	-	-	-	-	-	-	-	-	-	-	NA	-	-	-	-	-	-	-	-	-	-	-	-	-	-	-	-	-	-	-
TGGT1_chrVIII	905124	39 - 34	G	C	CCTACATGGCTGAGCCCGGCATGAAAGCTCCTATTGCACGACTGTGCTAAGACGCTCCACGGGCTTGGGAACAGGGTTCGTCCGTGTGCCGAGAGAGGGC	none	-	none	none	-	-	NA	NO	-	-	-	-	-	-	-	-	-	-	-	-	-	-	-	-	NA	-	-	-	-	-	-	-	-	-	-	-	-	-	-	-	-	-	-	-
TGGT1_chrIX	1061487	40 - 35	C	A	GGTATAGTCATGCATTCGTGTGTATCTCGCGTCTCTTCGACTCTCGCCTTCCTTCTTCGCCTCCCCGCTCTCTTCTCTGCGTCCGTCTCTCGCGCGTTGT	none	-	none	none	-	-	NA	NO	-	-	-	-	-	-	-	-	-	-	-	-	-	-	-	-	NA	-	-	-	-	-	-	-	-	-	-	-	-	-	-	-	-	-	-	-
TGGT1_chrIX	1101072	47 - 42	T	G	AAGGCTCAACTTGCCTTGCGTTGTCTCTCCCCTCGAGAAAACTCGCTGGCTCACAACCCGTCAGCAAGAGTCAACCACGGACATTTTTTGATGTTCAAGC	none	-	none	none	-	-	NA	NO	-	-	-	-	-	-	-	-	-	-	-	2.54098	35.2236	-	-	-	TGGT1_075990	-	-	-	-	-	-	-	-	-	-	-	-	-	-	-	-	-	-	-
TGGT1_chrIX	1101074	44 - 38	A	T	GGCTCAACTTGCCTTGCGTTGTCTCTCCCCTCGAGAAAACTCGCTGGCTCACAACCCGTCAGCAAGAGTCAACCACGGACATTTTTTGATGTTCAAGCTC	none	-	none	none	-	-	NA	NO	-	-	-	-	-	-	-	-	-	-	-	2.54098	35.2236	-	-	-	TGGT1_075990	-	-	-	-	-	-	-	-	-	-	-	-	-	-	-	-	-	-	-
TGGT1_chrIX	128856	50 - 47	C	G	GTTAATCGCTCTGAGAGAGGACGTGGGCGCTTTAACAGTTATGTCACTTCCGAACCTGGTTGTGGACACGTAGCGGGCTGAATATCTGGCATACAACGCT	none	-	none	none	-	-	NA	NO	-	-	-	-	-	-	-	-	-	-	-	-	-	-	-	-	NA	-	-	-	-	-	-	-	-	-	-	-	-	-	-	-	-	-	-	-
TGGT1_chrIX	128929	25 - 23	G	T	CGGGCTGAATATCTGGCATACAACGCTCTTGATTTTTGCATTTTGCGAGTGCCTTTGCTTATCCCACTATTCCCGAGGCTAAAATCTACATCGAAACCAG	none	-	none	none	-	-	NA	NO	-	-	-	-	-	-	-	-	-	-	-	-	-	-	-	-	NA	-	-	-	-	-	-	-	-	-	-	-	-	-	-	-	-	-	-	-
TGGT1_chrIX	150490	18 - 14	C	G	TGGGTGAGGAGCATGAGAGCGAAGCACGACCGCAGCGTGCGTTACGGAAACGTTATTTGATGAGGTGTGCGGCTCGTAACGATGCTTCCGGATTATGTGG	none	-	none	none	-	-	NA	POSSIBLE	-	-	-	-	-	-	-	-	-	-	-	-	-	-	-	-	NA	-	-	-	-	-	-	-	-	-	-	-	-	-	-	-	-	-	-	-
TGGT1_chrIX	17757	32 - 28	G	T	CGCATTCTCTCCCATGCTCAGAAGCATACTCATGGATGATCATGTATTCGGCGGTTATCGCGCGTAGCATCCTTGTGGAGGCGCGGCTCAGCTCGGACGT	none	-	none	none	-	-	NA	NO	-	-	-	-	-	-	-	-	-	-	-	-	-	-	-	-	NA	-	-	-	-	-	-	-	-	-	-	-	-	-	-	-	-	-	-	-
TGGT1_chrIX	1806474	75 - 65	C	A	CGGACTATAAAGCAAAACGTATCGCGTGTGCTGGCAGCCTTCTCTTTCCCCCATTCTTGAGACGCGGAAGCCTAATGCAAAGCCTGTTCCTCCCTTTTTC	none	-	none	none	-	-	NA	NO	-	-	-	-	-	-	-	-	-	-	-	17.3537	16.3816	-	-	-	TGGT1_034450	-	-	-	-	-	-	-	-	-	-	-	-	-	-	-	-	-	-	-
TGGT1_chrIX	1867867	17 - 17	G	T	GCCTCGTCTGTAGCCTTGCTGCCATATATATAAATATATATATATATATAGAGAGAGAGAGAGAAAGGAAGAAAGAGATATATGTATTTATATATATACC	none	-	none	none	-	-	NA	NO	-	-	-	-	-	-	-	-	-	-	-	-	-	-	-	-	NA	-	-	-	-	-	-	-	-	-	-	-	-	-	-	-	-	-	-	-
TGGT1_chrIX	187090	15 - 12	T	C	ACTAGACGGCTGCCTTCTCGAACGTCATCCAGTGCCTTGGGAAAATGAGGTGTTTATTGGCATGGGGCATAGGAAAGGAACAAACGCATGTCATTGACGA	none	-	none	none	-	-	NA	POSSIBLE	-	-	-	-	-	-	-	-	-	-	-	-	-	-	-	-	NA	-	-	-	-	-	-	-	-	-	-	-	-	-	-	-	-	-	-	-
TGGT1_chrIX	1981854	67 - 58	C	A	GACCCTTCGGAAACAGGCTGCTGCCACATTGCAAGGCGTACTCCACGGATCTGGGCACATCCAGGACTCACCTAGTGCCACCGATGCTTATCGACCCGAC	none	-	none	none	-	-	NA	NO	-	-	-	-	-	-	-	-	-	-	-	-	-	-	-	-	NA	-	-	-	-	-	-	-	-	-	-	-	-	-	-	-	-	-	-	-
TGGT1_chrIX	2171440	40 - 40	T	G	TAGCTATTACAGACAGCTTCACAAATGGTATACAGTCCATCGCAAAACTGTTTCTGTGTCGGTAAGATACAATTATGGTGTCAGGGGGATTCGAGACAGG	none	-	none	none	-	-	NA	NO	-	-	-	-	-	-	-	-	-	-	-	0	0.0362625	80.m02203	TGME49_089240	TGME49_289240	TGGT1_034000	6.5	6.5	6.5	6.5	6.5	6.5	6.5	6.5	6.5	6.5	6.5	6.5	6.5	6.5	6.5	6.5	6.5	6.5	6.5
TGGT1_chrIX	2206555	87 - 83	A	G	TTTTTTTTTGTTGTACCCGTATCGAACTTGTCAAAGTTATTCAATGTGACAAGCCTTTCTACACTGAACTTCGTGTCTTGTAATCGTATATCGTCCGGGA	none	-	none	none	-	-	NA	NO	-	-	-	-	-	-	-	-	-	-	-	-	-	-	-	-	NA	-	-	-	-	-	-	-	-	-	-	-	-	-	-	-	-	-	-	-
TGGT1_chrIX	2495346	51 - 50	C	G	ATCGAGCTGTCGAACGCCTGGAAGTGTAACAAGAAACGAAACGCCGCTGTCGACCAGTTTCCAGTCCTACAGCGACGGCTTACTTTCCCATTTCCGCCGG	none	-	none	none	-	-	NA	NO	-	-	-	-	-	-	-	-	-	-	-	-	-	-	-	-	NA	-	-	-	-	-	-	-	-	-	-	-	-	-	-	-	-	-	-	-
TGGT1_chrIX	252466	52 - 50	T	C	CAACGTGGAGAGGAACTGTGTTCGGTGCGTAAAAGAACAAAGAGAAACGCTTCTTTTCGTCGGAAAAAAGAAAGTTCGAGACAGTTTCAAGGTGAGATCT	none	-	none	none	-	-	NA	NO	-	-	-	-	-	-	-	-	-	-	-	-	-	-	-	-	NA	-	-	-	-	-	-	-	-	-	-	-	-	-	-	-	-	-	-	-
TGGT1_chrIX	3042302	51 - 48	G	A	CGAACGGACTGAGCGAAGGCAAGGCAGGGAGCCGAGTTTCCCGTAGAGAGGACACAAAAGCGACACCGGAGGCATTTCAGTTCGTTCGTTCCTGTTGTCG	none	-	none	none	-	-	NA	NO	-	-	-	-	-	-	-	-	-	-	-	10.08	5.63399	80.m02299	TGME49_090960	TGME49_290960	TGGT1_032160	6.5	6.5	6.54	7.43	7.46	7.26	7.27	7.32	6.95	7.1	7.07	6.85	6.5	6.5	6.5	6.5	6.5	6.5	6.5
TGGT1_chrIX	3172057	58 - 55	T	G	TCTCGCTTCCTGAACCAACAGAAAGAATTACCGATCTGGTTTAGAACTCATCGTCGCCTCAGATTCTTTGCCGGGGTGAACATGTGGGACACAACTGAAG	none	-	none	none	-	-	NA	NO	-	-	-	-	-	-	-	-	-	-	-	2.61115	1.64824	80.m02309	TGME49_091090	TGME49_291090	TGGT1_032030	6.5	6.5	6.5	6.5	6.5	6.5	6.5	6.5	6.5	6.5	6.5	6.5	6.5	6.5	6.5	6.5	6.5	6.5	6.5
TGGT1_chrIX	3286863	32 - 29	C	G	ACAGAGAAACAGCGTGGAAACAGGTGAAGGAGTGAAGCCAAGAATCTGCCCTTGTGTCGACTGCCTCGGATGTCTGCAGAGGCTTCTGTGTTCGCTGCTT	none	-	none	none	-	-	NA	NO	-	-	-	-	-	-	-	-	-	-	-	-	-	-	-	-	NA	-	-	-	-	-	-	-	-	-	-	-	-	-	-	-	-	-	-	-
TGGT1_chrIX	3685673	23 - 22	T	G	ACTTATTCATCACACACAAGTTAACATATGTATATATATATATATATATATAGAGAGAGAGAGAGAGAGAGAGGGTCATGTCCTATGTATGCACATATCT	none	-	none	none	-	-	NA	NO	-	-	-	-	-	-	-	-	-	-	-	-	-	-	-	-	NA	-	-	-	-	-	-	-	-	-	-	-	-	-	-	-	-	-	-	-
TGGT1_chrIX	3868129	48 - 46	G	A	ATGTCGCTTTTCGATTTTGTTTGCCTTTTTCTCCCGAGTTGGGCTTAAACGTCACCGAGCCCCACTGCAGCATCTCAGATGTTTTATCTCAGATGGGTTG	none	-	none	none	-	-	NA	NO	-	-	-	-	-	-	-	-	-	-	-	86.276	88.6706	26.m00370	TGME49_010420	TGME49_210420	TGGT1_053210	8.6	8.8	8.54	9.1	9.12	7.97	8.21	8.17	6.5	8.58	8.74	8.47	7.87	7.94	8.2	8.2	8.31	8.33	8.36
TGGT1_chrIX	388009	42 - 36	G	A	AGGTTCATGTCGGGCGCCTGCGCGCGGCAGAGAAGCTGCAGGAGCAGCAGGCGGTTCTGCTCATCCAGATTCTTTCAAAGTTTTCAGAGATGCTTGCAAA	none	-	none	none	-	-	NA	NO	-	-	-	-	-	-	-	-	-	-	-	-	-	-	-	-	NA	-	-	-	-	-	-	-	-	-	-	-	-	-	-	-	-	-	-	-
TGGT1_chrIX	3923546	47 - 42	C	T	CCCGGGGCCTCAGAAATTGGATGAGTTTTTAAGAGACAGCACAGAAAGCGCTTCTGGCGCGACTCTTAGTTTGACTGCAAACGGCGAGAGAGACGCTGTT	none	-	none	none	-	-	NA	NO	-	-	-	-	-	-	-	-	-	-	-	-	-	-	-	-	NA	-	-	-	-	-	-	-	-	-	-	-	-	-	-	-	-	-	-	-
TGGT1_chrIX	3929797	40 - 37	A	G	GCGTGCAAGCAGCACTTGGCCAAACCACAGCTGGCGTCCTTTTCGCTAGCATTGTGGGCGTTGCATGTCTGGCGTAGAGGGATGGGAGGGGTGGGGAAGT	none	-	none	none	-	-	NA	NO	-	-	-	-	-	-	-	-	-	-	-	-	-	-	-	-	NA	-	-	-	-	-	-	-	-	-	-	-	-	-	-	-	-	-	-	-
TGGT1_chrIX	3998534	52 - 47	C	G	CCATTTCTTTAGGAGAGAAGTGATTGAGGGGCCGCTTCTCAGCGCTCAATCTCGCCCTCTTTTTACAGAAGACCCACGACTAATATGGAGATCCTCACGT	none	-	none	none	-	-	NA	NO	-	-	-	-	-	-	-	-	-	-	-	-	-	-	-	-	NA	-	-	-	-	-	-	-	-	-	-	-	-	-	-	-	-	-	-	-
TGGT1_chrIX	4102154	525 - 451	C	A	CTAAAGTAGCCGCACAATGCGGAATGCTAAGGGGATCGCCTACGTAGCACCTCTTGTGCCTCGCCCCCCAGCTCGTGCGCTCATTCTCCTTTTGTGCGCG	none	-	none	none	-	-	NA	YES	-	-	-	-	-	-	-	-	-	-	-	-	-	-	-	-	NA	-	-	-	-	-	-	-	-	-	-	-	-	-	-	-	-	-	-	-
TGGT1_chrIX	4102156	542 - 464	C	G	AAAGTAGCCGCACAATGCGGAATGCTAAGGGGATCGCCTACGTAGCACCTCTTGTGCCTCGCCCCCCAGCTCGTGCGCTCATTCTCCTTTTGTGCGCGGC	none	-	none	none	-	-	NA	YES	-	-	-	-	-	-	-	-	-	-	-	-	-	-	-	-	NA	-	-	-	-	-	-	-	-	-	-	-	-	-	-	-	-	-	-	-
TGGT1_chrIX	4102196	261 - 220	T	C	CGTAGCACCTCTTGTGCCTCGCCCCCCAGCTCGTGCGCTCATTCTCCTTTTGTGCGCGGCGGAATTCGTTCGACAGAAATTTTCACACGGTAAAGGGCAC	none	-	none	none	-	-	NA	YES	-	-	-	-	-	-	-	-	-	-	-	-	-	-	-	-	NA	-	-	-	-	-	-	-	-	-	-	-	-	-	-	-	-	-	-	-
TGGT1_chrIX	4106029	35 - 34	G	C	GCGAGGGAGCCGCGAGGTCGGGCACGACTAGCGATACCATGCTCTTGTGAGTGGATTATGCCGGCGTCTCGGGCGTTACTTGCACAGACCCAGAACCGGG	none	-	none	none	-	-	NA	NO	-	-	-	-	-	-	-	-	-	-	-	-	-	-	-	-	NA	-	-	-	-	-	-	-	-	-	-	-	-	-	-	-	-	-	-	-
TGGT1_chrIX	4107647	47 - 43	A	C	TAGCGCGAACCTGTGCCACTTGCCACGCTCACGATTCCGTGACTTCCCAGACAAAAATGCCAGACGCACGCGACGAACGCTAGTGCATCCCTGTGCTCAG	none	-	none	none	-	-	NA	NO	-	-	-	-	-	-	-	-	-	-	-	-	-	-	-	-	NA	-	-	-	-	-	-	-	-	-	-	-	-	-	-	-	-	-	-	-
TGGT1_chrIX	434929	57 - 52	G	C	AACCACCCCTTCGTTTTATTCGTCGTTCTCTGGACTTTCAAGAAAGACGTGGAATTTGTGAGGAAGCTTCCGCGACTGTCGCAGTGGAAAACTCTGGAAA	none	-	none	none	-	-	NA	NO	-	-	-	-	-	-	-	-	-	-	-	6.72378	8.04178	57.m01761	TGME49_065840	TGME49_265840	TGGT1_057040	6.5	6.5	6.5	6.5	6.5	6.5	6.5	6.5	6.5	7.09	6.81	7.07	6.5	6.5	6.5	6.5	6.5	6.5	6.5
TGGT1_chrIX	4443135	34 - 33	C	A	GAGTATATCGACGCACTTAGCCGTCGCTACGTCTCTCTCTCTCTCTCTCTCTATATATATATATATACATCTATGTATACAGGGATACACAGGCGTCTAT	none	-	none	none	-	-	NA	NO	-	-	-	-	-	-	-	-	-	-	-	17.3753	13.5033	541.m01173	TGME49_105450	TGME49_305450	TGGT1_042140	7.99	7.79	7.92	7.61	7.84	7.22	8.24	7.75	7.97	7.61	7.77	7.58	7.93	7.98	8.09	8.12	8.46	8.43	8.52
TGGT1_chrIX	4757553	33 - 28	C	G	GCGTTTTCCCAATGTTTGCGTGCTCGTTGTCCTACACACAAGTGCTCTTTCGTGAAGTTTTCTTCCGCTTTTTTGTGTCCGAACGTGCGGCGAAGGGGGG	none	-	none	none	-	-	NA	NO	-	-	-	-	-	-	-	-	-	-	-	44.9954	55.3071	541.m01207	TGME49_105980	TGME49_305980	TGGT1_041490	7.85	8.05	8.36	7.1	7.59	6.5	6.5	7.37	6.5	7.22	7.06	7.21	7.34	7.68	7.58	7.75	8.21	8.37	8.29
TGGT1_chrIX	4868815	73 - 72	G	A	CTTTGAATACATGCTTAAATAACTGGATTGCTGTTGTACTCCACAGTGTTGTAGAAGGAAACCTGTTCCTGACACTTCGCTCGTTTGTCAACTCCATTTC	none	-	none	none	-	-	NA	NO	-	-	-	-	-	-	-	-	-	-	-	-	-	-	-	-	NA	-	-	-	-	-	-	-	-	-	-	-	-	-	-	-	-	-	-	-
TGGT1_chrIX	5006777	48 - 42	G	A	GCAATCAGATCGCAGACAAGTGCACTCCTCCTCCCCACAGGAGAAAGAGAGAAGGAGGCAACGGGAGAGGGTGGAAGGTACCTGATTCGCTTGCCCTGGA	none	-	none	none	-	-	NA	NO	-	-	-	-	-	-	-	-	-	-	-	7.78095	7.72188	541.m01227	TGME49_106310	TGME49_306310	TGGT1_041030	6.5	6.5	6.5	6.5	6.5	6.63	6.5	6.5	6.97	6.89	6.86	6.78	6.5	6.5	6.5	6.5	6.5	6.5	6.5
TGGT1_chrIX	5202879	60 - 50	C	A	ACGTCTCTGTAATCAGTGCCTCAGGGGGAGATTCCTTGCACGATACGGTTCTGTTACAGAAGCCGCTTGGGAACCTTCGAAATCTGCTTTTATCCCTTGG	none	-	none	none	-	-	NA	NO	-	-	-	-	-	-	-	-	-	-	-	1.20806	1.5108	541.m01242	TGME49_106510	TGME49_306510	TGGT1_040830	6.5	6.5	6.5	6.5	6.5	6.5	7.21	6.86	7.58	6.5	6.5	6.5	6.5	6.5	6.5	6.5	6.5	6.5	6.5
TGGT1_chrIX	5345113	156 - 123	T	C	TAGATTGATTCGGGAGGTCGTGCATGTCATGTGGCGGGGTGGGGTGTGTATGTAGGCAGTTGGGTGCAGCTGGAACGGCAATCCGGACGTTGGAGTCGTG	none	-	none	none	-	-	NA	YES	-	-	-	-	-	-	-	-	-	-	-	-	-	-	-	-	NA	-	-	-	-	-	-	-	-	-	-	-	-	-	-	-	-	-	-	-
TGGT1_chrIX	631075	71 - 71	G	A	GTGAGGCAATGATTCAGCGCAGGGACAACCGTTTTCGGTTCCTCAAAACAGACGAAACAATGTGAGTTTTGGCTGTTTCCTTATGCAGGTCACCCTTGTG	none	-	none	none	-	-	NA	NO	-	-	-	-	-	-	-	-	-	-	-	-	-	-	-	-	NA	-	-	-	-	-	-	-	-	-	-	-	-	-	-	-	-	-	-	-
TGGT1_chrIX	846784	44 - 42	A	G	GAAGCGTTTAGAGGTCCAGCAACGCGCACCCCCCTCCTCAACGAGTCAGCAAAACAACTACTTGACGTCAAGCGAGTTACAGGTCTCACAAATAATCTGA	none	-	none	none	-	-	NA	NO	-	-	-	-	-	-	-	-	-	-	-	-	-	-	-	-	NA	-	-	-	-	-	-	-	-	-	-	-	-	-	-	-	-	-	-	-
TGGT1_chrIX	9639	52 - 45	C	A	CGCTGGCGCCGCAACGACGCCTTCGATATAAGCGATGCCGATACCCGATACTCGCGTCGGTTCCCCCTGCTGAAGTGTCTACTGACGAGACGTCGTATGG	none	-	none	none	-	-	NA	NO	-	-	-	-	-	-	-	-	-	-	-	-	-	-	-	-	NA	-	-	-	-	-	-	-	-	-	-	-	-	-	-	-	-	-	-	-
TGGT1_chrIX	983565	14 - 10	A	T	GTCCTAATACGCGCACGCAAAAAATCCCGGGACTCTCGTGTGTGTCCAACATCACCTGGAATATGCCCGGGGACAGGCGAGCACACCAGCACAAGCCAAT	none	-	none	none	-	-	NA	POSSIBLE	-	-	-	-	-	-	-	-	-	-	-	-	-	-	-	-	NA	-	-	-	-	-	-	-	-	-	-	-	-	-	-	-	-	-	-	-
TGGT1_chrX	1350014	42 - 38	A	G	CTGTGGGGGATCTCTTCGTCACCGAAAAGCGGCGCAAATGACGGAATCAAATCGCAACGTGAATCCCGTGTTTCTTTTGCGCGCCGACATAGACTGCTTT	none	-	none	none	-	-	NA	NO	-	-	-	-	-	-	-	-	-	-	-	-	-	-	-	-	NA	-	-	-	-	-	-	-	-	-	-	-	-	-	-	-	-	-	-	-
TGGT1_chrX	1440576	57 - 49	G	C	CTTCAATGCCCACCGGTCTCTCCCATCTACGAGGATCAAAACGCCATTGCGCCAGCCTGCAGTGTCCCCCCAGGGGCTTCTTGGCGACTCTGGATGTCCC	none	-	none	none	-	-	NA	NO	-	-	-	-	-	-	-	-	-	-	-	0	0	-	-	-	TGGT1_081770	-	-	-	-	-	-	-	-	-	-	-	-	-	-	-	-	-	-	-
TGGT1_chrX	1855257	57 - 52	A	T	TTCGAAGGAATGCTGTCGCAGCTGGGGGTCTCTTTTTTCAGTGGTGTGGGACACCTCCATCTGTGTGCTTGCAGCATGTCTTTGGCCCAGCGTTCTATCT	none	-	none	none	-	-	NA	NO	-	-	-	-	-	-	-	-	-	-	-	-	-	-	-	-	NA	-	-	-	-	-	-	-	-	-	-	-	-	-	-	-	-	-	-	-
TGGT1_chrX	1856286	44 - 37	T	C	CTTGAAACGGGAGCAGCGGCAGGCTGGACACTGACGGATGTCCTGTGTAATCATGGGGAGGCCGGGTCGTCGTGCTCAGCACCAACGGGTTCTATCCCCG	none	-	none	none	-	-	NA	NO	-	-	-	-	-	-	-	-	-	-	-	-	-	-	-	-	NA	-	-	-	-	-	-	-	-	-	-	-	-	-	-	-	-	-	-	-
TGGT1_chrX	2157529	48 - 41	C	G	TCTTTCCTGATGAGGCCACTTGCAAAACCGTTTCAATATTCATTCTCAGCCGATTTAGTCTGTGCTCAAGATACCCCCCCCCCCGAGCGGCTAGAGCCGA	none	-	none	none	-	-	NA	NO	-	-	-	-	-	-	-	-	-	-	-	13.8663	10.6959	42.m00041	TGME49_025480	TGME49_225480	TGGT1_080690	7.48	7.98	7.56	7.06	6.89	7.04	6.81	6.56	6.5	6.5	6.5	6.5	7.09	7.09	7.12	6.91	7.26	7.09	7.24
TGGT1_chrX	228386	9 - 8	C	T	AGATGCTAGTCTGATCAGTACCATCGTAGTGGGGGTGATCATCTCTGAGACAGGATTATTCGTAAGCNNNNNNNNNNNNNNNNNNNNNNNNNNNNNNNNN	none	-	none	none	-	-	NA	YES	-	-	-	-	-	-	-	-	-	-	-	0	0	-	TGME49_028510	TGME49_228510	TGGT1_084170	-	-	-	-	-	-	-	-	-	-	-	-	-	-	-	-	-	-	-
TGGT1_chrX	2462984	43 - 39	G	A	GTGGCTTTGGATGGAATGTTTCTCACCTTGTTGACGCATAGTTGGAAAACGAAACATTGCCCGAACGAGGTGCGGAAGCTGCGTCGCCAGAAGCGGCTCT	none	-	none	none	-	-	NA	NO	-	-	-	-	-	-	-	-	-	-	-	0	1.42217	-	-	-	TGGT1_080050	-	-	-	-	-	-	-	-	-	-	-	-	-	-	-	-	-	-	-
TGGT1_chrX	2639075	49 - 46	G	A	AGAACGCTGAGGAAAATACTCTAGAGTGGAAATGCGGAGTGGACTTGAAAGTTGTGTACTTTTGTGTGGAGTTGCATGTTCACAAGCGCTGTCGCACTGT	none	-	none	none	-	-	NA	NO	-	-	-	-	-	-	-	-	-	-	-	33.5611	18.381	42.m07402	TGME49_024910	TGME49_224910	TGGT1_079820	7.99	8.83	9.01	7.25	7.49	7.21	6.5	6.5	6.5	6.82	6.75	7.06	7.86	8.62	8.51	8.46	8.9	8.96	9.04
TGGT1_chrX	2892177	44 - 41	G	A	TTCTTCCTTGCCTCACAATGGTGGACACTCAAGGCCCGAGAAGGAGAGAAGAAGAGAGCAGGGCTGCTCAGGCGAACGCCACAAAAAAAAATATTTTCTC	none	-	none	none	-	-	NA	NO	-	-	-	-	-	-	-	-	-	-	-	7.61961	6.75736	42.m03364	TGME49_024600	TGME49_224600	TGGT1_079320	6.5	6.83	6.5	6.93	6.88	7.05	7.19	7.23	7.34	6.96	7.02	6.58	6.5	6.5	6.5	6.5	6.5	6.52	6.7
TGGT1_chrX	2963084	46 - 46	T	A	AGAAGTAGAAGTATATACACACATAGTCACCTTTGTATCTGTTTACAATGTATATATGAACATGTATATACTTGGAGATAGAGAGTGGAACTGCGTTTGC	none	-	none	none	-	-	NA	NO	-	-	-	-	-	-	-	-	-	-	-	-	-	-	-	-	NA	-	-	-	-	-	-	-	-	-	-	-	-	-	-	-	-	-	-	-
TGGT1_chrX	3139746	45 - 37	T	C	GTCCTTTAACTCATGGCGGCATGAAAACTACCAGTATCGTGTTCTCTGCGTTTCCAATGCCGCCATTTGGGGGCGTGCTTGCGAGCCATGATGACATTTT	none	-	none	none	-	-	NA	NO	-	-	-	-	-	-	-	-	-	-	-	-	-	-	-	-	NA	-	-	-	-	-	-	-	-	-	-	-	-	-	-	-	-	-	-	-
TGGT1_chrX	3210417	74 - 73	A	G	GAGGCAGGACAATGGGGAGGTAAACTTGAAGTCAAACAACAGGACAAGTTAAAAAACAAGAGACATGGGATGCGCCTTTGTTTTTCGCAAAAGTGCAGAC	none	-	none	none	-	-	NA	NO	-	-	-	-	-	-	-	-	-	-	-	-	-	-	-	-	NA	-	-	-	-	-	-	-	-	-	-	-	-	-	-	-	-	-	-	-
TGGT1_chrX	33151	80 - 76	G	T	ATAAAATTCACGGCTCAGTGAAACGGTCTGGCATTTGCGAAAGTCTCACAGATACACGAATCACAACGACGAGTGTTAACATTGAACAACGGAAACACGC	none	-	none	none	-	-	NA	NO	-	-	-	-	-	-	-	-	-	-	-	-	-	-	-	-	NA	-	-	-	-	-	-	-	-	-	-	-	-	-	-	-	-	-	-	-
TGGT1_chrX	3316238	16 - 15	C	T	TATATCAACGGATGCATATACAGATATGCATATATATATATATATATATACATACATACATACATACATACATACATACATACGCGTCGATCGAGGGTCT	none	-	none	none	-	-	NA	NO	-	-	-	-	-	-	-	-	-	-	-	-	-	-	-	-	NA	-	-	-	-	-	-	-	-	-	-	-	-	-	-	-	-	-	-	-
TGGT1_chrX	3440343	8 - 7	G	T	GAAGTCCAACTCAGCATATATATATATATATATATATATATATATAGATAGATAGATAGATAGATAGATAGATAGATAGATGCATCCCTGCACGGATGTA	none	-	none	none	-	-	NA	YES	-	-	-	-	-	-	-	-	-	-	-	5.71923	5.45902	42.m03315	TGME49_023890	TGME49_223880	TGGT1_078260	6.5	6.5	6.5	6.5	6.5	6.5	6.5	6.5	6.5	6.5	6.5	6.5	6.5	6.5	6.5	6.5	6.5	6.5	6.5
TGGT1_chrX	3797543	29 - 25	A	T	AGCTGCATGCATGCACCAGCGAGAAAAAGGAAGGCCTGGAAGGTGGTCGCAGTCTGACTGTGGTGTCAGCATCCTAGTGGCGCCTCCGCCGTGGGGGGAT	none	-	none	none	-	-	NA	NO	-	-	-	-	-	-	-	-	-	-	-	16.0327	29.2129	42.m03277	TGME49_023420	TGME49_223420	TGGT1_077490	6.5	6.5	6.5	6.5	6.5	6.5	6.5	6.5	6.5	6.5	6.5	6.5	6.5	6.5	6.5	6.5	6.5	6.5	6.5
TGGT1_chrX	3822765	10 - 8	C	T	NNNNNNNNNNNNNNNNNNNNNNNNNNNNNNNNNNNNNNNTGAAACAGCAGCGGGCGTTTCAAGCGGCAAGTCGTCGGTGTATCCGTATTCGCGTGCTACC	none	-	none	none	-	-	NA	YES	-	-	-	-	-	-	-	-	-	-	-	17.1819	15.6484	42.m03275	TGME49_023390	TGME49_223390	TGGT1_077470	6.52	6.5	6.5	8.34	8.38	8.44	8.82	8.82	8.64	8.39	8.16	8.13	6.5	6.5	6.5	6.5	6.5	6.5	6.5
TGGT1_chrX	4457599	53 - 48	G	A	TCACGGTCAGAGGAAAGAAGAGCGGAAGAGAAAAGAAACCAAACTGATAGGAAGCGGGGCGAAGACAAACGAGACACAGAGGGAAGGCAGACATCAAGCG	none	-	none	none	-	-	NA	NO	-	-	-	-	-	-	-	-	-	-	-	10.5475	9.51588	-	TGME49_034670	TGME49_234670	TGGT1_071230	-	-	-	-	-	-	-	-	-	-	-	-	-	-	-	-	-	-	-
TGGT1_chrX	4457757	70 - 66	A	C	GGGAAGCACAGGAAAGGAAGAACGCAGGACGAGACAGAACGCAAGAAACAAGGCGACACAGAGTTGAGGCAAACCGTAGCACTGAATAAAAGACAAGGTA	none	-	none	none	-	-	NA	NO	-	-	-	-	-	-	-	-	-	-	-	10.5475	9.51588	-	TGME49_034670	TGME49_234670	TGGT1_071230	-	-	-	-	-	-	-	-	-	-	-	-	-	-	-	-	-	-	-
TGGT1_chrX	4620277	46 - 43	G	A	ACTTCATGATTAAGAAGGTGTATGCCACTCGGCGTTCGATTCCAATGGATGCCCCCGTCTCTCCTCTTCGTTCGGCTGCTTATTCATATGAAACGGGAAA	none	-	none	none	-	-	NA	NO	-	-	-	-	-	-	-	-	-	-	-	-	-	-	-	-	NA	-	-	-	-	-	-	-	-	-	-	-	-	-	-	-	-	-	-	-
[truncated: 587 more rows]
[truncated: 41 more columns]
