# Supplementary material for: Genetic basis for phenotypic differences between different Toxoplasma gondii type I strains
Source: BMC Genomics. 2013 Jul 10;14:467. doi: 10.1186/1471-2164-14-467 (PMC3710486; doi:10.1186/1471-2164-14-467)
Supplement: Additional file 3: Table S2 — Consistently differentially expressed Toxoplasma genes between RH-ERP, RH-JSR and GT1. Parasite transcripts which were consistently differentially expressed ≥1.5 fold between RH-ERP and GT1 in the same direction in two previous studies [15,22] and arrays used in this study were identified. These consistently differentially expressed genes were annotated with whether they had increased or decreased expression in RH-ERP compared to GT1, ToxoDBv8 description, Toxoplasma array parasite gene expression levels and RNAseq data for RH-ERP and GT1. [file 1471-2164-14-467-S3.xlsx]

## Sheet: Sheet1
					ToxoDB version 8 annotation							RNAseq rpkm values		Microarray expression levels
Toxoplasma array_probeset_id	ToxoDB version 7 GT1 ID	ToxoDB version 7 ME49 ID	ToxoDB version 8 ME49ID	Increased or decreased expression in RH-ERP compared to GT1?	Genomic Sequence ID	Start	End	Gene Strand	Product Description	SignalP Scores	SignalP Peptide	GT1	RH-ERP	RH-ERP_Yang_1	RH-JSR_Yang_1	GT1_Yang_1	GT1_Khan_1	GT1_Khan_2	GT1_Khan_3	RH-ERP_Khan_1	RH-ERP_Khan_2	RH-ERP_Khan_3	RH-JSR_Khan_1	RH-JSR_Khan_2	RH-JSR_Khan_3	GT1_Davis_1	GT1_Davis_2	GT1_Davis_3	GT1_Davis_4	RH-ERP_Davis_1	RH-ERP_Davis_2	RH-ERP_Davis_3	RH-ERP_Davis_4	ave_RH-ERP_Khan	ave_RH-JSR_Khan	ave_GT1_Khan	ave_RH-ERP_Davis	ave_GT1_Davis	ave_RH-ERP_Yang	ave_RH-JSR_Yang	ave_GT1_Yang	RH-ERP-RH-JSR_Khan_log2_diff	abs(RH-ERP-RH-JSR_Khan_log2_diff)	RH-ERP-GT1_Khan_log2_diff	abs(RH-ERP-GT1_Khan_log2_diff)	RH-JSR-GT1_Khan_log2_diff	abs(RH-JSR-GT1_Khan_log2_diff)	RH-ERP-GT1_Davis_log2_diff	abs(RH-ERP-GT1_Davis_log2_diff)
35.m00027_at	TGGT1_098460	TGME49_016680	TGME49_216680	Consistently increased in RH-ERP compared to GT1	TGME49_chrXI	5955849	5969369	forward	ankyrin repeat-containing protein	null	null	29.5183	125.168	13.05	10.11	8.82	6.79	6.75	7.15	10.52	10.23	10.76	8.53	8.66	8.6	8.8	8.77	8.88	8.69	9.96	10	10.16	9.97	10.5033	8.59667	6.89667	10.0225	8.785	13.05	10.11	8.82	1.90667	1.90667	3.60667	3.60667	1.7	1.7	1.2375	1.2375
8.m00185_at	TGGT1_060570	TGME49_000350	TGME49_200350	Consistently increased in RH-ERP compared to GT1	TGME49_chrVIII	6815991	6821227	forward	subtilisin SUB3 (SUB3)	null	null	4.74884	10.9034	10.9	9.61	9.29	6.83	6.56	6.5	9.26	8.87	9.45	7.88	8.4	8.14	7.7	7.9	7.89	7.91	9.12	9.09	9.13	8.84	9.19333	8.14	6.63	9.045	7.85	10.9	9.61	9.29	1.05333	1.05333	2.56333	2.56333	1.51	1.51	1.195	1.195
25.m00186_at	TGGT1_020630	TGME49_007750	TGME49_207750	Consistently increased in RH-ERP compared to GT1	TGME49_chrIb	257069	264558	forward	hypothetical protein	null	null	15.7604	64.9378	10.61	8.29	8.43	8.5	8.56	8.61	11.17	11.25	10.8	7.09	7.37	7.22	7.36	7.99	8.04	7.96	9.71	9.79	9.84	9.86	11.0733	7.22667	8.55667	9.8	7.8375	10.61	8.29	8.43	3.84667	3.84667	2.51667	2.51667	-1.33	1.33	1.9625	1.9625
83.m01188_at	TGGT1_073210	TGME49_092970	TGME49_292975	Consistently increased in RH-ERP compared to GT1	TGME49_chrIa	52273	68900	reverse	hypothetical protein	null	null	4.21189	61.3285	10.41	8.51	6.84	6.85	7.18	6.99	9.44	9.37	9.75	8.68	8.16	8.25	6.5	6.5	6.5	6.5	7.76	7.75	8.06	7.98	9.52	8.36333	7.00667	7.8875	6.5	10.41	8.51	6.84	1.15667	1.15667	2.51333	2.51333	1.35667	1.35667	1.3875	1.3875
83.m02139_at	TGGT1_073220	TGME49_092980	-	Consistently increased in RH-ERP compared to GT1	TGME49_chrIa	52273	68900	reverse	hypothetical protein	null	null	1.06327	16.4811	9.34	8.54	6.5	6.5	6.5	6.5	8.98	9.07	8.92	7.45	7.67	6.96	6.5	6.5	6.5	6.5	7.67	7.62	7.83	7.82	8.99	7.36	6.5	7.735	6.5	9.34	8.54	6.5	1.63	1.63	2.49	2.49	0.86	0.86	1.235	1.235
46.m01625_at	TGGT1_071180	TGME49_034930	TGME49_234930	Consistently increased in RH-ERP compared to GT1	TGME49_chrX	4550714	4551990	reverse	SAG-related sequence SRS43 (SRS43)	NN Sum: 1, NN D: .31, HMM Prob: .77	HMM: MMQGSRMQCLGSQSAATISQMSPRKWPRTFRMGLTLMVLFAATSTQ, NN: MMQGSRMQCLGSQSAATISQMSPRKWPRTFRMGLTLMVLFAATSTQ	15.3186	25.8594	8.29	7.74	7.35	7.15	7.19	6.5	8.62	8.23	8.82	7.31	7.27	7.1	6.97	7.21	7.38	7.44	8.16	8.41	8.48	8.32	8.55667	7.22667	6.94667	8.3425	7.25	8.29	7.74	7.35	1.33	1.33	1.61	1.61	0.28	0.28	1.0925	1.0925
49.m03125_at	TGGT1_051960	TGME49_039020	TGME49_239020	Consistently increased in RH-ERP compared to GT1	TGME49_chrVI	398105	421932	reverse	ABC transporter transmembrane region domain-containing protein	null	null	8.28702	10.0752	8	6.72	6.77	6.77	6.54	6.87	8.2	8.17	8.59	6.5	6.5	6.5	6.5	6.5	6.5	6.5	7.6	7.74	7.86	7.94	8.32	6.5	6.72667	7.785	6.5	8	6.72	6.77	1.82	1.82	1.59333	1.59333	-0.226667	0.226667	1.285	1.285
44.m04637_at	TGGT1_114880	TGME49_032640	TGME49_232640	Consistently increased in RH-ERP compared to GT1	TGME49_chrVIII	2202680	2204415	forward	RNA 2'-phosphotransferase, Tpt1/KptA family protein	null	null	27.4924	66.2382	10.43	9.83	9.52	8.68	8.59	8.3	9.99	9.88	9.71	8.32	8.23	8.29	7.89	8.74	8.57	8.5	9.11	9.13	9.19	9.03	9.86	8.28	8.52333	9.115	8.425	10.43	9.83	9.52	1.58	1.58	1.33667	1.33667	-0.243333	0.243333	0.69	0.69
38.m01105_at	TGGT1_030200	TGME49_019240	TGME49_219240	Consistently increased in RH-ERP compared to GT1	TGME49_chrXII	1043875	1045166	reverse	Peptidyl-tRNA hydrolase PTH2 domain-containing protein	null	null	12.4896	64.6257	8.89	6.65	6.97	6.73	6.5	6.5	7.71	8.13	7.63	6.69	6.5	6.5	6.5	6.5	6.5	6.5	7.12	7.19	7.23	7.31	7.82333	6.56333	6.57667	7.2125	6.5	8.89	6.65	6.97	1.26	1.26	1.24667	1.24667	-0.0133333	0.0133333	0.7125	0.7125
44.m02715_at	-	TGME49_032270	TGME49_232270	Consistently increased in RH-ERP compared to GT1	TGME49_chrVIII	1988695	1991563	forward	histidine acid phosphatase superfamily protein	null	null	-	-	9.56	8.92	7.83	9.56	9.5	10.06	10.8	10.71	10.81	9.44	9.25	9.16	8.08	7.99	8.04	8.15	9.72	9.53	9.66	9.65	10.7733	9.28333	9.70667	9.64	8.065	9.56	8.92	7.83	1.49	1.49	1.06667	1.06667	-0.423333	0.423333	1.575	1.575
64.m00341_at	TGGT1_000480	TGME49_075860	TGME49_275860	Consistently increased in RH-ERP compared to GT1	TGME49_chrIII	180806	184525	forward	hypothetical protein GRA12 homologue	NN Sum: 4, NN D: .59, HMM Prob: .91	HMM: MDVRYQTRGAVAAVYVLFRTVVGA, NN: MDVRYQTRGAVAAVYVLFRTVVGAVLGLHCLKIVSAE	124.67	598.49	10.52	8.94	8.6	10.82	10.7	11.03	11.86	11.57	12.05	10.79	10.8	10.83	7.77	7.72	7.97	7.72	8.55	8.51	8.61	8.62	11.8267	10.8067	10.85	8.5725	7.795	10.52	8.94	8.6	1.02	1.02	0.976667	0.976667	-0.0433333	0.0433333	0.7775	0.7775
27.m00080_at	TGGT1_123910	TGME49_011020	TGME49_211020	Consistently increased in RH-ERP compared to GT1	TGME49_chrIV	1964327	1969616	reverse	RNA recognition motif-containing protein	null	null	49.233	88.3777	11.97	10.8	10.67	9.61	9.48	10.14	10.38	10.25	10.76	9.79	9.92	9.82	10.42	10.22	10.44	10.49	10.97	11.08	11.03	10.91	10.4633	9.84333	9.74333	10.9975	10.3925	11.97	10.8	10.67	0.62	0.62	0.72	0.72	0.1	0.1	0.605	0.605
42.m00077_at	TGGT1_081590	TGME49_026420	TGME49_226420	Consistently increased in RH-ERP compared to GT1	TGME49_chrX	1647617	1655569	forward	peptidase family M3 protein	NN Sum: 2, NN D: .32, HMM Prob: .97	HMM: MISPVASVFSTMPHWKQGARLHAPGGRFTFAARIYLFLLLSCLGFSCSGE, NN: MISPVASVFSTMPHWKQGARLHAPGGRFTFAARIYLFLLLSCLGF	24.0636	54.8096	8.78	8.51	8.02	8.5	8.67	8.97	9.31	9.4	9.54	9.02	8.79	8.89	6.63	6.92	7.57	7.43	7.82	8.3	8.38	8.22	9.41667	8.9	8.71333	8.18	7.1375	8.78	8.51	8.02	0.516667	0.516667	0.703333	0.703333	0.186667	0.186667	1.0425	1.0425
49.m00027_at	TGGT1_051010	TGME49_039820	TGME49_239820	Consistently decreased in RH-ERP compared to GT1	TGME49_chrVI	938530	948517	reverse	D-3-phosphoglycerate dehydrogenase	null	null	379.268	129.459	10.57	10.51	11.3	10.92	11.18	11.03	10.17	10.45	10.35	10.25	10.57	10.5	10.21	10.56	10.54	10.43	9.81	9.85	9.89	9.72	10.3233	10.44	11.0433	9.8175	10.435	10.57	10.51	11.3	-0.116667	0.116667	-0.72	0.72	-0.603333	0.603333	-0.6175	0.6175
33.m01374_at	TGGT1_126470	TGME49_015540	TGME49_215540	Consistently decreased in RH-ERP compared to GT1	TGME49_chrX	7006013	7007129	reverse	hypothetical protein	NN Sum: 4, NN D: .65, HMM Prob: .99	HMM: MLITLSGAGASWLLPSLLAVGAGKTIAGGTAA, NN: MLITLSGAGASWLLPSLLAVGAGK	100.886	3.12294	6.5	7.29	9.23	7.13	7.24	8.31	6.5	6.5	6.5	6.5	6.5	6.5	7.42	7.89	7.71	7.95	6.5	6.5	6.5	6.5	6.5	6.5	7.56	6.5	7.7425	6.5	7.29	9.23	0	0	-1.06	1.06	-1.06	1.06	-1.2425	1.2425
20.m00355_at	TGGT1_019800	TGME49_001520	TGME49_201520	Consistently decreased in RH-ERP compared to GT1	TGME49_chrVIIa	3893030	3898407	forward	protein phosphatase 2C domain-containing protein	NN Sum: 4, NN D: .88, HMM Prob: 1	HMM: MRDVFAIVVTLLLSLFSFPTKTHAV, NN: MRDVFAIVVTLLLSLFSFPTKTHAV	123.064	108.072	9.29	9.89	9.98	10.35	10.35	9.41	8.99	9.4	7.41	9.08	9.2	9.15	8.71	8.85	9.05	8.69	7.96	7.83	8.19	8	8.6	9.14333	10.0367	7.995	8.825	9.29	9.89	9.98	-0.543333	0.543333	-1.43667	1.43667	-0.893333	0.893333	-0.83	0.83
46.m02888_at	TGGT1_068750	TGME49_037170	TGME49_237170	Consistently decreased in RH-ERP compared to GT1	TGME49_chrX	5763082	5768547	forward	hypothetical protein	null	null	30.0048	2.9164	6.97	7.86	9.59	8.86	8.59	7	6.5	6.5	6.5	8.06	7.99	8.15	8.04	8.44	8.54	8.63	6.5	6.5	6.5	6.5	6.5	8.06667	8.15	6.5	8.4125	6.97	7.86	9.59	-1.56667	1.56667	-1.65	1.65	-0.0833333	0.0833333	-1.9125	1.9125
83.m01210_at	TGGT1_073790	TGME49_093420	TGME49_293420	Consistently decreased in RH-ERP compared to GT1	TGME49_chrIa	309486	311814	forward	transporter, major facilitator family protein	null	null	14.4566	0.292622	6.5	6.5	8.81	8.85	8.58	7.39	6.5	6.5	6.5	6.5	6.5	6.5	8.73	8.71	9.06	8.92	6.5	6.5	6.5	6.5	6.5	6.5	8.27333	6.5	8.855	6.5	6.5	8.81	0	0	-1.77333	1.77333	-1.77333	1.77333	-2.355	2.355
49.m03275_at	TGGT1_048210	TGME49_042110	TGME49_242110	Consistently decreased in RH-ERP compared to GT1	tgme49_asmbl.24	2133	4580	forward	rhoptry kinase family protein ROP38 (ROP38)	NN Sum: 4, NN D: .55, HMM Prob: .96	HMM: MKNTLLSPVGFFTALAVLIECHLS, NN: MKNTLLSPVGFFTALAVLIECHLSDRCVAH	3.13828	0.540985	6.54	7.74	10.14	8.48	8.37	8.82	6.5	6.5	6.98	6.5	6.5	6.5	7.75	7.45	7.68	7.76	6.5	6.5	6.62	6.5	6.66	6.5	8.55667	6.53	7.66	6.54	7.74	10.14	0.16	0.16	-1.89667	1.89667	-2.05667	2.05667	-1.13	1.13
42.m00087_at	TGGT1_082840	TGME49_027340	TGME49_227350	Consistently decreased in RH-ERP compared to GT1	TGME49_chrX	1000191	1012420	forward	hypothetical protein	null	null	17.7915	6.4993	6.5	6.5	8.03	8.42	8.18	8.73	6.5	6.5	6.5	6.5	6.5	6.5	7.39	7.89	7.63	7.51	6.93	6.84	6.91	6.96	6.5	6.5	8.44333	6.91	7.605	6.5	6.5	8.03	0	0	-1.94333	1.94333	-1.94333	1.94333	-0.695	0.695
49.m03276_at	TGGT1_047990	TGME49_042230	TGME49_242230	Consistently decreased in RH-ERP compared to GT1	TGME49_chrVI	1904208	1905677	forward	rhoptry kinase family protein ROP29 (ROP29)	null	null	-	-	7.59	8.45	8.98	9.06	9.63	8.09	7.07	7.07	6.5	8.02	8.41	7.88	9.57	9.57	9.61	9.69	8.77	8.9	8.78	8.76	6.88	8.10333	8.92667	8.8025	9.61	7.59	8.45	8.98	-1.22333	1.22333	-2.04667	2.04667	-0.823333	0.823333	-0.8075	0.8075
42.m05848_at	TGGT1_081480	TGME49_026310	TGME49_226310	Consistently decreased in RH-ERP compared to GT1	TGME49_chrX	1725539	1730427	reverse	zinc finger (CCCH type) motif-containing protein	null	null	37.0482	10.4139	6.5	9.29	8.71	9.88	9.79	8.92	6.5	6.5	6.5	9.4	9.19	9.03	7.33	7.84	7.86	7.83	6.5	6.5	6.5	6.5	6.5	9.20667	9.53	6.5	7.715	6.5	9.29	8.71	-2.70667	2.70667	-3.03	3.03	-0.323333	0.323333	-1.215	1.215
41.m01333_at	TGGT1_065890	TGME49_022060	TGME49_222060	Consistently decreased in RH-ERP compared to GT1	TGME49_chrII	795346	803819	reverse	hypothetical protein	null	null	24.5375	2.11562	6.5	6.5	8.75	9.41	9.52	10.18	6.5	6.5	6.5	6.5	6.5	6.5	7.83	7.85	8.15	7.99	6.5	6.5	6.5	6.5	6.5	6.5	9.70333	6.5	7.955	6.5	6.5	8.75	0	0	-3.20333	3.20333	-3.20333	3.20333	-1.455	1.455
25.m00212_at	TGGT1_021770	TGME49_008740	TGME49_208740	Consistently decreased in RH-ERP compared to GT1	TGME49_chrIb	838555	842088	reverse	microneme protein, putative	null	null	47.3045	6.30588	6.68	8.63	9.04	9.34	10.39	11.53	6.5	6.51	8.62	7.49	7.2	7.21	8.01	8.23	7.97	7.94	7.51	7.17	7.52	7.51	7.21	7.3	10.42	7.4275	8.0375	6.68	8.63	9.04	-0.09	0.09	-3.21	3.21	-3.12	3.12	-0.61	0.61
33.m01398_s_at	TGGT1_126670	TGME49_015770	TGME49_215775	Consistently decreased in RH-ERP compared to GT1	TGME49_chrX	7152523	7155574	forward	rhoptry protein ROP8 (ROP8)	NN Sum: 3, NN D: .44, HMM Prob: .93	HMM: MFSVLRNRNMRHGPSIGSSSCLIWLAAAFFVSALGH, NN: MFSVLRNRNMRHGPSIGSSSCLIWLAAAFFVSALGH	-	-	10.84	12.19	12.08	13.22	13.34	12.98	10.73	10.85	7.61	13.28	13.22	13.2	11.42	11.46	11.61	11.5	10.08	10.13	10.02	10.05	9.73	13.2333	13.18	10.07	11.4975	10.84	12.19	12.08	-3.50333	3.50333	-3.45	3.45	0.0533333	0.0533333	-1.4275	1.4275
72.m00387_at	TGGT1_072810	TGME49_080500	TGME49_280500	Consistently decreased in RH-ERP compared to GT1	TGME49_chrVIIa	344969	348808	reverse	inorganic anion transporter, sulfate permease (SulP) family protein	null	null	12.4481	5.40376	8.47	11.25	9.36	10.94	11.02	11.24	6.5	6.5	6.96	10.56	10.61	10.52	10.25	10.44	10.29	10.32	6.75	6.93	6.98	7.31	6.65333	10.5633	11.0667	6.9925	10.325	8.47	11.25	9.36	-3.91	3.91	-4.41333	4.41333	-0.503333	0.503333	-3.3325	3.3325
[truncated: 12 more columns]
