# Supplementary material for: Genetic basis for phenotypic differences between different Toxoplasma gondii type I strains
Source: BMC Genomics. 2013 Jul 10;14:467. doi: 10.1186/1471-2164-14-467 (PMC3710486; doi:10.1186/1471-2164-14-467)
Supplement: Additional file 4: Table S3 — Differentially modulated Toxoplasma pathways present in RH-ERP compared to RH-JSR and GT1. Parasite transcript expression in RH-ERP, RH-JSR and GT1 in two previous studies [15,22] and in this study were analyzed for enrichment in any one strain using GSEA. Enriched parasite pathways in RH-ERP compared to RH-JSR/GT1, using GO and InterPro annotations, which had a false discovery rate < 0.1 were identified. [file 1471-2164-14-467-S4.xlsx]

## Sheet: Sheet1
GO enrichment for RH-ERP compared to RH-JSR/GT1
NAME	NOM p-val	FDR q-val
GO0006457_BIOLOGICAL_PROCESS_PROTEIN_FOLDING	0.0185567	0.0210702
GO0003735_MOLECULAR_FUNCTION_STRUCTURAL_CONSTITUENT_OF_RIBOSOME	0.0204499	0.0248208
GO0051536_MOLECULAR_FUNCTION_IRON-SULFUR_CLUSTER_BINDING	0.00210084	0.0271428
GO0003755_MOLECULAR_FUNCTION_PEPTIDYL-PROLYL_CIS-TRANS_ISOMERASE_ACTIVITY	0	0.0272185
GO0005840_CELLULAR_COMPONENT_RIBOSOME	0.0327869	0.0273823
GO0003899_MOLECULAR_FUNCTION_DNA-DIRECTED_RNA_POLYMERASE_ACTIVITY	0	0.0289286
GO0006351_BIOLOGICAL_PROCESS_TRANSCRIPTION,_DNA-DEPENDENT	0	0.0301019
GO0005507_MOLECULAR_FUNCTION_COPPER_ION_BINDING	0	0.0303208
GO0006412_BIOLOGICAL_PROCESS_TRANSLATION	0.010352	0.031043
GO0006614_BIOLOGICAL_PROCESS_SRP-DEPENDENT_COTRANSLATIONAL_PROTEIN_TARGETING_TO_MEMBRANE	0.0124481	0.031044
GO0015031_BIOLOGICAL_PROCESS_PROTEIN_TRANSPORT	0.0161616	0.0421578
GO0006520_BIOLOGICAL_PROCESS_CELLULAR_AMINO_ACID_METABOLIC_PROCESS	0.00638298	0.0446775
GO0006364_BIOLOGICAL_PROCESS_RRNA_PROCESSING	0.0337553	0.0676893
GO0016772_MOLECULAR_FUNCTION_TRANSFERASE_ACTIVITY,_TRANSFERRING_PHOSPHORUS-CONTAINING_GROUPS	0.00400802	0.0913757
GO0051082_MOLECULAR_FUNCTION_UNFOLDED_PROTEIN_BINDING	0.0766045	0.0947182
InterPro enrichment for RH-ERP compared to RH-JSR/GT1
NAME	NOM p-val	FDR q-val
IPR015891,SSF50891,CYCLOPHILIN-LIKE	0	0.00118992
IPR002130,PS50072,CYCLOPHILIN-TYPE_PEPTIDYL-PROLYL_CIS-TRANS_ISOMERASE_DOMAIN_PROFILE	0	0.00178488
IPR002130,PF00160,CYCLOPHILIN_TYPE_PEPTIDYL-PROLYL_CIS-TRANS_ISOMERASE/CLD	0	0.00356976
GO0006412_BIOLOGICAL_PROCESS_TRANSLATION	0.0207469	0.0247219
GO0006351_BIOLOGICAL_PROCESS_TRANSCRIPTION,_DNA-DEPENDENT	0.00212314	0.0265185
IPR011012,SSF64356,SNARE-LIKE	0.00790514	0.0273054
GO0003755_MOLECULAR_FUNCTION_PEPTIDYL-PROLYL_CIS-TRANS_ISOMERASE_ACTIVITY	0.00201613	0.0275791
GO0006457_BIOLOGICAL_PROCESS_PROTEIN_FOLDING	0.022541	0.0296098
5.2.1.8,PEPTIDYLPROLYL_ISOMERASE	0	0.030202
GO0015031_BIOLOGICAL_PROCESS_PROTEIN_TRANSPORT	0.010395	0.0336364
GO0003899_MOLECULAR_FUNCTION_DNA-DIRECTED_RNA_POLYMERASE_ACTIVITY	0.00215054	0.0348307
GO0003735_MOLECULAR_FUNCTION_STRUCTURAL_CONSTITUENT_OF_RIBOSOME	0.0244898	0.0353107
IPR005225,TIGR00231,SMALL_GTP:_SMALL_GTP-BINDING_PROTEIN_DOMAIN	0.00404858	0.0354768
GO0005507_MOLECULAR_FUNCTION_COPPER_ION_BINDING	0.00205339	0.0359637
GO0051536_MOLECULAR_FUNCTION_IRON-SULFUR_CLUSTER_BINDING	0.00630252	0.037635
NULL,SSF64484,BETA_AND_BETA-PRIME_SUBUNITS_OF_DNA_DEPENDENT_RNA-POLYMERASE	0	0.0383455
IPR022967,SM00316,_	0.00202429	0.0420484
IPR022775,PF01217,CLATHRIN_ADAPTOR_COMPLEX_SMALL_CHAIN	0.0140562	0.0444162
IPR003029,PF00575,S1_RNA_BINDING_DOMAIN	0.00407332	0.0461714
GO0006614_BIOLOGICAL_PROCESS_SRP-DEPENDENT_COTRANSLATIONAL_PROTEIN_TARGETING_TO_MEMBRANE	0.0105708	0.046946
GO0006520_BIOLOGICAL_PROCESS_CELLULAR_AMINO_ACID_METABOLIC_PROCESS	0.0124224	0.0487732
GO0005840_CELLULAR_COMPONENT_RIBOSOME	0.0447154	0.0499302
IPR003029,PS50126,S1_DOMAIN_PROFILE	0.00817996	0.0587322
IPR014014,PS51195,DEAD-BOX_RNA_HELICASE_Q_MOTIF_PROFILE	0.00840336	0.0942894
GO0030163_BIOLOGICAL_PROCESS_PROTEIN_CATABOLIC_PROCESS	0.00984252	0.0982453
