# Supplementary material for: Genetic basis for phenotypic differences between different Toxoplasma gondii type I strains
Source: BMC Genomics. 2013 Jul 10;14:467. doi: 10.1186/1471-2164-14-467 (PMC3710486; doi:10.1186/1471-2164-14-467)
Supplement: Additional file 5: Table S4 — Consistently differentially expressed host genes between RH-ERP, RH-JSR and GT1. Human foreskin fibroblasts were infected for 24 hours with RH-ERP, RH-JSR and GT1, and host gene expression was determined through microarrays. Host transcripts which were consistently differentially expressed ≥1.5 fold between RH-ERP, RH-JSR and GT1 in each pairwise comparison were identified. Consistently differentially expressed host transcripts which were also ≥1.5 fold between RH and RH overexpressing ROP38 from a previous study were also identified [63]. Transcripts were annotated with gene description, strand type, GO term function, Gene Symbol and RefSeq IDs from the HG18 database. [file 1471-2164-14-467-S5.xlsx]

## Sheet: HFF_RHJSRGT1only_RMA
Original row	probeset_id	Gene_Description	STRAND	GO_TERMS	GENE_SYMBOL	REFSEQ_ACC	HFF_RH-ERP_1	HFF_RH-ERP_2	HFF_RH-ERP_3	HFF_RH-JSR_1	HFF_RH-JSR_2	HFF_RH-JSR_3	HFF_GT1_1	HFF_GT1_2	Consistently upregulated or downregulated in RH-ERPvGT1	Consistently upregulated or downregulated in RH-ERPvsRH-JSR	Consistently upregulated or downregulated in RH-JSRvGT1	1.5 fold different between RH and RH overexpressing ROP38 (Peixoto et al, 2010)
832	201242_s_at	ATPase, Na+/K+ transporting, beta 1 polypeptide	+	GO:0001666	ATP1B1	NM_001001787	7.75	10.39	8.87	8.11	10.11	9.18	9.49	8.11	UP	-	UP	-
879	201289_at	cysteine-rich, angiogenic inducer, 61	+	GO:0001558	CYR61	NM_001554	11.4	11.64	11.67	10.25	11.25	11.38	10.68	11.03	UP	-	-	-
1433	201843_s_at	EGF-containing fibulin-like extracellular matrix protein 1	-	GO:0007601	EFEMP1	NM_001039348	9.98	10.07	10.7	9.59	9.39	10.41	8.99	10.07	UP	-	-	UP
1901	202311_s_at	collagen, type I, alpha 1	-	GO:0001568	COL1A1	NM_000088	11.02	10.15	11.53	10.36	8.22	10.68	8.91	10.73	UP	UP	-	-
2298	202708_s_at	histone cluster 2, H2be	-	GO:0006334	HIST2H2BE	NM_003528	9.83	9.91	9.97	9.63	10.45	10.04	9.04	9.21	UP	-	UP	-
2513	202922_at	glutamate-cysteine ligase, catalytic subunit	-	GO:0045454	GCLC	NM_001498	8.23	8.59	8.2	8.16	8.79	8.64	7.55	7.47	UP	-	UP	-
2514	202923_s_at	glutamate-cysteine ligase, catalytic subunit	-	GO:0045454	GCLC	NM_001498	8.21	8.49	7.76	8.3	9.1	8.15	7.55	6.95	UP	-	UP	-
2571	202980_s_at	seven in absentia homolog 1 (Drosophila)	-	GO:0042787	SIAH1	NM_001006610	7.75	9.2	7.72	7.39	9.01	7.58	8.14	7.11	UP	-	-	-
2593	203002_at	angiomotin like 2	-	NA	AMOTL2	NM_016201	9.57	9.34	9.94	9.05	9.48	9.3	8.39	8.95	UP	-	-	-
3013	203424_s_at	insulin-like growth factor binding protein 5	-	GO:0001558	IGFBP5	NM_000599	10.71	11.39	10.48	10.53	10.17	10.02	10.35	9.34	UP	-	-	-
3014	203425_s_at	insulin-like growth factor binding protein 5	-	GO:0001558	IGFBP5	NM_000599	9.36	9.57	9.14	8.81	8.36	8.52	8.85	8.53	UP	-	-	-
3152	203563_at	actin filament associated protein 1	-	GO:0005886	AFAP1	NM_001134647	8.07	8.31	7.89	7.71	7.88	7.79	7.65	7.27	UP	-	-	-
3619	204030_s_at	schwannomin interacting protein 1	+	GO:0008150	SCHIP1	NM_014575	9.06	9.25	9.48	8.46	9.16	9.29	8.34	8.8	UP	-	-	-
4046	204457_s_at	growth arrest-specific 1	-	GO:0002053	GAS1	NM_002048	11.29	11.07	11.15	11.01	10.88	10.87	10.45	10.45	UP	-	-	-
4054	204465_s_at	internexin neuronal intermediate filament protein, alpha	+	GO:0007275	INA	NM_032727	9.08	10.2	8.52	8.8	10.05	9.26	9.37	7.88	UP	-	UP	-
4118	204529_s_at	thymocyte selection-associated high mobility group box	-	GO:0005634	TOX	NM_014729	7.87	7.7	8.57	7.33	6.5	7.57	6.5	7.56	UP	-	-	-
4211	204622_x_at	nuclear receptor subfamily 4, group A, member 2	-	GO:0001666	NR4A2	NM_006186	9.25	11.39	8.66	9.17	11.78	9.49	10.55	7.24	UP	-	UP	-
4419	204830_x_at	pregnancy specific beta-1-glycoprotein 5	-	GO:0007565	PSG5	NM_001130014	10.77	10.49	12.01	10.45	9.74	11.55	9.84	11.26	UP	-	-	-
4623	205034_at	cyclin E2	-	GO:0000075	CCNE2	NM_057749	9.27	10.78	9.13	9.05	10.01	9.68	9.98	8.18	UP	-	-	-
4672	205083_at	aldehyde oxidase 1	+	GO:0055114	AOX1	NM_001159	8.61	8.06	8.66	7.34	7.5	7.08	7.16	7.91	UP	-	-	-
4971	205382_s_at	complement factor D (adipsin)	+	GO:0006508	CFD	NM_001928	8.95	8.44	8.14	8.81	8.62	6.81	7.72	7.34	UP	-	-	-
5052	205463_s_at	platelet-derived growth factor alpha polypeptide	-	GO:0001525	PDGFA	NM_002607	9.6	9.43	9.99	8.98	9.55	8.69	8.35	8.83	UP	-	-	-
5136	205547_s_at	transgelin	+	GO:0007517	TAGLN	NM_001001522	11.03	9.84	11.27	9.05	8.44	10	8.86	9.74	UP	UP	-	-
5191	205602_x_at	pregnancy specific beta-1-glycoprotein 7 (gene/pseudogene)	-	GO:0007565	PSG7	NM_002783	9.42	9.5	10.55	8.36	8.11	9.79	8.44	9.71	UP	UP	-	-
5703	206115_at	early growth response 3	-	GO:0007274	EGR3	NM_004430	8.65	9.65	9	8.98	9.9	9.15	8.73	7.01	UP	-	UP	-
5705	206117_at	tropomyosin 1 (alpha)	+	GO:0003065	TPM1	NM_000366	7.32	7.84	7.89	6.5	7.08	6.82	7.11	7	UP	UP	-	-
5931	206343_s_at	neuregulin 1	+	GO:0007154	NRG1	NM_001159995	7.17	7.9	7.85	6.5	7.64	7.49	7	7.15	UP	-	-	-
5963	206375_s_at	heat shock 27kDa protein 3	+	GO:0006986	HSPB3	NM_006308	8.46	9.45	8.98	7.55	8.78	6.95	7.74	7.41	UP	UP	-	-
6116	206528_at	transient receptor potential cation channel, subfamily C, member 6	-	GO:0006812	TRPC6	NM_004621	9.32	9.42	8.76	8.77	9.75	8.87	8.55	7.1	UP	-	UP	-
6557	206969_at	keratin 34	-	GO:0008544	KRT34	NM_021013	7.92	8.47	8.88	6.5	7.44	7.94	7.03	7.9	UP	UP	-	UP
7351	207768_at	early growth response 4	-	GO:0008284	EGR4	NM_001965	8.77	8.44	7.26	7.64	8.71	7.4	6.93	6.5	UP	-	UP	-
7759	208191_x_at	pregnancy specific beta-1-glycoprotein 4	-	GO:0006952	PSG4	NM_002780	10.36	10.08	11.8	9.28	9.02	10.99	9.27	10.88	UP	UP	-	-
7823	208257_x_at	pregnancy specific beta-1-glycoprotein 1	-	GO:0007565	PSG1	NM_006905	9.97	9.48	10.65	8.43	8.2	10.05	8.22	9.79	UP	UP	-	-
8043	208483_x_at	keratin 33A	-	GO:0005882	KRT33A	NM_004138	6.5	7.28	7.21	6.5	6.62	6.5	6.62	6.5	UP	-	-	-
8657	209101_at	connective tissue growth factor	-	GO:0006260	CTGF	NM_001901	10.81	10.56	11.05	8.79	10.48	9.15	9.25	9.12	UP	-	-	-
8767	209211_at	Kruppel-like factor 5 (intestinal)	+	GO:0001525	KLF5	NM_001730	10.09	11.14	10.06	9.88	11.19	9.99	10.19	9.37	UP	-	UP	-
8768	209212_s_at	Kruppel-like factor 5 (intestinal)	+	GO:0001525	KLF5	NM_001730	7.7	8.83	8.6	7.33	8.95	8.17	7.66	7.92	UP	-	-	-
9146	209594_x_at	pregnancy specific beta-1-glycoprotein 9	-	GO:0007565	PSG9	NM_002784	8.2	8.36	9.56	7.66	7.07	8.9	7.18	8.71	UP	-	-	UP
9288	209738_x_at	pregnancy specific beta-1-glycoprotein 6	-	GO:0007565	PSG6	NM_001031850	8.69	8.6	9.91	8.02	7.57	9.34	7.79	9.04	UP	-	-	-
9507	209959_at	nuclear receptor subfamily 4, group A, member 3	+	GO:0001707	NR4A3	NM_006981	10.21	11.66	9.17	9.09	10.93	9.03	10.85	8.36	UP	-	-	-
9550	210002_at	GATA binding protein 6	+	GO:0001701	GATA6	NM_005257	8.82	8.61	9.34	8.1	8.47	8.65	7.79	7.97	UP	-	UP	-
9641	210095_s_at	insulin-like growth factor binding protein 3	-	GO:0001558	IGFBP3	NM_000598	12.7	12.07	12.84	11.55	11.65	11.76	11.47	11.71	UP	-	-	UP
10495	210986_s_at	tropomyosin 1 (alpha)	+	GO:0003065	TPM1	NM_000366	11.72	11.94	12.28	11.01	11.32	11.75	11.25	11.68	UP	-	-	-
11859	212412_at	PDZ and LIM domain 5	+	GO:0005829	PDLIM5	NM_001011513	10.04	10.67	10.22	9.74	10.58	10.1	9.91	9.53	UP	-	-	-
12117	212670_at	elastin	+	GO:0009887	ELN	NM_000501	8.44	7.25	10.5	6.5	6.5	8.2	6.5	8.54	UP	UP	-	-
12791	213348_at	cyclin-dependent kinase inhibitor 1C (p57, Kip2)	-	GO:0000079	CDKN1C	NM_000076	8.92	7.95	9.15	8.78	8.63	7.49	7.06	8.25	UP	-	-	-
12922	213479_at	neuronal pentraxin II	+	GO:0007268	NPTX2	NM_002523	8.72	8.76	8.45	7.67	9.24	8.22	7.54	6.5	UP	-	UP	-
13066	213624_at	sphingomyelin phosphodiesterase, acid-like 3A	+	GO:0008152	SMPDL3A	NM_006714	10.02	9.33	9.62	9.05	9.56	8.56	8.15	8.96	UP	-	-	-
13244	213802_at	NA	NA	NA	NA	NA	8.71	7.91	9.64	8.04	6.72	7.79	6.79	8.96	UP	UP	-	-
13374	213933_at	prostaglandin E receptor 3 (subtype EP3)	-	GO:0007165	PTGER3	NM_000957	7.26	8.19	8.41	6.96	8.06	7.87	7.36	6.63	UP	-	UP	-
13383	213942_at	multiple EGF-like-domains 6	-	GO:0008150	MEGF6	NM_001409	7.56	7.36	8.07	6.6	6.5	6.93	6.55	7.34	UP	UP	-	-
14364	214927_at	integrin, beta-like 1 (with EGF-like repeat domains)	+	GO:0007155	ITGBL1	NM_004791	9.93	10.17	10.52	8.64	8.63	8.28	8.86	9.72	UP	UP	-	UP
15256	215821_x_at	pregnancy specific beta-1-glycoprotein 3	-	GO:0006952	PSG3	NM_021016	7.35	7.54	9.03	6.88	6.5	8.56	6.82	8.21	UP	-	-	-
15682	216248_s_at	nuclear receptor subfamily 4, group A, member 2	-	GO:0001666	NR4A2	NM_006186	8.07	10.5	7.27	8.45	10.89	8.36	9.49	6.5	UP	-	UP	-
17772	218345_at	transmembrane protein 176A	+	GO:0016020	TMEM176A	NM_018487	8.59	7.86	8.62	7.49	7.38	7.13	6.5	7.23	UP	-	-	-
17986	218559_s_at	v-maf musculoaponeurotic fibrosarcoma oncogene homolog B (avian)	-	GO:0007379	MAFB	NM_005461	9.33	9.77	9.53	8.2	9.76	9.04	9	8.05	UP	-	UP	-
18443	219017_at	ethanolamine kinase 1	+	GO:0006646	ETNK1	NM_001039481	8.82	9.42	9.09	8.68	9.03	9.36	8.8	8.34	UP	-	-	UP
19363	219937_at	thyrotropin-releasing hormone degrading enzyme	+	GO:0007165	TRHDE	NM_013381	7.85	7.84	8.27	7.31	6.97	7.43	7.12	7.67	UP	-	-	-
19753	220327_at	vestigial like 3 (Drosophila)	-	GO:0045449	VGLL3	NM_016206	8.54	7.48	9.41	8.19	6.85	7.79	6.5	8.59	UP	-	-	-
19958	220532_s_at	transmembrane protein 176B	-	GO:0009887	TMEM176B	NM_001101311	8.47	7.91	8.75	8.16	7.81	8.11	7.09	7.42	UP	-	UP	-
20244	220818_s_at	transient receptor potential cation channel, subfamily C, member 4	-	GO:0006811	TRPC4	NM_001135955	7.36	7.38	8.36	7.34	7.11	7.64	6.5	7.61	UP	-	-	-
21282	221860_at	heterogeneous nuclear ribonucleoprotein L	-	GO:0006397	HNRNPL	NM_001005335	9.03	9.78	9.33	9.33	9.43	8.79	8.4	8.45	UP	-	-	-
22007	39966_at	chondroitin sulfate proteoglycan 5 (neuroglycan C)	-	GO:0007275	CSPG5	NM_006574	9.11	9.05	8.12	7.71	8.55	7.9	8.44	6.85	UP	-	-	-
22223	64408_s_at	calmodulin-like 4	-	GO:0005509	CALML4	NM_001031733	7.45	8.95	7.24	7.42	8.91	7.21	8.06	6.55	UP	-	UP	-
71	1405_i_at	chemokine (C-C motif) ligand 5	-	GO:0002544	CCL5	NM_002985	7.27	6.5	6.5	7.78	6.9	9.22	7.89	7.28	DOWN	-	-	-
1066	201476_s_at	ribonucleotide reductase M1	+	GO:0006260	RRM1	NM_001033	6.5	6.65	7.82	7.22	7.23	8.39	7.25	8.57	DOWN	-	-	DOWN
1364	201774_s_at	non-SMC condensin I complex, subunit D2	+	GO:0016192	NCAPD2	NM_014865	8.93	8.03	8.99	9.18	8.39	9.2	8.67	10.31	DOWN	-	-	DOWN
1676	202086_at	myxovirus (influenza virus) resistance 1, interferon-inducible protein p78 (mouse)	+	GO:0006952	MX1	NM_001144925	10.85	7.62	8.67	10.62	8.11	11.4	8.74	11.03	DOWN	-	-	-
1735	202145_at	lymphocyte antigen 6 complex, locus E	+	GO:0001701	LY6E	NM_001127213	10.76	9.73	9.72	10.88	9.73	10.59	10.34	10.61	DOWN	-	-	-
1773	202183_s_at	kinesin family member 22	+	GO:0006281	KIF22	NM_007317	8.52	8.07	7.61	8.65	8.72	8.31	8.68	9.07	DOWN	-	-	-
2386	202796_at	synaptopodin	+	GO:0005886	SYNPO	NM_001109974	7.25	6.77	6.5	9.05	6.5	7.17	7.37	7.31	DOWN	-	-	-
2459	202869_at	2',5'-oligoadenylate synthetase 1, 40/46kDa	+	GO:0006139	OAS1	NM_001032409	9.6	6.5	7.58	9.58	6.5	10.25	7.24	10.1	DOWN	-	-	-
2613	203022_at	ribonuclease H2, subunit A	+	GO:0006260	RNASEH2A	NM_006397	9.3	8.53	9.1	9.08	8.7	9.56	9.39	10.11	DOWN	-	-	DOWN
2738	203148_s_at	tripartite motif-containing 14	-	GO:0008150	TRIM14	NM_014788	9.31	7.39	9.05	8.82	7.04	10.26	8.33	9.97	DOWN	-	-	-
2743	203153_at	interferon-induced protein with tetratricopeptide repeats 1	+	GO:0008150	IFIT1	NM_001548	10.59	6.5	9.01	10.57	6.5	12.29	7.48	11.43	DOWN	-	-	-
2804	203214_x_at	cyclin-dependent kinase 1	+	GO:0006468	CDK1	NM_001130829	8.97	8.11	8.65	8.88	7.33	9.29	8.79	9.72	DOWN	-	-	-
2824	203234_at	uridine phosphorylase 1	+	GO:0006139	UPP1	NM_003364	10.14	10.5	9.33	10.21	11.05	10.28	11.59	10.07	DOWN	-	-	-
2937	203348_s_at	ets variant 5	-	GO:0006355	ETV5	NM_004454	7.74	7.51	7.78	7.99	8.18	8.71	8.14	8.86	DOWN	-	-	-
3525	203936_s_at	matrix metallopeptidase 9 (gelatinase B, 92kDa gelatinase, 92kDa type IV collagenase)	+	GO:0001501	MMP9	NM_004994	7.73	8.24	7.33	9.96	10.5	9.96	9.27	8.22	DOWN	DOWN	UP	-
4004	204415_at	interferon, alpha-inducible protein 6	-	GO:0001836	IFI6	NM_002038	10.09	8.83	7.63	11.81	8.74	9.51	10.39	9.02	DOWN	-	-	-
4030	204441_s_at	polymerase (DNA directed), alpha 2 (70kD subunit)	+	GO:0000060	POLA2	NM_002689	8.03	7.39	8.48	7.99	7.11	8.77	7.99	9.14	DOWN	-	-	DOWN
4091	204502_at	SAM domain and HD domain 1	-	GO:0045088	SAMHD1	NM_015474	8.65	7.23	8.38	8.64	7.67	9.98	8.37	9.78	DOWN	-	-	-
4216	204627_s_at	integrin, beta 3 (platelet glycoprotein IIIa, antigen CD61)	+	GO:0007596	ITGB3	NM_000212	7.46	8.13	7.54	8.18	8.76	8.71	9.03	8.3	DOWN	DOWN	-	-
4244	204655_at	chemokine (C-C motif) ligand 5	-	GO:0002544	CCL5	NM_002985	7.78	6.5	6.5	8.05	7.42	9.27	8.36	7.7	DOWN	-	-	-
4325	204736_s_at	chondroitin sulfate proteoglycan 4	-	GO:0001525	CSPG4	NM_001897	8.53	8.3	7.89	8.47	8.39	8.52	8.93	8.88	DOWN	-	-	-
4355	204766_s_at	nudix (nucleoside diphosphate linked moiety X)-type motif 1	+	GO:0006203	NUDT1	NM_002452	8.39	7.72	8.27	8.69	7.88	8.41	8.54	9.08	DOWN	-	DOWN	-
4406	204817_at	extra spindle pole bodies homolog 1 (S. cerevisiae)	+	GO:0007059	ESPL1	NM_012291	7.99	7.02	7.3	7.76	6.88	7.45	7.85	8.46	DOWN	-	DOWN	-
4703	205114_s_at	NA	NA	NA	NA	NA	6.5	6.5	6.5	6.64	8.19	8.14	8.34	7.17	DOWN	-	-	-
4808	205219_s_at	galactokinase 2	+	GO:0008152	GALK2	NM_001001556	7.43	6.78	7.79	7.91	7.58	8.28	7.55	8.41	DOWN	-	-	-
4939	205350_at	cellular retinoic acid binding protein 1	+	GO:0007165	CRABP1	NM_004378	8.44	7.74	8.2	10.7	9.06	10.52	10.11	8.95	DOWN	DOWN	-	-
4993	205404_at	hydroxysteroid (11-beta) dehydrogenase 1	+	GO:0055114	HSD11B1	NM_005525	9.49	7.97	7.54	9.28	10.42	8.71	10.52	8.39	DOWN	-	-	-
5072	205483_s_at	ISG15 ubiquitin-like modifier	+	GO:0019941	ISG15	NM_005101	11.76	8.59	9.43	11.98	9.52	12.37	9.72	11.61	DOWN	-	-	-
5249	205660_at	2'-5'-oligoadenylate synthetase-like	-	GO:0006955	OASL	NM_003733	8.73	6.5	6.5	9.93	7.79	11.68	7.33	9.42	DOWN	DOWN	-	-
5262	205673_s_at	ankyrin repeat and SOCS box-containing 9	-	GO:0019941	ASB9	NM_001031739	7.33	6.5	6.76	7.39	6.62	7.77	7.31	7.56	DOWN	-	-	-
5270	205681_at	BCL2-related protein A1	-	GO:0006916	BCL2A1	NM_001114735	8.36	7.55	7.57	7.17	9.12	8.01	9.74	8.3	DOWN	-	-	-
5721	206133_at	XIAP associated factor 1	+	GO:0006915	XAF1	NM_017523	9.49	6.64	9.76	9.3	6.74	10.49	7.73	10.37	DOWN	-	-	-
5936	206348_s_at	pyruvate dehydrogenase kinase, isozyme 3	+	GO:0007165	PDK3	NM_001142386	7.05	6.93	6.93	7.5	7.56	7.69	7.85	7.66	DOWN	-	-	-
6530	206942_s_at	pro-melanin-concentrating hormone	-	GO:0002027	PMCH	NM_002674	6.59	6.5	7.47	7.7	7.26	8.11	7.12	8.74	DOWN	DOWN	-	-
7550	207977_s_at	dermatopontin	-	GO:0007155	DPT	NM_001937	8.58	9.32	6.94	9.15	10.14	7.26	10.89	7.91	DOWN	-	DOWN	-
7997	208436_s_at	interferon regulatory factor 7	-	GO:0000122	IRF7	NM_001572	9.34	7.01	7.13	9.18	7.74	9.03	8.26	8.67	DOWN	-	-	-
8596	209040_s_at	proteasome (prosome, macropain) subunit, beta type, 8 (large multifunctional peptidase 7)	-	GO:0051603	PSMB8	NM_004159	10.1	9.19	10.08	10.39	9.28	10.69	9.92	10.72	DOWN	-	-	-
8826	209270_at	laminin, beta 3	-	GO:0007155	LAMB3	NM_000228	7.92	6.77	6.93	6.86	7.56	6.5	8.88	7.58	DOWN	-	DOWN	-
8834	209278_s_at	tissue factor pathway inhibitor 2	-	GO:0007596	TFPI2	NM_006528	11.28	12.12	9.37	12.07	13	11.39	12.8	10.92	DOWN	DOWN	-	-
8972	209417_s_at	interferon-induced protein 35	+	GO:0009615	IFI35	NM_005533	9.73	7.07	9.12	9.5	6.99	10.77	7.92	10.52	DOWN	-	-	-
9019	209464_at	aurora kinase B	-	GO:0000910	AURKB	NM_004217	7.93	7.12	7.95	7.89	6.65	8.74	7.82	9.9	DOWN	-	DOWN	DOWN
9230	209680_s_at	kinesin family member C1	+	GO:0000070	KIFC1	NM_002263	8.67	7.19	8.25	8.27	7.19	8.6	8.08	9.65	DOWN	-	DOWN	-
9311	209761_s_at	SP110 nuclear body protein	-	GO:0044419	SP110	NM_004509	8.08	7.41	8.6	9.04	6.9	10.31	8.07	9.81	DOWN	-	-	-
10089	210559_s_at	cyclin-dependent kinase 1	+	GO:0006468	CDK1	NM_001130829	9.43	8.58	8.95	9.3	7.51	9.4	9.18	10.05	DOWN	-	DOWN	-
10845	211367_s_at	caspase 1, apoptosis-related cysteine peptidase (interleukin 1, beta, convertase)	-	GO:0001666	CASP1	NM_001223	7.71	7.04	7.71	8.25	6.7	9.34	7.92	8.93	DOWN	-	-	-
11470	212022_s_at	antigen identified by monoclonal antibody Ki-67	-	GO:0007049	MKI67	NM_001145966	8.69	8.15	8.44	8.62	7.57	9.49	8.8	11.19	DOWN	-	DOWN	-
12453	213008_at	Fanconi anemia, complementation group I	+	GO:0006281	FANCI	NM_001113378	8.8	7.99	9.02	8.77	8.25	9.4	8.63	9.95	DOWN	-	-	-
12513	213068_at	dermatopontin	-	GO:0007155	DPT	NM_001937	9.06	10.22	7.62	9.56	10.53	8.04	11.08	8.59	DOWN	-	-	-
12516	213071_at	dermatopontin	-	GO:0007155	DPT	NM_001937	10.42	11.42	8.58	10.81	11.84	8.17	12.32	9.44	DOWN	-	-	-
12804	213361_at	tudor domain containing 7	+	GO:0007281	TDRD7	NM_014290	9.34	8.59	9.34	9.17	8.31	10.58	9.23	10.16	DOWN	-	-	-
13001	213558_at	piccolo (presynaptic cytomatrix protein)	-	GO:0007010	PCLO	NM_014510	7.84	7.57	6.92	9.49	7.16	9.88	8.66	8.17	DOWN	-	-	-
13048	213606_s_at	Rho GDP dissociation inhibitor (GDI) alpha	-	GO:0006916	ARHGDIA	NM_004309	6.5	6.75	7.53	7.85	7.2	7.64	7.46	8.2	DOWN	-	-	-
13233	213791_at	proenkephalin	-	GO:0001662	PENK	NM_001135690	8.32	8.1	7.01	9.19	8.58	8.12	8.9	8.69	DOWN	-	-	-
13894	214453_s_at	interferon-induced protein 44	+	GO:0009615	IFI44	NM_006417	10.39	7.73	9.01	10.42	8.18	11.56	8.96	11.22	DOWN	-	-	-
13978	214537_at	histone cluster 1, H1d	-	GO:0006334	HIST1H1D	NM_005320	8.33	7.26	8.4	8.98	6.94	8.81	8.18	9.67	DOWN	-	DOWN	-
14242	214804_at	centromere protein I	+	GO:0007548	CENPI	NM_006733	8.99	7.22	8.84	8.11	6.72	8.74	8.3	9.68	DOWN	-	DOWN	-
14613	215177_s_at	integrin, alpha 6	+	GO:0007160	ITGA6	NM_000210	6.5	6.5	6.5	7.16	6.5	7.14	7.17	7.2	DOWN	-	-	-
15248	215813_s_at	prostaglandin-endoperoxide synthase 1 (prostaglandin G/H synthase and cyclooxygenase)	+	GO:0001516	PTGS1	NM_000962	9.16	9.88	9.37	10.7	10.83	11.15	10.52	11.58	DOWN	DOWN	-	DOWN
15808	216375_s_at	ets variant 5	-	GO:0006355	ETV5	NM_004454	7.4	7.31	7.64	7.66	8.01	8.42	7.94	8.59	DOWN	-	-	-
16739	217312_s_at	collagen, type VII, alpha 1	-	GO:0007155	COL7A1	NM_000094	7.59	7.14	6.96	8.48	8.57	7.81	8.11	7.79	DOWN	DOWN	-	-
17827	218400_at	2'-5'-oligoadenylate synthetase 3, 100kDa	+	GO:0006139	OAS3	NM_006187	10.73	8.67	9.97	10.71	9.13	11.55	10.21	11.34	DOWN	-	-	-
18046	218619_s_at	suppressor of variegation 3-9 homolog 1 (Drosophila)	+	GO:0000183	SUV39H1	NM_003173	7.2	6.5	6.52	7.28	6.5	6.73	7.23	7.32	DOWN	-	-	DOWN
18167	218741_at	centromere protein M	-	GO:0000777	CENPM	NM_001002876	7.67	7.3	7.44	7.54	6.77	7.43	7.93	8.2	DOWN	-	DOWN	-
18250	218824_at	PNMA-like 1	-	NA	PNMAL1	NM_001103149	7.89	7.29	6.99	8.1	7.34	7.99	8.14	7.83	DOWN	-	-	-
18369	218943_s_at	DEAD (Asp-Glu-Ala-Asp) box polypeptide 58	-	GO:0002230	DDX58	NM_014314	10.22	8.5	9.34	10.38	9.18	11.75	9.45	10.97	DOWN	-	-	-
18629	219203_at	family with sequence similarity 158, member A	-	NA	FAM158A	NM_016049	9.02	8.17	8.56	9.43	8.86	8.68	8.96	9.41	DOWN	-	-	-
18635	219209_at	interferon induced with helicase C domain 1	-	GO:0009615	IFIH1	NM_022168	9.47	6.87	8.9	9.24	7.41	10.52	8.04	9.72	DOWN	-	-	-
18637	219211_at	ubiquitin specific peptidase 18	+	GO:0006511	USP18	NM_017414	8.44	6.52	7.63	8.08	6.67	10.26	8.12	9.06	DOWN	-	-	-
18656	219230_at	transmembrane protein 100	-	GO:0008150	TMEM100	NM_001099640	8.86	8.95	6.77	8.81	8.79	8.12	10.43	8.07	DOWN	-	-	-
18778	219352_at	hect domain and RLD 6	+	GO:0019941	HERC6	NM_001165136	10.31	6.79	9.05	9.76	6.78	11.04	8.23	10.83	DOWN	-	-	-
18920	219494_at	RAD54 homolog B (S. cerevisiae)	-	GO:0000724	RAD54B	NM_012415	7.7	7.71	8.22	8.12	7.72	8.79	8.44	8.86	DOWN	-	-	-
19063	219637_at	armadillo repeat containing 9	+	GO:0005488	ARMC9	NM_025139	9.24	7.72	9.25	8.82	8.17	9.53	8.35	9.95	DOWN	-	-	-
19381	219955_at	LINE-1 type transposase domain containing 1	+	NA	L1TD1	NM_001164835	6.5	6.73	6.61	6.55	7.27	7.63	7.4	7.51	DOWN	-	-	-
19564	220138_at	heart and neural crest derivatives expressed 1	-	GO:0001525	HAND1	NM_004821	6.87	6.98	6.5	6.5	8.28	6.5	9.69	7.17	DOWN	-	DOWN	-
20361	220935_s_at	CDK5 regulatory subunit associated protein 2	-	GO:0007420	CDK5RAP2	NM_001011649	7.75	6.85	7.55	7.74	7.13	7.49	7.51	8.29	DOWN	-	-	-
21035	221611_s_at	PHD finger protein 7	+	GO:0005634	PHF7	NM_016483	7.18	6.5	6.87	6.7	6.5	6.96	7.11	7.71	DOWN	-	DOWN	-
21323	221901_at	KIAA1644	-	GO:0016020	KIAA1644	NM_001099294	7.51	8.38	7.7	9.42	9.01	9.92	9.02	8.79	DOWN	DOWN	-	-
21942	37425_g_at	coiled-coil alpha-helical rod protein 1	-	GO:0006611	CCHCR1	NM_001105563	7.33	7.05	7.16	7.73	7.29	7.4	7.76	7.76	DOWN	-	-	-
21949	37577_at	Rho GTPase activating protein 19	-	GO:0007165	ARHGAP19	NM_032900	7.45	6.51	7.44	7.43	6.5	7.78	7.12	8.48	DOWN	-	DOWN	-
21972	38158_at	extra spindle pole bodies homolog 1 (S. cerevisiae)	+	GO:0007059	ESPL1	NM_012291	7.68	6.5	7.15	7.43	6.72	7.02	7.61	8.28	DOWN	-	DOWN	-
22109	48808_at	dihydrofolate reductase	-	NA	DHFR	NM_000791	9.25	8.64	9.42	9.24	8.9	9.69	9.34	10.07	DOWN	-	-	-
22147	52837_at	KIAA1644	-	GO:0016020	KIAA1644	NM_001099294	6.63	7.5	6.5	8.56	8.22	8.86	8.29	7.95	DOWN	DOWN	-	-
76	1598_g_at	growth arrest-specific 6	-	GO:0007165	GAS6	NM_000820	10.08	9.5	9.35	8.86	8.31	8.5	8.98	9.16	-	UP	DOWN	-
1240	201650_at	keratin 19	-	GO:0043627	KRT19	NM_002276	8.69	8.56	7.29	7.61	6.5	6.5	7.3	6.93	-	UP	-	-
1767	202177_at	growth arrest-specific 6	-	GO:0007165	GAS6	NM_000820	8.79	8.62	8.39	7.91	7.7	7.69	8.17	8.32	-	UP	-	-
2145	202555_s_at	myosin light chain kinase	-	GO:0006936	MYLK	NM_053025	11.22	10.34	12.31	10.3	9.52	11.03	10.04	12.16	-	UP	-	-
2346	202756_s_at	glypican 1	+	GO:0005886	GPC1	NM_002081	9.51	9.05	8.91	8.54	8.24	8.24	8.7	8.7	-	UP	-	-
2488	202898_at	syndecan 3	-	GO:0007155	SDC3	NM_014654	10.3	9.59	9.7	9.47	8.56	8.72	9.23	9.55	-	UP	DOWN	-
2914	203325_s_at	collagen, type V, alpha 1	+	GO:0001568	COL5A1	NM_000093	9.83	8.81	9.88	9.17	8.01	9.25	8.45	9.53	-	UP	-	-
3087	203498_at	regulator of calcineurin 2	-	GO:0019722	RCAN2	NM_005822	10.61	9.65	10.64	9.7	7.72	9.37	9.44	10.36	-	UP	DOWN	-
3661	204072_s_at	furry homolog (Drosophila)	+	GO:0045449	FRY	NM_023037	8.09	7.35	8.3	6.5	6.58	7.13	7.64	7.49	-	UP	-	-
4173	204584_at	L1 cell adhesion molecule	-	GO:0007157	L1CAM	NM_000425	9.84	9.61	9.34	9.18	7.99	8.58	8.45	8.92	-	UP	-	-
4595	205006_s_at	N-myristoyltransferase 2	-	GO:0006499	NMT2	NM_004808	8.18	8.07	8.13	7.3	6.72	7.41	7.71	7.98	-	UP	-	-
5396	205807_s_at	tuftelin 1	+	GO:0030282	TUFT1	NM_001126337	9.01	9.59	9.17	8.06	8.06	8.41	9.27	7.74	-	UP	-	-
6942	207357_s_at	UDP-N-acetyl-alpha-D-galactosamine:polypeptide N-acetylgalactosaminyltransferase 10 (GalNAc-T10)	+	GO:0006493	GALNT10	NM_017540	8.06	7.15	8.25	6.97	6.5	7.46	7.25	8.57	-	UP	DOWN	-
7457	207876_s_at	filamin C, gamma	+	GO:0005886	FLNC	NM_001127487	11.22	10.81	10.77	10.61	10.04	10.14	10.01	10.37	-	UP	-	-
9343	209793_at	glutamate receptor, ionotropic, AMPA 1	+	GO:0007165	GRIA1	NM_000827	8.98	7.75	10.13	7.98	6.5	8.7	7.34	8.71	-	UP	-	-
11672	212224_at	aldehyde dehydrogenase 1 family, member A1	-	GO:0006081	ALDH1A1	NM_000689	11.39	10.49	12.15	10.41	9.03	10.35	10.2	10.37	-	UP	-	-
11704	212256_at	UDP-N-acetyl-alpha-D-galactosamine:polypeptide N-acetylgalactosaminyltransferase 10 (GalNAc-T10)	+	GO:0006493	GALNT10	NM_017540	9.96	9.24	9.98	9.14	8.48	9.24	9	10.17	-	UP	-	-
12430	212985_at	amyloid beta (A4) precursor protein-binding, family B, member 2	-	GO:0001764	APBB2	NM_001166050	8.48	8.46	9.1	7.64	7.86	8.28	8.09	8.12	-	UP	-	-
13350	213909_at	leucine rich repeat containing 15	-	GO:0016020	LRRC15	NM_001135057	9.55	9.39	10.04	8.68	7.97	8.99	9.3	10.88	-	UP	DOWN	-
13726	214285_at	fatty acid binding protein 3, muscle and heart (mammary-derived growth inhibitor)	-	GO:0006631	FABP3	NM_004102	11.8	10.99	11.46	11.1	10.39	10.54	11.33	9.97	-	UP	-	-
14062	214622_at	cytochrome P450, family 21, subfamily A, polypeptide 2	+	GO:0055114	CYP21A2	NM_000500	10.4	9.51	8.08	8.48	7.93	7.21	8.46	7.73	-	UP	-	-
14241	214803_at	NA	NA	NA	NA	NA	7.7	7.53	8.61	7.01	6.52	7.42	7.07	7.15	-	UP	-	-
18054	218627_at	DNA-damage regulated autophagy modulator 1	+	GO:0006915	DRAM1	NM_018370	11.74	11.97	11.84	11	11.27	10.71	11.04	11.84	-	UP	-	-
18490	219064_at	inter-alpha (globulin) inhibitor H5	-	GO:0030212	ITIH5	NM_001001851	8.7	7.81	9.31	8.07	7.09	8.06	7.52	8.4	-	UP	-	-
21959	37892_at	collagen, type XI, alpha 1	-	GO:0007155	COL11A1	NM_001168249	8.77	7.2	8.94	7.1	6.5	7.63	7.16	7.11	-	UP	-	-
222	200632_s_at	N-myc downstream regulated 1	-	GO:0010038	NDRG1	NM_001135242	10.67	10.8	10.56	12.05	11.55	11.24	11.33	11.3	-	DOWN	-	-
1221	201631_s_at	immediate early response 3	-	GO:0006915	IER3	NM_003897	11.7	12.42	10.75	12.31	13.35	11.73	12.67	11.49	-	DOWN	-	-
1438	201848_s_at	BCL2/adenovirus E1B 19kDa interacting protein 3	-	GO:0001666	BNIP3	NM_004052	8.88	9.04	9.34	10.59	9.88	10.24	10.23	9.56	-	DOWN	-	-
1588	201998_at	ST6 beta-galactosamide alpha-2,6-sialyltranferase 1	+	GO:0006486	ST6GAL1	NM_003032	9.25	8.87	10.04	10.26	9.93	10.7	9.9	9.05	-	DOWN	-	-
2961	203372_s_at	suppressor of cytokine signaling 2	+	GO:0019941	SOCS2	NM_003877	7.53	8.69	8.77	8.97	10.09	9.59	9.17	8.47	-	DOWN	UP	-
2983	203394_s_at	hairy and enhancer of split 1, (Drosophila)	+	GO:0001701	HES1	NM_005524	7.54	8.02	6.5	8.3	8.68	7.37	8.9	6.87	-	DOWN	-	-
3443	203854_at	complement factor I	-	GO:0006508	CFI	NM_000204	7.97	6.95	8.94	8.79	8.23	9.6	8.24	8.23	-	DOWN	-	-
3725	204136_at	collagen, type VII, alpha 1	-	GO:0007155	COL7A1	NM_000094	8.83	9.1	8.02	9.76	9.88	8.98	9.37	8.63	-	DOWN	-	-
3860	204271_s_at	endothelin receptor type B	-	GO:0001755	EDNRB	NM_000115	6.59	7.11	6.62	7.72	8.39	7.9	7.7	7.2	-	DOWN	UP	-
4717	205128_x_at	prostaglandin-endoperoxide synthase 1 (prostaglandin G/H synthase and cyclooxygenase)	+	GO:0001516	PTGS1	NM_000962	9.39	10.27	9.56	10.78	11	11.29	10.68	11.71	-	DOWN	-	-
4828	205239_at	amphiregulin	+	GO:0007173	AREG	NM_001657	6.5	7.82	6.5	7.44	9.14	7.3	7.15	6.5	-	DOWN	UP	-
4849	205260_s_at	acylphosphatase 1, erythrocyte (common) type	-	GO:0006796	ACYP1	NM_001107	9.7	10.15	9.09	10.45	10.85	10.41	10.29	10.94	-	DOWN	-	-
4856	205267_at	POU class 2 associating factor 1	-	GO:0006366	POU2AF1	NM_006235	6.9	6.5	6.5	8.23	8.28	8.24	7.78	6.5	-	DOWN	-	-
5269	205680_at	matrix metallopeptidase 10 (stromelysin 2)	-	GO:0008152	MMP10	NM_002425	6.5	9.38	6.5	9.24	10.96	7.67	9.21	9.66	-	DOWN	-	-
5414	205825_at	proprotein convertase subtilisin/kexin type 1	-	GO:0008152	PCSK1	NM_000439	6.5	6.5	6.5	7.48	7.22	7.63	6.82	6.5	-	DOWN	-	-
5446	205857_at	solute carrier family 18 (vesicular monoamine), member 2	+	GO:0001975	SLC18A2	NM_003054	6.5	6.5	6.6	9.06	9.46	8.73	7.07	7.83	-	DOWN	UP	-
6009	206421_s_at	serpin peptidase inhibitor, clade B (ovalbumin), member 7	+	GO:0015870	SERPINB7	NM_001040147	6.5	6.5	7.12	7.85	8.18	8.81	6.57	9.88	-	DOWN	-	-
6767	207180_s_at	HIV-1 Tat interactive protein 2, 30kDa	+	GO:0055114	HTATIP2	NM_001098520	9.21	8.65	9.64	10.11	9.55	10.67	9.18	10.05	-	DOWN	-	-
7213	207630_s_at	cAMP responsive element modulator	+	GO:0007165	CREM	NM_001881	8.89	10.08	8.64	9.78	10.95	9.89	10.22	8.66	-	DOWN	UP	-
8160	208600_s_at	G protein-coupled receptor 39	+	GO:0007165	GPR39	NM_001508	6.87	6.91	7.38	7.68	7.95	8.22	7.57	7.36	-	DOWN	-	-
9423	209875_s_at	secreted phosphoprotein 1	+	GO:0001649	SPP1	NM_000582	9.65	10.68	8.9	10.93	12.28	11.93	11.24	10.13	-	DOWN	UP	-
9509	209961_s_at	hepatocyte growth factor (hepapoietin A; scatter factor)	-	GO:0000187	HGF	NM_000601	6.5	6.74	6.5	7.84	7.51	7.96	6.89	7.11	-	DOWN	UP	-
9635	210089_s_at	laminin, alpha 4	-	GO:0001568	LAMA4	NM_001105206	7.98	8.14	7.67	8.84	9.24	8.46	7.88	8.32	-	DOWN	-	-
9897	210357_s_at	spermine oxidase	+	GO:0055114	SMOX	NM_175839	7.93	8.35	7.16	8.75	9.77	8.88	8.63	8.23	-	DOWN	UP	-
10119	210592_s_at	spermidine/spermine N1-acetyltransferase 1	+	GO:0008152	SAT1	NM_002970	10.2	11.15	9.38	10.85	12.03	10.45	10.56	10.42	-	DOWN	-	-
10255	210732_s_at	lectin, galactoside-binding, soluble, 8	+	GO:0005615	LGALS8	NM_006499	6.71	6.83	7.59	7.71	7.9	8.45	7.31	7.82	-	DOWN	-	-
10506	210997_at	hepatocyte growth factor (hepapoietin A; scatter factor)	-	GO:0000187	HGF	NM_000601	7.28	7.4	6.5	9.08	8.36	8.83	7.51	7.9	-	DOWN	UP	-
10507	210998_s_at	hepatocyte growth factor (hepapoietin A; scatter factor)	-	GO:0000187	HGF	NM_000601	7.34	7.27	6.5	9.37	8.65	8.75	7.71	8.04	-	DOWN	UP	-
11025	211558_s_at	deoxyhypusine synthase	-	GO:0008612	DHPS	NM_001930	8.58	8.57	9.13	9.36	9.32	9.78	9.04	9.93	-	DOWN	-	-
11674	212226_s_at	phosphatidic acid phosphatase type 2B	-	GO:0001568	PPAP2B	NM_003713	9.46	8.97	8.54	10.72	9.74	9.25	9.69	8.91	-	DOWN	-	-
12104	212657_s_at	interleukin 1 receptor antagonist	+	GO:0006954	IL1RN	NM_000577	6.5	8.82	6.5	8.58	11.28	7.75	10.11	6.98	-	DOWN	UP	-
12355	212909_at	LY6/PLAUR domain containing 1	-	GO:0005886	LYPD1	NM_001077427	6.96	6.81	7.33	7.58	7.86	8.33	7.52	7.29	-	DOWN	-	-
12461	213016_at	bobby sox homolog (Drosophila)	+	GO:0045449	BBX	NM_001142568	6.84	6.57	7.4	7.78	7.22	8.2	7.35	7.73	-	DOWN	-	-
13232	213790_at	ADAM metallopeptidase domain 12	-	GO:0007155	ADAM12	NM_003474	8.45	9.64	9.97	9.75	10.52	10.64	9.54	10.18	-	DOWN	-	-
13310	213868_s_at	dehydrogenase/reductase (SDR family) member 7	-	GO:0055114	DHRS7	NM_016029	9.57	9.94	9.79	10.61	10.95	10.41	10.85	10.23	-	DOWN	-	-
13362	213921_at	somatostatin	-	GO:0006972	SST	NM_001048	7.06	7.69	8.79	9.86	10.2	9.81	8.48	7.9	-	DOWN	UP	-
13429	213988_s_at	spermidine/spermine N1-acetyltransferase 1	+	GO:0008152	SAT1	NM_002970	8.72	9.92	7.93	9.88	11.25	9.04	9.44	9.34	-	DOWN	-	-
13681	214240_at	galanin prepropeptide	+	GO:0006939	GAL	NM_015973	9.81	10.5	8.54	11.29	11.48	10.75	11.02	9.89	-	DOWN	-	-
13731	214290_s_at	NA	NA	NA	NA	NA	9.65	9.97	10.24	10.43	10.71	11.2	10.1	10.48	-	DOWN	UP	-
13949	214508_x_at	cAMP responsive element modulator	+	GO:0007165	CREM	NM_001881	8.48	9.35	7.96	9.33	10.29	8.98	9.61	7.94	-	DOWN	UP	-
14876	215440_s_at	brain expressed, X-linked 4	+	GO:0005634	BEX4	NM_001080425	6.97	6.5	7.53	7.88	7.32	8.27	7.24	7.61	-	DOWN	-	-
17406	217979_at	tetraspanin 13	+	GO:0016020	TSPAN13	NM_014399	9.92	11.19	9.95	11.33	11.96	11.8	10.85	11.12	-	DOWN	UP	-
17706	218279_s_at	histone cluster 2, H2aa3	-	GO:0006334	HIST2H2AA3	NM_003516	9.87	10.14	9.46	10.48	10.75	10.57	10.19	9.79	-	DOWN	-	-
17707	218280_x_at	NA	NA	NA	NA	NA	9.48	9.89	9.5	10.13	10.51	10.55	9.9	9.83	-	DOWN	UP	-
18401	218975_at	collagen, type V, alpha 3	-	GO:0007155	COL5A3	NM_015719	10.17	10.39	10.22	10.98	11.29	10.96	10.59	10.09	-	DOWN	UP	-
18793	219367_s_at	neuropilin 2	+	GO:0001755	NRP2	NM_003872	6.5	7.16	7.42	7.97	8.55	8.5	8.85	7.82	-	DOWN	-	-
18995	219569_s_at	transmembrane protein 22	+	GO:0016020	TMEM22	NM_001097599	8.46	9.37	8.85	9.24	9.99	9.93	9.37	9.17	-	DOWN	UP	-
20227	220801_s_at	hydroxyacid oxidase 2 (long chain)	+	GO:0001561	HAO2	NM_001005783	8.36	6.56	6.58	9.78	9.65	9.4	6.82	7.08	-	DOWN	UP	-
1626	202036_s_at	secreted frizzled-related protein 1	-	GO:0001756	SFRP1	NM_003012	8.46	8.37	7.41	8.49	8.69	8.48	7.97	7.63	-	-	UP	-
1803	202213_s_at	cullin 4B	-	GO:0006281	CUL4B	NM_001079872	8.67	9.74	8.94	9.28	9.28	9.94	8.56	9.28	-	-	UP	-
1876	202286_s_at	tumor-associated calcium signal transducer 2	-	GO:0007166	TACSTD2	NM_002353	8.35	7.29	7.22	8.11	8.04	7.52	7.02	6.5	-	-	UP	-
2233	202643_s_at	tumor necrosis factor, alpha-induced protein 3	+	GO:0019941	TNFAIP3	NM_006290	8.81	10.55	8.24	8.26	10.31	8.29	9.69	7.69	-	-	UP	-
2416	202826_at	serine peptidase inhibitor, Kunitz type 1	+	GO:0001763	SPINT1	NM_001032367	8.19	7.9	7.63	8.72	9.1	8.76	8.37	7.22	-	-	UP	-
2433	202843_at	DnaJ (Hsp40) homolog, subfamily B, member 9	+	GO:0006457	DNAJB9	NM_012328	9.11	9.61	8.99	8.22	10.09	9.12	9.46	8.28	-	-	UP	-
2569	202978_s_at	CREB/ATF bZIP transcription factor	-	GO:0009615	CREBZF	NM_001039618	9.69	10.48	9.22	10.26	11.07	9.62	10.27	8.71	-	-	UP	-
2845	203256_at	cadherin 3, type 1, P-cadherin (placental)	+	GO:0007156	CDH3	NM_001793	7.74	6.5	7.57	8.05	7.46	8.69	6.5	6.5	-	-	UP	-
2962	203373_at	suppressor of cytokine signaling 2	+	GO:0019941	SOCS2	NM_003877	10.07	10.6	10.23	10.27	10.99	10.82	10.39	9.92	-	-	UP	-
3132	203543_s_at	Kruppel-like factor 9	-	GO:0006357	KLF9	NM_001206	8.11	9.06	8.34	8.59	9.66	8.74	8.75	8	-	-	UP	-
3406	203817_at	guanylate cyclase 1, soluble, beta 3	+	GO:0006182	GUCY1B3	NM_000857	9.88	8.76	10.47	9.7	9.58	9.91	8.87	9.3	-	-	UP	-
3442	203853_s_at	GRB2-associated binding protein 2	-	GO:0008284	GAB2	NM_012296	8.17	8.52	8.09	8.27	9.28	8.14	8.38	7.36	-	-	UP	-
3476	203887_s_at	thrombomodulin	-	GO:0007596	THBD	NM_000361	9.74	10.08	10.37	10.48	10.5	11.11	9.86	9.86	-	-	UP	-
3694	204105_s_at	neuronal cell adhesion molecule	-	GO:0001764	NRCAM	NM_001037132	7.44	7.2	7.64	7.82	9.11	8.73	7.44	6.96	-	-	UP	-
3947	204358_s_at	fibronectin leucine rich transmembrane protein 2	+	GO:0007155	FLRT2	NM_013231	8.35	8.46	8.92	8.54	9.46	8.82	8.63	8.16	-	-	UP	-
3993	204404_at	solute carrier family 12 (sodium/potassium/chloride transporters), member 2	+	GO:0006811	SLC12A2	NM_001046	8.51	8.93	8.52	7.83	9.42	8.61	8.6	7.76	-	-	UP	-
4055	204466_s_at	synuclein, alpha (non A4 component of amyloid precursor)	-	GO:0001774	SNCA	NM_000345	8.06	7.12	6.65	7.91	8.1	7.66	7.43	6.69	-	-	UP	-
4059	204470_at	chemokine (C-X-C motif) ligand 1 (melanoma growth stimulating activity, alpha)	+	GO:0030036	CXCL1	NM_001511	9.49	11.66	9.17	9.98	12.35	11.1	10.65	10.27	-	-	UP	-
4210	204621_s_at	nuclear receptor subfamily 4, group A, member 2	-	GO:0001666	NR4A2	NM_006186	6.63	9.68	6.54	7.09	10.02	7.34	8.3	6.5	-	-	UP	-
4521	204932_at	tumor necrosis factor receptor superfamily, member 11b	-	GO:0001501	TNFRSF11B	NM_002546	9.27	10.03	9.32	9.27	9.81	9.84	9.02	8.93	-	-	UP	-
4795	205206_at	Kallmann syndrome 1 sequence	-	GO:0007155	KAL1	NM_000216	8.46	9.07	9.37	8.98	9.74	10.55	8.92	9.22	-	-	UP	-
5132	205543_at	heat shock 70kDa protein 4-like	+	GO:0006457	HSPA4L	NM_014278	6.86	7.84	6.58	7.06	8.42	7.48	7.64	6.82	-	-	UP	-
5591	206002_at	G protein-coupled receptor 64	-	GO:0007218	GPR64	NM_001079858	7.93	6.77	8.28	7.86	8.42	7.88	7.14	6.5	-	-	UP	-
5716	206128_at	adrenergic, alpha-2C-, receptor	+	GO:0000187	ADRA2C	NM_000683	6.99	7.28	6.99	7.43	8	7.46	6.95	6.69	-	-	UP	-
5825	206237_s_at	neuregulin 1	+	GO:0007154	NRG1	NM_001159995	9.76	10.17	9.85	9.25	11.16	10	10.03	9	-	-	UP	-
5924	206336_at	chemokine (C-X-C motif) ligand 6 (granulocyte chemotactic protein 2)	+	GO:0007165	CXCL6	NM_002993	8.99	10.72	8.95	9.49	11.42	10.71	10.11	9.24	-	-	UP	-
6520	206932_at	cholesterol 25-hydroxylase	-	GO:0055114	CH25H	NM_003956	10.3	10.27	10.52	10.81	10.57	11.4	9.87	10.14	-	-	UP	-
6582	206994_at	cystatin S	-	GO:0005576	CST4	NM_001899	7.02	7.63	6.5	8.93	7.94	9.12	7.11	6.5	-	-	UP	-
6626	207038_at	solute carrier family 16, member 6 (monocarboxylic acid transporter 7)	-	GO:0015718	SLC16A6	NM_004694	6.5	8.43	6.5	6.55	8.64	7.36	6.94	6.5	-	-	UP	-
7359	207776_s_at	calcium channel, voltage-dependent, beta 2 subunit	+	GO:0006811	CACNB2	NM_000724	6.5	6.5	7.29	7.83	8.92	7.41	7.64	6.5	-	-	UP	-
7431	207850_at	chemokine (C-X-C motif) ligand 3	-	GO:0006935	CXCL3	NM_002090	8.01	10.5	7.57	7.81	11.52	8.57	9.53	7.68	-	-	UP	-
7797	208230_s_at	neuregulin 1	+	GO:0007154	NRG1	NM_001159995	7.29	7.82	7.83	7.25	9.18	7.98	7.95	7.21	-	-	UP	-
8745	209189_at	FBJ murine osteosarcoma viral oncogene homolog	+	GO:0001661	FOS	NM_005252	8.33	9.14	7.34	8.44	9.99	8	8.83	6.5	-	-	UP	-
8846	209290_s_at	nuclear factor I/B	-	GO:0006260	NFIB	NM_005596	9.32	9.87	9.7	9.35	10.33	9.55	9.68	8.81	-	-	UP	-
9028	209473_at	ectonucleoside triphosphate diphosphohydrolase 1	+	GO:0007596	ENTPD1	NM_001098175	9.12	8.25	8.63	8.43	9.43	8.59	8.66	7.93	-	-	UP	-
9097	209542_x_at	insulin-like growth factor 1 (somatomedin C)	-	GO:0006260	IGF1	NM_000618	8.27	7.07	9.35	9.08	8.91	9.02	7.55	7.58	-	-	UP	-
9324	209774_x_at	chemokine (C-X-C motif) ligand 2	-	GO:0006935	CXCL2	NM_002089	8.55	10.23	8.27	8.13	11.03	9.19	9.72	7.96	-	-	UP	-
9895	210355_at	parathyroid hormone-like hormone	-	GO:0001501	PTHLH	NM_002820	7.82	7.55	7.11	8.31	9.05	8.3	7.54	7.16	-	-	UP	-
11022	211555_s_at	guanylate cyclase 1, soluble, beta 3	+	GO:0006182	GUCY1B3	NM_000857	7.26	6.5	8.3	7.73	7.57	7.81	6.82	7.12	-	-	UP	-
11044	211577_s_at	insulin-like growth factor 1 (somatomedin C)	-	GO:0006260	IGF1	NM_000618	7.78	6.88	8.92	8.7	8.35	8.6	7.25	7.29	-	-	UP	-
11218	211756_at	parathyroid hormone-like hormone	-	GO:0001501	PTHLH	NM_002820	7.2	7.61	6.52	7.42	8.8	8.14	6.8	6.65	-	-	UP	-
12451	213006_at	CCAAT/enhancer binding protein (C/EBP), delta	-	GO:0006355	CEBPD	NM_005195	6.74	6.5	7.55	7.95	8.47	7.17	6.93	6.5	-	-	UP	-
12802	213359_at	heterogeneous nuclear ribonucleoprotein D (AU-rich element RNA binding protein 1, 37kDa)	-	GO:0006355	HNRNPD	NM_001003810	9.43	10.91	8.9	10.53	11.38	9.49	9.8	8.35	-	-	UP	-
12818	213375_s_at	NEDD4 binding protein 2-like 1	-	NA	N4BP2L1	NM_001079691	8.31	8.37	8.17	8.47	9.55	8.18	8.68	7.38	-	-	UP	-
12878	213435_at	SATB homeobox 2	-	GO:0000122	SATB2	NM_001172509	7.05	8.43	8.12	8.7	8.43	9.26	7.7	7.92	-	-	UP	-
12900	213457_at	malignant fibrous histiocytoma amplified sequence 1	-	GO:0005515	MFHAS1	NM_004225	8.84	9.6	9.1	8.96	10.02	9.56	9.28	8.55	-	-	UP	-
13071	213629_x_at	metallothionein 1F	+	GO:0008150	MT1F	NM_005949	7.81	8.97	7.95	7.93	9.26	8.95	8.42	8.35	-	-	UP	-
13146	213704_at	Rab geranylgeranyltransferase, beta subunit	+	GO:0006464	RABGGTB	NM_004582	8.28	8.48	8.51	7.95	9.01	8.7	8.24	7.9	-	-	UP	-
13434	213993_at	spondin 1, extracellular matrix protein	+	GO:0007155	SPON1	NM_006108	8.52	8.48	6.52	9.08	9.69	7.9	9.02	7.08	-	-	UP	-
13940	214499_s_at	BCL2-associated transcription factor 1	-	GO:0006917	BCLAF1	NM_001077440	9.64	10.24	9.51	9.85	10.62	9.87	9.94	9.26	-	-	UP	-
14042	214602_at	collagen, type IV, alpha 4	-	GO:0042062	COL4A4	NM_000092	7.85	6.93	8.63	7.48	8.02	8.4	7.14	6.98	-	-	UP	-
14941	215506_s_at	DIRAS family, GTP-binding RAS-like 3	-	GO:0000079	DIRAS3	NM_004675	6.5	6.72	6.5	6.9	7.73	7.75	6.62	6.5	-	-	UP	-
16714	217287_s_at	transient receptor potential cation channel, subfamily C, member 6	-	GO:0006812	TRPC6	NM_004621	8.39	8.8	8.44	8.62	9.51	8.5	8.41	6.5	-	-	UP	UP
16973	217546_at	metallothionein 1M	+	GO:0046872	MT1M	NM_176870	7.36	6.6	7.63	6.5	8	7.9	7.17	6.51	-	-	UP	-
18143	218717_s_at	leprecan-like 1	-	GO:0055114	LEPREL1	NM_001134418	8.84	8.34	10.01	7.89	9.13	8.94	8.41	7.88	-	-	UP	-
18150	218724_s_at	TGFB-induced factor homeobox 2	+	GO:0006355	TGIF2	NM_021809	8.32	8.35	9.33	8.89	9.33	9.03	8.65	8.17	-	-	UP	-
18738	219312_s_at	zinc finger and BTB domain containing 10	+	GO:0045449	ZBTB10	NM_001105539	6.64	8.6	6.58	6.75	8.56	7.5	7.41	6.57	-	-	UP	-
19289	219863_at	hect domain and RLD 5	+	GO:0000079	HERC5	NM_016323	8.12	7.85	6.99	8.76	8.44	10.46	7.57	8.83	-	-	UP	-
19306	219880_at	NA	NA	NA	NA	NA	8.09	7.82	7.93	8.2	8.87	8.23	7.31	7.63	-	-	UP	-
19670	220244_at	loss of heterozygosity, 3, chromosomal region 2, gene A	+	NA	LOH3CR2A	NR_024065	7.22	7.53	8.34	7.26	8.02	8.21	7.33	6.76	-	-	UP	-
19979	220553_s_at	PRP39 pre-mRNA processing factor 39 homolog (S. cerevisiae)	+	GO:0006397	PRPF39	NM_017922	8.21	8.91	7.5	9.05	8.97	7.93	8.29	7.3	-	-	UP	-
21200	221778_at	jumonji C domain containing histone demethylase 1 homolog D (S. cerevisiae)	-	GO:0005515	JHDM1D	NM_030647	8.41	7.95	8.31	8.92	9.3	8.37	8.35	7.19	-	-	UP	-
21294	221872_at	retinoic acid receptor responder (tazarotene induced) 1	-	GO:0008285	RARRES1	NM_002888	9.51	8.66	9.54	9.61	9.8	9.24	9.17	8.47	-	-	UP	-
21364	221942_s_at	guanylate cyclase 1, soluble, alpha 3	+	GO:0007263	GUCY1A3	NM_000856	8.49	7.55	9.53	8.67	8.76	9.5	8.16	8.64	-	-	UP	-
21381	221959_at	family with sequence similarity 110, member B	+	GO:0005739	FAM110B	NM_147189	9.92	9.39	9.89	10.2	10.05	9.93	9.09	9.33	-	-	UP	-
21452	222030_at	SIVA1, apoptosis-inducing factor	+	GO:0006917	SIVA1	NM_006427	6.57	6.7	6.86	7.17	7.98	7.39	7.28	6.5	-	-	UP	-
21462	222040_at	heterogeneous nuclear ribonucleoprotein A1	+	GO:0000398	HNRNPA1	NM_002136	9.27	9.44	8.96	9.17	9.94	9.17	8.96	8.49	-	-	UP	-
21990	39248_at	aquaporin 3 (Gill blood group)	-	GO:0002684	AQP3	NM_004925	9.65	8.29	7.54	9.85	9.69	9.85	8.08	8.79	-	-	UP	-
22142	52255_s_at	collagen, type V, alpha 3	-	GO:0007155	COL5A3	NM_015719	9.52	9.96	9.27	10	10.59	10.3	9.81	9.32	-	-	UP	-
350	200760_s_at	ADP-ribosylation-like factor 6 interacting protein 5	+	GO:0015813	ARL6IP5	NM_006407	10.35	10.44	10.7	11.05	9.14	10.61	10.19	11.41	-	-	DOWN	-
351	200761_s_at	ADP-ribosylation-like factor 6 interacting protein 5	+	GO:0015813	ARL6IP5	NM_006407	11.31	11.72	10.93	11.4	9.99	11.07	10.78	11.78	-	-	DOWN	-
598	201008_s_at	thioredoxin interacting protein	+	GO:0009612	TXNIP	NM_006472	7.46	8.39	7.3	8.48	6.5	8.07	7.56	9.31	-	-	DOWN	-
599	201009_s_at	thioredoxin interacting protein	+	GO:0009612	TXNIP	NM_006472	7.99	8.46	7.8	8.65	6.5	8.14	7.41	9.74	-	-	DOWN	-
600	201010_s_at	thioredoxin interacting protein	+	GO:0009612	TXNIP	NM_006472	10.31	10.27	9.1	10.34	8.16	9.69	9.12	11.03	-	-	DOWN	-
881	201291_s_at	topoisomerase (DNA) II alpha 170kDa	-	GO:0006260	TOP2A	NM_001067	9.89	9.28	10.12	9.81	8.36	10.64	9.28	12.05	-	-	DOWN	-
882	201292_at	topoisomerase (DNA) II alpha 170kDa	-	GO:0006260	TOP2A	NM_001067	9.75	9.63	9.55	9.78	8.27	10.23	9.23	11.51	-	-	DOWN	-
899	201309_x_at	chromosome 5 open reading frame 13	-	GO:0005737	C5orf13	NM_001142474	7.96	7.58	9.48	8.88	6.87	8.92	7.94	9.53	-	-	DOWN	-
1440	201850_at	capping protein (actin filament), gelsolin-like	-	GO:0051016	CAPG	NM_001747	10.35	9.45	9.46	10.21	9.62	9.11	10.6	9.76	-	-	DOWN	-
1684	202094_at	baculoviral IAP repeat-containing 5	+	GO:0007059	BIRC5	NM_001012270	8.24	8.29	8.21	8.07	6.99	9.04	8.12	10.35	-	-	DOWN	-
1685	202095_s_at	baculoviral IAP repeat-containing 5	+	GO:0007059	BIRC5	NM_001012270	10.12	10.25	10.52	10.04	9.04	11.3	10.06	11.92	-	-	DOWN	-
1688	202098_s_at	protein arginine methyltransferase 2	+	GO:0007165	PRMT2	NM_001535	8.14	6.75	7.96	7.7	7.07	7.12	7.74	7.77	-	-	DOWN	-
1928	202338_at	thymidine kinase 1, soluble	-	GO:0006260	TK1	NM_003258	8.76	7.7	8.5	8.28	7.52	8.96	8.19	9.63	-	-	DOWN	-
2177	202587_s_at	adenylate kinase 1	-	GO:0006139	AK1	NM_000476	10.15	9.9	9.65	10.19	9.57	9.57	10.24	10.21	-	-	DOWN	-
2295	202705_at	cyclin B2	+	GO:0001701	CCNB2	NM_004701	9.3	8.39	9.32	8.93	7.54	9.74	8.78	11.27	-	-	DOWN	-
2328	202738_s_at	phosphorylase kinase, beta	+	GO:0005976	PHKB	NM_000293	8.88	8.07	9.24	8.5	7.47	8.92	8.29	9.56	-	-	DOWN	-
2362	202772_at	3-hydroxymethyl-3-methylglutaryl-Coenzyme A lyase	-	GO:0008152	HMGCL	NM_000191	8.28	7.76	7.69	8.54	6.91	7.49	7.8	8.16	-	-	DOWN	-
2385	202795_x_at	TRIO and F-actin binding protein	+	GO:0051016	TRIOBP	NM_001039141	10.16	10.08	9.51	9.66	8.75	9.18	9.35	9.9	-	-	DOWN	-
2460	202870_s_at	cell division cycle 20 homolog (S. cerevisiae)	+	GO:0006511	CDC20	NM_001255	8.12	7.35	7.84	7.48	6.5	8.65	7.26	10.73	-	-	DOWN	-
2481	202891_at	nitrilase 1	+	GO:0006807	NIT1	NM_005600	8.18	7.67	7.87	8.53	7.07	7.79	7.76	8.5	-	-	DOWN	-
2545	202954_at	ubiquitin-conjugating enzyme E2C	+	GO:0006511	UBE2C	NM_007019	9.76	8.71	9.12	9.5	7.66	9.73	9.08	10.84	-	-	DOWN	-
2558	202967_at	glutathione S-transferase alpha 4	-	GO:0008152	GSTA4	NM_001512	9.49	8.79	9.05	9.64	8.18	8.6	9.02	9.25	-	-	DOWN	-
2591	203000_at	stathmin-like 2	+	GO:0007242	STMN2	NM_007029	7.94	8.33	8.06	8.05	6.98	8.64	8.06	9.49	-	-	DOWN	-
2592	203001_s_at	stathmin-like 2	+	GO:0007242	STMN2	NM_007029	8.48	8.87	9.22	8.85	7.75	9.83	8.91	10.62	-	-	DOWN	-
2610	203019_x_at	synovial sarcoma, X breakpoint 2 interacting protein	-	GO:0007155	SSX2IP	NM_001166293	8.79	8.27	8.44	8.64	7.27	8.59	8.34	9.21	-	-	DOWN	-
2735	203145_at	sperm associated antigen 5	-	GO:0007049	SPAG5	NM_006461	8.42	8.2	8.32	8.24	7.6	8.43	8.31	10.13	-	-	DOWN	-
2996	203407_at	periplakin	-	GO:0031424	PPL	NM_002705	9.11	7.85	7.88	9.01	6.5	7.03	7.23	9.17	-	-	DOWN	-
3000	203411_s_at	lamin A/C	+	GO:0006998	LMNA	NM_005572	11.08	10.18	10.32	10.88	9.53	10.16	10.49	11.11	-	-	DOWN	-
3007	203418_at	cyclin A2	-	GO:0007049	CCNA2	NM_001237	7.66	7.37	8.18	7.64	6.97	8.76	7.9	9.84	-	-	DOWN	-
3175	203586_s_at	ADP-ribosylation factor-like 4D	+	GO:0007264	ARL4D	NM_001661	7.23	7.27	7.86	7.08	6.5	7.05	7.11	7.89	-	-	DOWN	-
3344	203755_at	budding uninhibited by benzimidazoles 1 homolog beta (yeast)	+	GO:0006915	BUB1B	NM_001211	8.7	8.2	8.48	8.46	7.09	9.06	8.21	10.08	-	-	DOWN	-
3353	203764_at	discs, large (Drosophila) homolog-associated protein 5	-	GO:0000087	DLGAP5	NM_001146015	8.12	7.95	7.9	8.06	6.5	8.94	7.69	10.79	-	-	DOWN	-
3360	203771_s_at	biliverdin reductase A	+	GO:0055114	BLVRA	NM_000712	9	8.94	9.63	8.97	8.4	9.32	9.51	10.09	-	-	DOWN	-
3361	203772_at	biliverdin reductase A	+	GO:0055114	BLVRA	NM_000712	9.04	8.77	9.52	8.99	8.26	9.28	9.5	10.06	-	-	DOWN	-
3362	203773_x_at	biliverdin reductase A	+	GO:0055114	BLVRA	NM_000712	10.38	10.29	10.29	9.86	9.45	10.06	10.28	10.75	-	-	DOWN	-
3484	203895_at	phospholipase C, beta 4	+	GO:0007242	PLCB4	NM_000933	7.73	7.23	7.89	7.78	6.64	7.43	7.53	8.46	-	-	DOWN	-
3622	204033_at	thyroid hormone receptor interactor 13	+	GO:0000239	TRIP13	NM_001166260	8.75	8.18	8.88	8.46	7.56	9.34	8.53	10.19	-	-	DOWN	-
3681	204092_s_at	aurora kinase A	-	GO:0000278	AURKA	NM_003600	9.75	9.22	8.97	9.04	8.49	10.02	9.2	10.87	-	-	DOWN	-
3751	204162_at	NDC80 homolog, kinetochore complex component (S. cerevisiae)	+	GO:0007059	NDC80	NM_006101	9.1	8.44	9.04	9.17	7.41	10.03	8.61	11.24	-	-	DOWN	-
4033	204444_at	kinesin family member 11	+	GO:0007018	KIF11	NM_004523	9.15	9.34	9.33	9.39	8.16	10.18	9.1	10.92	-	-	DOWN	-
4090	204501_at	nephroblastoma overexpressed gene	+	GO:0001558	NOV	NM_002514	9.76	9.99	9.88	9.65	8.52	9.92	9.72	11.12	-	-	DOWN	-
4162	204573_at	carnitine O-octanoyltransferase	+	GO:0006091	CROT	NM_001143935	8.33	7.64	7.94	7.91	6.5	8.12	7.61	9	-	-	DOWN	-
4164	204575_s_at	matrix metallopeptidase 19	-	GO:0001525	MMP19	NM_002429	8.39	7.41	8.71	8.32	6.65	8.22	7.25	8.84	-	-	DOWN	-
4541	204952_at	LY6/PLAUR domain containing 3	-	GO:0006928	LYPD3	NM_014400	7.41	7.61	6.5	7.61	6.8	6.5	7.71	7.57	-	-	DOWN	-
4551	204962_s_at	centromere protein A	+	GO:0000132	CENPA	NM_001042426	9.27	9.22	8.78	8.76	8.28	9.65	8.94	11.53	-	-	DOWN	-
4594	205005_s_at	N-myristoyltransferase 2	-	GO:0006499	NMT2	NM_004808	8.17	7.92	8.13	7.64	6.76	7.07	7.82	8.11	-	-	DOWN	-
4787	205198_s_at	ATPase, Cu++ transporting, alpha polypeptide	+	GO:0008152	ATP7A	NM_000052	8.79	8.08	8.48	8.52	7.27	7.9	7.93	8.61	-	-	DOWN	-
4824	205235_s_at	kinesin family member 20B	+	GO:0007018	KIF20B	NM_016195	8.26	8.26	7.81	7.88	6.64	9.01	7.94	10.05	-	-	DOWN	-
4897	205308_at	family with sequence similarity 164, member A	+	NA	FAM164A	NM_016010	7.54	7.2	8.19	7.42	7.04	7.66	7.65	8.31	-	-	DOWN	-
4953	205364_at	acyl-Coenzyme A oxidase 2, branched chain	-	GO:0055114	ACOX2	NM_003500	7.68	6.92	6.83	8.09	6.5	7.22	7.21	8.32	-	-	DOWN	-
5229	205640_at	aldehyde dehydrogenase 3 family, member B1	+	GO:0006066	ALDH3B1	NM_000694	8.21	7.64	8.59	8.36	6.57	8.05	7.48	8.85	-	-	DOWN	-
5266	205677_s_at	deleted in lymphocytic leukemia 1 (non-protein coding)	+	NA	DLEU1	NR_002605	7.28	7.52	7.42	7.01	6.5	7.5	7.1	8.13	-	-	DOWN	-
6413	206825_at	oxytocin receptor	-	GO:0001696	OXTR	NM_000916	10.41	9.79	10.81	8.85	10.25	8.78	11.34	9.5	-	-	DOWN	-
6526	206938_at	steroid-5-alpha-reductase, alpha polypeptide 2 (3-oxo-5 alpha-steroid delta 4-dehydrogenase alpha 2)	-	GO:0055114	SRD5A2	NM_000348	8.75	8.79	7.12	9.03	7.26	7.53	8.29	9.23	-	-	DOWN	-
6753	207165_at	hyaluronan-mediated motility receptor (RHAMM)	+	GO:0005737	HMMR	NM_001142556	8.4	8.27	8.41	8.35	7.27	9.34	8.23	10.37	-	-	DOWN	-
7409	207828_s_at	centromere protein F, 350/400ka (mitosin)	+	GO:0006260	CENPF	NM_016343	8.76	8.34	8.58	8.47	7.39	9.43	8.13	11.24	-	-	DOWN	-
7650	208079_s_at	aurora kinase A	-	GO:0000278	AURKA	NM_003600	10.82	10.43	10.17	10.34	9.62	10.91	10.42	11.74	-	-	DOWN	-
7651	208080_at	aurora kinase A	-	GO:0000278	AURKA	NM_003600	7.71	7.61	7.7	7.36	6.99	8.34	7.59	9.75	-	-	DOWN	-
7678	208107_s_at	exonuclease NEF-sp	+	GO:0005622	LOC81691	NM_001144924	7.4	6.57	7.08	7.04	6.5	6.84	7.18	7.62	-	-	DOWN	-
7701	208131_s_at	prostaglandin I2 (prostacyclin) synthase	-	GO:0001516	PTGIS	NM_000961	12.24	12.16	11.93	12.28	10.44	10.83	11.26	11.66	-	-	DOWN	-
8716	209160_at	aldo-keto reductase family 1, member C3 (3-alpha hydroxysteroid dehydrogenase, type II)	+	GO:0055114	AKR1C3	NM_003739	9.58	8.68	8.98	9.62	7.33	7.76	8.04	9.76	-	-	DOWN	-
8839	209283_at	crystallin, alpha B	-	GO:0006457	CRYAB	NM_001885	10.51	10.86	11.17	11.08	9.38	10.47	10.16	11.83	-	-	DOWN	-
8938	209383_at	NA	NA	NA	NA	NA	8.79	8.05	8.77	8.25	7.78	8.25	8.75	8.95	-	-	DOWN	-
9127	209575_at	interleukin 10 receptor, beta	+	GO:0007596	IL10RB	NM_000628	8.16	7.18	8.76	8.14	6.5	8.34	7.28	9.1	-	-	DOWN	-
9193	209642_at	budding uninhibited by benzimidazoles 1 homolog (yeast)	-	GO:0006915	BUB1	NM_004336	7.94	7.19	7.76	7.61	6.55	9.16	7.43	10.01	-	-	DOWN	-
9203	209652_s_at	placental growth factor	-	GO:0001525	PGF	NM_002632	8.94	8.08	6.55	9.11	7.76	7.83	8.57	8.56	-	-	DOWN	-
9219	209668_x_at	carboxylesterase 2 (intestine, liver)	+	GO:0009056	CES2	NM_003869	7.66	7.13	7.9	7.63	6.5	7.37	7.21	8.01	-	-	DOWN	-
9259	209709_s_at	hyaluronan-mediated motility receptor (RHAMM)	+	GO:0005737	HMMR	NM_001142556	7.57	7.43	7.56	7.67	6.5	8.55	7.53	9.67	-	-	DOWN	-
9264	209714_s_at	cyclin-dependent kinase inhibitor 3	+	GO:0000079	CDKN3	NM_001130851	8.53	8.3	8.28	7.9	7.01	8.77	8	10.73	-	-	DOWN	-
9465	209917_s_at	TP53 target 1 (non-protein coding)	-	GO:0006974	TP53TG1	NR_015381	7.74	7.16	7.32	7.47	6.5	6.72	7.24	7.96	-	-	DOWN	-
9599	210052_s_at	TPX2, microtubule-associated, homolog (Xenopus laevis)	+	GO:0007067	TPX2	NM_012112	8.75	8.27	8.74	8.63	7.37	9.24	8.38	10.59	-	-	DOWN	-
9621	210075_at	membrane-associated ring finger (C3HC4) 2	+	GO:0019941	MARCH2	NM_001005415	9.34	8.76	8.19	8.96	7.78	7.68	8.76	8.77	-	-	DOWN	-
9783	210241_s_at	TP53 target 1 (non-protein coding)	-	GO:0006974	TP53TG1	NR_015381	7.84	7.41	7.4	7.53	6.5	7.21	7.16	7.81	-	-	DOWN	-
9818	210276_s_at	NA	NA	NA	NA	NA	7.94	7.62	7.4	7.63	6.5	6.87	7.27	7.64	-	-	DOWN	-
9870	210329_s_at	sarcoglycan, delta (35kDa dystrophin-associated glycoprotein)	+	GO:0007010	SGCD	NM_000337	8.32	7.05	9.05	7.75	6.5	8.45	7.65	9.36	-	-	DOWN	-
11191	211729_x_at	biliverdin reductase A	+	GO:0055114	BLVRA	NM_000712	10.34	10.25	10.18	9.93	9.42	9.98	10.31	10.67	-	-	DOWN	-
11469	212021_s_at	antigen identified by monoclonal antibody Ki-67	-	GO:0007049	MKI67	NM_001145966	7.07	6.56	6.5	6.89	6.5	7.71	7.1	9.12	-	-	DOWN	-
11537	212089_at	lamin A/C	+	GO:0006998	LMNA	NM_005572	10.49	9.78	9.99	10.81	9.42	10.07	10.12	10.9	-	-	DOWN	-
11631	212183_at	nudix (nucleoside diphosphate linked moiety X)-type motif 4	+	GO:0019722	NUDT4	NM_019094	7.42	7.9	7.81	7	6.84	7.44	7.69	8.1	-	-	DOWN	-
11783	212336_at	erythrocyte membrane protein band 4.1-like 1	+	GO:0030866	EPB41L1	NM_012156	8.22	8.3	8.19	8.3	7.77	7.63	8.4	8.52	-	-	DOWN	-
12124	212677_s_at	centrosomal protein 68kDa	+	GO:0005737	CEP68	NM_015147	7.34	6.5	8.15	7.8	6.5	7.64	7.1	8.34	-	-	DOWN	-
12185	212738_at	Rho GTPase activating protein 19	-	GO:0007165	ARHGAP19	NM_032900	8.08	7.16	8.02	7.98	7.1	8.08	7.73	9.01	-	-	DOWN	-
12437	212992_at	AHNAK nucleoprotein 2	-	GO:0005634	AHNAK2	NM_138420	8.51	8.71	7.19	8.13	6.5	7.28	7.53	9.2	-	-	DOWN	-
12541	213096_at	transmembrane and coiled-coil domain family 2	+	GO:0016020	TMCC2	NM_014858	7.57	6.74	6.87	7.27	7.31	6.72	8.31	7.41	-	-	DOWN	-
12639	213195_at	chromosome 17 open reading frame 108	-	NA	C17orf108	NM_001076680	8.07	7.42	8.11	8.36	6.5	7.48	7.1	8.17	-	-	DOWN	-
12647	213203_at	small nuclear RNA activating complex, polypeptide 5, 19kDa	-	GO:0006366	SNAPC5	NM_006049	9.17	9.05	9.37	8.57	7.71	9.02	8.55	9.9	-	-	DOWN	-
12952	213509_x_at	carboxylesterase 2 (intestine, liver)	+	GO:0009056	CES2	NM_003869	8.52	8.12	8.6	8.5	7.18	8.1	8.02	8.76	-	-	DOWN	-
13072	213630_at	NAC alpha domain containing	-	GO:0015031	NACAD	NM_001146334	8.48	7.9	8	8.57	7.2	7.41	8.31	8.1	-	-	DOWN	-
13423	213982_s_at	RAB GTPase activating protein 1-like	+	GO:0032313	RABGAP1L	NM_001035230	8.73	8.36	8.77	7.85	7.16	8.26	8.14	8.87	-	-	DOWN	-
13762	214321_at	nephroblastoma overexpressed gene	+	GO:0001558	NOV	NM_002514	9.75	10.28	9.44	9.36	8.38	9.92	9.31	10.71	-	-	DOWN	-
13933	214492_at	sarcoglycan, delta (35kDa dystrophin-associated glycoprotein)	+	GO:0007010	SGCD	NM_000337	7.95	6.82	8.27	7.23	6.5	7.67	7.4	8.57	-	-	DOWN	-
14148	214710_s_at	cyclin B1	+	GO:0000086	CCNB1	NM_031966	9.55	8.81	9.41	8.83	8.41	10.26	9.31	11.47	-	-	DOWN	-
16579	217150_s_at	neurofibromin 2 (merlin)	+	GO:0001707	NF2	NM_000268	7.9	7.01	8.03	7.21	6.5	7.11	7.43	7.73	-	-	DOWN	-
16952	217525_at	olfactomedin-like 1	+	GO:0005576	OLFML1	NM_198474	8.68	9.23	7.54	8.76	6.87	7.62	7.76	8.45	-	-	DOWN	-
17182	217755_at	hematological and neurological expressed 1	-	GO:0005634	HN1	NM_001002032	10.18	9.73	9.78	9.81	9.17	9.48	10.43	10.24	-	-	DOWN	-
17459	218032_at	stannin	+	GO:0006950	SNN	NM_003498	8.99	8.81	8.22	8.58	8.14	7.74	8.92	8.5	-	-	DOWN	-
17679	218252_at	cytoskeleton associated protein 2	+	GO:0006915	CKAP2	NM_001098525	7.56	7.8	7.39	7.47	6.73	8.18	7.46	8.95	-	-	DOWN	-
17752	218325_s_at	death inducer-obliterator 1	-	GO:0006915	DIDO1	NM_022105	8.79	8.39	8.87	8.62	8.01	8.34	8.63	9.04	-	-	DOWN	-
17782	218355_at	kinesin family member 4A	+	GO:0006996	KIF4A	NM_012310	8.48	8.67	8.12	8.3	7.25	8.97	8.3	10.16	-	-	DOWN	-
17876	218449_at	UFM1-specific peptidase 2	-	GO:0019941	UFSP2	NM_018359	10.18	8.86	10.48	9.94	8.35	9.95	9.4	10.73	-	-	DOWN	-
17879	218452_at	SWI/SNF related, matrix associated, actin dependent regulator of chromatin, subfamily a-like 1	+	GO:0006259	SMARCAL1	NM_001127207	9.36	8.39	9.37	9.4	7.85	9.37	8.53	10.09	-	-	DOWN	-
17964	218537_at	host cell factor C1 regulator 1 (XPO1 dependent)	-	GO:0005634	HCFC1R1	NM_001002017	9.17	7.66	9.01	9.07	7.52	8.12	8.39	9.26	-	-	DOWN	-
17969	218542_at	centrosomal protein 55kDa	+	GO:0007049	CEP55	NM_001127182	9.74	10.06	9.86	9.43	8.49	10.46	9.36	11.39	-	-	DOWN	-
18036	218609_s_at	nudix (nucleoside diphosphate linked moiety X)-type motif 2	+	GO:0006139	NUDT2	NM_001161	9.84	9.27	10.11	10	8.91	9.85	9.57	10.61	-	-	DOWN	-
18061	218634_at	pleckstrin homology-like domain, family A, member 3	-	GO:0006915	PHLDA3	NM_012396	8.43	7.4	7.69	8.12	7.23	7.62	7.96	8.45	-	-	DOWN	-
18088	218662_s_at	non-SMC condensin I complex, subunit G	+	GO:0007049	NCAPG	NM_022346	10.19	10	10.25	10.46	9.49	11.04	10.14	11.86	-	-	DOWN	-
18089	218663_at	non-SMC condensin I complex, subunit G	+	GO:0007049	NCAPG	NM_022346	8.87	8.69	9.37	9.2	7.96	10.07	8.61	11.08	-	-	DOWN	-
18199	218773_s_at	methionine sulfoxide reductase B2	+	GO:0055114	MSRB2	NM_012228	8.84	7.94	8.44	8.85	7.24	8.06	7.98	8.68	-	-	DOWN	-
18203	218777_at	receptor accessory protein 4	-	GO:0016020	REEP4	NM_025232	7.51	7.3	7.28	7.29	6.59	7.2	7.37	8.11	-	-	DOWN	-
18526	219100_at	oligonucleotide/oligosaccharide-binding fold containing 1	-	GO:0008150	OBFC1	NM_024928	9.31	9.03	8.73	9.41	8.16	9.19	8.88	10.18	-	-	DOWN	-
18574	219148_at	PDZ binding kinase	-	GO:0006468	PBK	NM_018492	8.42	8.38	8.3	8.49	7.32	9.29	8.24	10.39	-	-	DOWN	-
18591	219165_at	PDZ and LIM domain 2 (mystique)	+	GO:0005634	PDLIM2	NM_021630	9.85	9.55	9.76	9.93	8.61	9.19	9.21	10.03	-	-	DOWN	-
18928	219502_at	nei endonuclease VIII-like 3 (E. coli)	+	GO:0006284	NEIL3	NM_018248	7.81	7.61	7.18	7.61	6.5	8.04	7.5	8.97	-	-	DOWN	-
19111	219685_at	transmembrane protein 35	+	GO:0016020	TMEM35	NM_021637	8.16	9.17	6.5	7.5	6.5	6.5	7.48	7.66	-	-	DOWN	-
19317	219891_at	pyroglutamyl-peptidase I	+	GO:0006508	PGPEP1	NM_017712	8.99	8.73	8.71	8.79	7.61	8.51	8.53	9.24	-	-	DOWN	-
19344	219918_s_at	asp (abnormal spindle) homolog, microcephaly associated (Drosophila)	-	GO:0007049	ASPM	NM_018136	8.5	8.13	8.28	8.38	6.78	9.33	7.56	11	-	-	DOWN	-
19382	219956_at	UDP-N-acetyl-alpha-D-galactosamine:polypeptide N-acetylgalactosaminyltransferase 6 (GalNAc-T6)	-	GO:0006493	GALNT6	NM_007210	7.02	7.29	6.83	7.26	6.51	7.18	7.24	7.82	-	-	DOWN	-
20337	220911_s_at	NYN domain and retroviral integrase containing	+	GO:0015074	NYNRIN	NM_025081	9.21	8.72	8.77	9.35	7.58	8.35	8.23	9.51	-	-	DOWN	-
20457	221031_s_at	apolipoprotein L domain containing 1	+	GO:0001525	APOLD1	NM_001130415	7.86	7.79	8.39	8.13	7.18	8.15	8.01	8.8	-	-	DOWN	-
20674	221249_s_at	family with sequence similarity 117, member A	-	NA	FAM117A	NM_030802	9.05	6.79	8.01	7.97	7.54	6.99	8.3	7.62	-	-	DOWN	-
21013	221589_s_at	aldehyde dehydrogenase 6 family, member A1	-	GO:0055114	ALDH6A1	NM_005589	8.83	8	8.27	9.17	7.53	8.12	8.27	9.03	-	-	DOWN	-
21023	221599_at	chromosome 11 open reading frame 67	+	NA	C11orf67	NM_024684	9.15	8.13	8.58	8.84	7.6	8.01	8.54	9.11	-	-	DOWN	-
21265	221843_s_at	KIAA1609	-	GO:0005515	KIAA1609	NM_020947	8.43	7.98	8.3	8.13	6.79	8.02	7.49	8.71	-	-	DOWN	-
21349	221927_s_at	abhydrolase domain containing 11	-	GO:0008150	ABHD11	NM_001145363	8.47	8.23	8.59	8.12	7.44	8.05	8.3	8.69	-	-	DOWN	-
21461	222039_at	kinesin family member 18B	-	GO:0007018	KIF18B	NM_001080443	8.54	8.61	9.04	8.81	7.54	9.63	8.76	10.63	-	-	DOWN	-
21478	222056_s_at	fumarylacetoacetate hydrolase domain containing 2A	+	GO:0008152	FAHD2A	NM_016044	9.11	8.4	8.71	8.52	7.94	8.33	8.84	8.94	-	-	DOWN	-
22081	45714_at	host cell factor C1 regulator 1 (XPO1 dependent)	-	GO:0005634	HCFC1R1	NM_001002017	9.78	8.12	9.62	9.62	7.97	8.82	8.87	9.71	-	-	DOWN	-
