# Supplementary material for: Genetic basis for phenotypic differences between different Toxoplasma gondii type I strains
Source: BMC Genomics. 2013 Jul 10;14:467. doi: 10.1186/1471-2164-14-467 (PMC3710486; doi:10.1186/1471-2164-14-467)
Supplement: Additional file 6: Table S5 — DiRE transcription factor binding site analysis of consistently differentially regulated host genes between type I strains. Host genes which were consistently differentially expressed ≥ 1.5 fold in each type I strain in a pairwise comparison were subject to TFBS analysis by DiRE. The top 10 TFs (with importance value > 0.1) associated with upregulated or downregulated host genes for a particular pairwise comparison are shown. [file 1471-2164-14-467-S6.xlsx]

## Sheet: Sheet1
DiRE analysis of consistently upregulated or downregulated host genes across type I infected HFFs
Transcription factor binding sites (TFBS) enriched in differentially expressed genes between RH-ERP and GT1					TFBS enriched in upregulated genes in RH-ERP compared to GT1					TFBS enriched in upregulated genes in GT1 compared to RH-ERP
Number	Transcription Factor	Occurrence	Importance		Number	Transcription Factor	Occurrence	Importance		Number	Transcription Factor	Occurrence	Importance
1	NFKAPPAB	0.1825	0.35698		1	NFKAPPAB	0.1613	0.34274		1	NFKAPPAB	0.1806	0.24826
2	TAL1BETAE47	0.1606	0.33522		2	TAL1BETAE47	0.1774	0.25726		2	ISRE	0.125	0.2
3	GATA1	0.219	0.29288		3	FOXO3	0.0968	0.24919		3	STAT1	0.1944	0.17986
4	TATA	0.1168	0.19124		4	TATA	0.1129	0.24872		4	NFE2	0.0972	0.15556
5	NFAT	0.1387	0.18029		5	GATA4	0.1129	0.23436		5	IRF7	0.0972	0.10451
6	STAT1	0.1752	0.17518		6	COUP_DR1	0.129	0.22157
7	LBP1	0.1095	0.16286		7	TBP	0.1452	0.19415
8	MTATA	0.0876	0.15328		8	NRF2	0.1774	0.17825
9	TAL1ALPHAE47	0.1679	0.1427		9	PXR	0.0968	0.15847
10	NRF2	0.146	0.12679		10	LMO2COM	0.129	0.15323
Transcription factor binding sites enriched in differentially expressed genes between RH-ERP and RH-JSR					TFBS enriched in upregulated genes in RH-ERP compared to RH-JSR					TFBS enriched in upregulated genes in RH-JSR compared to RH-ERP
Number	Transcription Factor	Occurrence	Importance		Number	Transcription Factor	Occurrence	Importance		Number	Transcription Factor	Occurrence	Importance
1	BACH2	0.2299	0.62307		1	MAZ	0.1613	0.20282		1	TST1	0.1273	0.57844
2	LBP1	0.1379	0.18836		2	GATA1	0.3871	0.18726		2	TATA	0.2	0.2675
3	NFKAPPAB	0.1379	0.1819		3	NCX	0.0968	0.1226		3	STAT6	0.2	0.2525
4	STAT6	0.1379	0.14828		4	AP1FJ	0.129	0.10331		4	NFKAPPAB50	0.1455	0.215
5	TEL2	0.069	0.13955		5	LHX3	0.0645	0.10034		5	P53_DECAMER	0.1636	0.21273
6	SRF	0.1264	0.13592							6	CDPCR3HD	0.0909	0.20793
7	NFKAPPAB50	0.1034	0.12478							7	NFKB	0.2182	0.20693
8	TST1	0.0575	0.11674							8	ETS1	0.1455	0.13182
9	P53	0.092	0.1148							9	STAT1	0.2545	0.12091
10	PAX4	0.1954	0.10747							10	OCT	0.1273	0.11832
Transcription factor binding sites enriched in differentially expressed genes between RH-JSR and GT1					TFBS enriched in upregulated genes in RH-JSR compared to GT1					TFBS enriched in upregulated genes in GT1 compared to RH-JSR
Number	Transcription Factor	Occurrence	Importance		Number	Transcription Factor	Occurrence	Importance		Number	Transcription Factor	Occurrence	Importance
1	NFY	0.1852	0.26157		1	MMEF2	0.1667	0.34714		1	NFY	0.25	0.475
2	GATA4	0.0593	0.21315		2	COREBINDINGFACTOR	0.1778	0.32444		2	RSRFC4	0.0982	0.26303
3	TST1	0.0444	0.2034		3	BRN2	0.1222	0.24826		3	BEL1	0.0714	0.17857
4	CREL	0.0741	0.17616		4	NFKB	0.2	0.2375		4	PAX6	0.0982	0.14241
5	ZID	0.0963	0.17574		5	AML	0.1222	0.23566		5	HELIOSA	0.1429	0.13214
6	S8	0.0963	0.16671		6	IK2	0.1111	0.2309		6	NKX25	0.1071	0.12321
7	NFAT	0.0667	0.15875		7	PAX3	0.1222	0.22764
8	P53	0.0815	0.15634		8	HNF3B	0.1222	0.22306
9	NKX25	0.1259	0.15426		9	TST1	0.0667	0.19698
10	RP58	0.0667	0.12417		10	STAT1	0.2111	0.19528
